# Supplementary material for: Large-scale test data set for location problems
Source: Data Brief. 2018 Jan 10;17:267–74. doi: 10.1016/j.dib.2018.01.008 (PMC5988488; doi:10.1016/j.dib.2018.01.008)
Supplement: Supplementary file 2 — Supplementary material [file mmc2.zip]

Archive with 39 entries (32 files):
- pa/
- pa/best_found_lexminimax_solution/
- pa/best_found_lexminimax_solution/10_facilities.csv
- pa/best_found_lexminimax_solution/20_facilities.csv
- pa/best_found_lexminimax_solution/5_facilities.csv
- pa/best_found_lexminimax_solution/objective_function_values.csv
- pa/best_found_lexminimax_solution/solution_shp/
- pa/best_found_lexminimax_solution/solution_shp/10_facilities.dbf
- pa/best_found_lexminimax_solution/solution_shp/10_facilities.shp
- pa/best_found_lexminimax_solution/solution_shp/10_facilities.shx
- pa/best_found_lexminimax_solution/solution_shp/20_facilities.dbf
- pa/best_found_lexminimax_solution/solution_shp/20_facilities.shp
- pa/best_found_lexminimax_solution/solution_shp/20_facilities.shx
- pa/best_found_lexminimax_solution/solution_shp/5_facilities.dbf
- pa/best_found_lexminimax_solution/solution_shp/5_facilities.shp
- pa/best_found_lexminimax_solution/solution_shp/5_facilities.shx
- pa/best_found_pmedian_solution/
- pa/best_found_pmedian_solution/10_facilities.csv
- pa/best_found_pmedian_solution/20_facilities.csv
- pa/best_found_pmedian_solution/5_facilities.csv
- pa/best_found_pmedian_solution/objective_function_values.csv
- pa/best_found_pmedian_solution/solution_shp/
- pa/best_found_pmedian_solution/solution_shp/10_facilities.dbf
- pa/best_found_pmedian_solution/solution_shp/10_facilities.shp
- pa/best_found_pmedian_solution/solution_shp/10_facilities.shx
- pa/best_found_pmedian_solution/solution_shp/20_facilities.dbf
- pa/best_found_pmedian_solution/solution_shp/20_facilities.shp
- pa/best_found_pmedian_solution/solution_shp/20_facilities.shx
- pa/best_found_pmedian_solution/solution_shp/5_facilities.dbf
- pa/best_found_pmedian_solution/solution_shp/5_facilities.shp
- pa/best_found_pmedian_solution/solution_shp/5_facilities.shx
- pa/csv/
- pa/csv/Dmatrix.txt
- pa/csv/nodes.csv
- pa/csv/nodes_in_slovakia.csv
- pa/gis/
- pa/gis/nodes.dbf
- pa/gis/nodes.shp
- pa/gis/nodes.shx
