# Supplementary material for: Large-scale test data set for location problems
Source: Data Brief. 2018 Jan 10;17:267–74. doi: 10.1016/j.dib.2018.01.008 (PMC5988488; doi:10.1016/j.dib.2018.01.008)
Supplement: Supplementary file 2 — Supplementary material [file mmc2.zip › pa/best_found_lexminimax_solution/20_facilities.csv]

id
34
279
510
714
1037
1480
1590
1806
1814
2365
2478
2872
3741
3860
3992
4301
4416
4488
4596
4703
