# Supplementary material for: Large-scale test data set for location problems
Source: Data Brief. 2018 Jan 10;17:267–74. doi: 10.1016/j.dib.2018.01.008 (PMC5988488; doi:10.1016/j.dib.2018.01.008)
Supplement: Supplementary file 2 — Supplementary material [file mmc2.zip › pa/best_found_lexminimax_solution/objective_function_values.csv]

p	max	gini	time
5	87	0.2894	2485
10	52	0.2617	1150
20	32	0.2699	566
