# Supplementary material for: Large-scale test data set for location problems
Source: Data Brief. 2018 Jan 10;17:267–74. doi: 10.1016/j.dib.2018.01.008 (PMC5988488; doi:10.1016/j.dib.2018.01.008)
Supplement: Supplementary file 2 — Supplementary material [file mmc2.zip › pa/best_found_pmedian_solution/5_facilities.csv]

id
250
817
1401
2872
3433
