# Supplementary material for: Large-scale test data set for location problems
Source: Data Brief. 2018 Jan 10;17:267–74. doi: 10.1016/j.dib.2018.01.008 (PMC5988488; doi:10.1016/j.dib.2018.01.008)
Supplement: Supplementary file 2 — Supplementary material [file mmc2.zip › pa/csv/nodes.csv]

id	latitude	longitude	type	residential_population
1	48.5550267916	18.227162004	dp	2
2	48.5532524398	18.2285130571	dp	1
3	48.5541396157	18.2285130571	dp	1
4	48.5550267916	18.2285130571	dp	1
5	48.5559139675	18.2285130571	dp	1
6	48.5523652638	18.2298641102	dp	1
7	48.5532524398	18.2298641102	dp	1
8	48.5559139675	18.2298641102	dp	1
9	48.5568011435	18.2298641102	dp	1
10	48.5709959583	18.2298641102	dp	2
11	48.5718831342	18.2298641102	dp	3
12	48.5514780879	18.2312151632	dp	1
13	48.5523652638	18.2312151632	dp	1
14	48.5568011435	18.2312151632	dp	1
15	48.5576883194	18.2312151632	dp	1
16	48.562124199	18.2312151632	dp	0
17	48.5701087824	18.2312151632	dp	1
18	48.5709959583	18.2312151632	dp	1
19	48.5718831342	18.2312151632	dp	1
20	48.5727703101	18.2312151632	dp	1
21	48.5514780879	18.2325662163	dp	1
22	48.5576883194	18.2325662163	dp	1
23	48.5585754953	18.2325662163	dp	1
24	48.562124199	18.2325662163	dp	0
25	48.5701087824	18.2325662163	dp	7
26	48.5709959583	18.2325662163	dp	1
27	48.5718831342	18.2325662163	dp	1
28	48.5727703101	18.2325662163	dp	1
29	48.5736574861	18.2325662163	dp	1
30	48.574544662	18.2325662163	dp	1
31	48.5585754953	18.2339172693	dp	1
32	48.5594626712	18.2339172693	dp	1
33	48.5603498472	18.2339172693	dp	1
34	48.5612370231	18.2339172693	dp	1
35	48.562124199	18.2339172693	dp	6
36	48.5709959583	18.2339172693	dp	14
37	48.5718831342	18.2339172693	dp	2
38	48.5727703101	18.2339172693	dp	2
39	48.5736574861	18.2339172693	dp	2
40	48.574544662	18.2339172693	dp	2
41	48.5754318379	18.2339172693	dp	4
42	48.5576883194	18.2352683224	dp	2
43	48.5585754953	18.2352683224	dp	1
44	48.5594626712	18.2352683224	dp	1
45	48.5603498472	18.2352683224	dp	1
46	48.5612370231	18.2352683224	dp	1
47	48.562124199	18.2352683224	dp	3
48	48.5727703101	18.2352683224	dp	4
49	48.5736574861	18.2352683224	dp	2
50	48.574544662	18.2352683224	dp	2
51	48.5754318379	18.2352683224	dp	2
52	48.5763190138	18.2352683224	dp	11
53	48.5576883194	18.2366193755	dp	1
54	48.5585754953	18.2366193755	dp	1
55	48.5594626712	18.2366193755	dp	1
56	48.5603498472	18.2366193755	dp	1
57	48.5612370231	18.2366193755	dp	1
58	48.562124199	18.2366193755	dp	1
59	48.563011375	18.2366193755	dp	7
60	48.5727703101	18.2366193755	dp	7
61	48.5736574861	18.2366193755	dp	2
62	48.574544662	18.2366193755	dp	2
63	48.5754318379	18.2366193755	dp	2
64	48.5763190138	18.2366193755	dp	2
65	48.5772061898	18.2366193755	dp	9
66	48.5576883194	18.2379704285	dp	1
67	48.5585754953	18.2379704285	dp	1
68	48.5594626712	18.2379704285	dp	1
69	48.5603498472	18.2379704285	dp	1
70	48.5612370231	18.2379704285	dp	1
71	48.562124199	18.2379704285	dp	1
72	48.563011375	18.2379704285	dp	1
73	48.5638985509	18.2379704285	dp	2
74	48.5647857268	18.2379704285	dp	13
75	48.5736574861	18.2379704285	dp	5
76	48.574544662	18.2379704285	dp	2
77	48.5754318379	18.2379704285	dp	2
78	48.5763190138	18.2379704285	dp	2
79	48.5772061898	18.2379704285	dp	2
80	48.5780933657	18.2379704285	dp	3
81	48.5789805416	18.2379704285	dp	4
82	48.5798677175	18.2379704285	dp	6
83	48.5807548935	18.2379704285	dp	25
84	48.5576883194	18.2393214816	dp	3
85	48.5585754953	18.2393214816	dp	1
86	48.5594626712	18.2393214816	dp	1
87	48.5603498472	18.2393214816	dp	1
88	48.5612370231	18.2393214816	dp	1
89	48.562124199	18.2393214816	dp	1
90	48.563011375	18.2393214816	dp	2
91	48.5638985509	18.2393214816	dp	2
92	48.5647857268	18.2393214816	dp	1
93	48.5656729027	18.2393214816	dp	7
94	48.5709959583	18.2393214816	dp	15
95	48.574544662	18.2393214816	dp	4
96	48.5754318379	18.2393214816	dp	2
97	48.5763190138	18.2393214816	dp	2
98	48.5772061898	18.2393214816	dp	2
99	48.5780933657	18.2393214816	dp	2
100	48.5789805416	18.2393214816	dp	2
101	48.5798677175	18.2393214816	dp	2
102	48.5807548935	18.2393214816	dp	2
103	48.5816420694	18.2393214816	dp	3
104	48.5825292453	18.2393214816	dp	4
105	48.5834164212	18.2393214816	dp	3
106	48.5585754953	18.2406725346	dp	2
107	48.5594626712	18.2406725346	dp	2
108	48.5603498472	18.2406725346	dp	2
109	48.5612370231	18.2406725346	dp	2
110	48.562124199	18.2406725346	dp	3
111	48.5647857268	18.2406725346	dp	3
112	48.5656729027	18.2406725346	dp	2
113	48.5665600787	18.2406725346	dp	2
114	48.5674472546	18.2406725346	dp	8
115	48.5701087824	18.2406725346	dp	5
116	48.5709959583	18.2406725346	dp	2
117	48.5718831342	18.2406725346	dp	5
118	48.574544662	18.2406725346	dp	3
119	48.5754318379	18.2406725346	dp	2
120	48.5763190138	18.2406725346	dp	2
121	48.5772061898	18.2406725346	dp	2
122	48.5780933657	18.2406725346	dp	2
123	48.5789805416	18.2406725346	dp	2
124	48.5798677175	18.2406725346	dp	2
125	48.5807548935	18.2406725346	dp	2
126	48.5816420694	18.2406725346	dp	2
127	48.5825292453	18.2406725346	dp	2
128	48.5834164212	18.2406725346	dp	1
129	48.5887394768	18.2406725346	dp	1
130	48.5896266527	18.2406725346	dp	1
131	48.5905138287	18.2406725346	dp	3
132	48.5914010046	18.2406725346	dp	1
133	48.5922881805	18.2406725346	dp	1
134	48.5674472546	18.2420235877	dp	17
135	48.5683344305	18.2420235877	dp	8
136	48.5692216064	18.2420235877	dp	6
137	48.5701087824	18.2420235877	dp	6
138	48.5709959583	18.2420235877	dp	6
139	48.5718831342	18.2420235877	dp	11
140	48.5736574861	18.2420235877	dp	9
141	48.574544662	18.2420235877	dp	6
142	48.5754318379	18.2420235877	dp	20
143	48.5763190138	18.2420235877	dp	20
144	48.5772061898	18.2420235877	dp	20
145	48.5780933657	18.2420235877	dp	20
146	48.5789805416	18.2420235877	dp	20
147	48.5798677175	18.2420235877	dp	20
148	48.5807548935	18.2420235877	dp	20
149	48.5816420694	18.2420235877	dp	20
150	48.5825292453	18.2420235877	dp	20
151	48.5834164212	18.2420235877	dp	15
152	48.586077949	18.2420235877	dp	9
153	48.586965125	18.2420235877	dp	6
154	48.5878523009	18.2420235877	dp	10
155	48.5887394768	18.2420235877	dp	32
156	48.5922881805	18.2420235877	dp	5
157	48.5931753564	18.2420235877	dp	2
158	48.5692216064	18.2433746408	dp	29
159	48.5701087824	18.2433746408	dp	7
160	48.5709959583	18.2433746408	dp	11
161	48.5736574861	18.2433746408	dp	11
162	48.574544662	18.2433746408	dp	7
163	48.5754318379	18.2433746408	dp	25
164	48.5763190138	18.2433746408	dp	25
165	48.5772061898	18.2433746408	dp	25
166	48.5780933657	18.2433746408	dp	25
167	48.5789805416	18.2433746408	dp	25
168	48.5798677175	18.2433746408	dp	25
169	48.5807548935	18.2433746408	dp	25
170	48.5816420694	18.2433746408	dp	25
171	48.5825292453	18.2433746408	dp	25
172	48.5834164212	18.2433746408	dp	14
173	48.5843035972	18.2433746408	dp	8
174	48.5851907731	18.2433746408	dp	8
175	48.586077949	18.2433746408	dp	13
176	48.5922881805	18.2433746408	dp	25
177	48.5931753564	18.2433746408	dp	1
178	48.5701087824	18.2447256938	dp	41
179	48.5709959583	18.2447256938	dp	10
180	48.5727703101	18.2447256938	dp	12
181	48.5736574861	18.2447256938	dp	7
182	48.574544662	18.2447256938	dp	7
183	48.5754318379	18.2447256938	dp	25
184	48.5763190138	18.2447256938	dp	25
185	48.5772061898	18.2447256938	dp	25
186	48.5780933657	18.2447256938	dp	25
187	48.5789805416	18.2447256938	dp	25
188	48.5798677175	18.2447256938	dp	25
189	48.5807548935	18.2447256938	dp	25
190	48.5816420694	18.2447256938	dp	25
191	48.5825292453	18.2447256938	dp	25
192	48.5834164212	18.2447256938	dp	14
193	48.5843035972	18.2447256938	dp	7
194	48.5851907731	18.2447256938	dp	7
195	48.586077949	18.2447256938	dp	23
196	48.5931753564	18.2447256938	dp	16
197	48.5940625324	18.2447256938	dp	1
198	48.5949497083	18.2447256938	dp	6
199	48.5709959583	18.2460767469	dp	51
200	48.5718831342	18.2460767469	dp	8
201	48.5727703101	18.2460767469	dp	7
202	48.5736574861	18.2460767469	dp	7
203	48.574544662	18.2460767469	dp	7
204	48.5754318379	18.2460767469	dp	25
205	48.5763190138	18.2460767469	dp	25
206	48.5772061898	18.2460767469	dp	25
207	48.5780933657	18.2460767469	dp	25
208	48.5789805416	18.2460767469	dp	25
209	48.5798677175	18.2460767469	dp	25
210	48.5807548935	18.2460767469	dp	25
211	48.5816420694	18.2460767469	dp	25
212	48.5825292453	18.2460767469	dp	25
213	48.5834164212	18.2460767469	dp	14
214	48.5843035972	18.2460767469	dp	7
215	48.5851907731	18.2460767469	dp	7
216	48.586077949	18.2460767469	dp	14
217	48.5940625324	18.2460767469	dp	10
218	48.5949497083	18.2460767469	dp	1
219	48.5958368842	18.2460767469	dp	3
220	48.5718831342	18.2474277999	dp	47
221	48.5727703101	18.2474277999	dp	7
222	48.5736574861	18.2474277999	dp	7
223	48.574544662	18.2474277999	dp	7
224	48.5754318379	18.2474277999	dp	25
225	48.5763190138	18.2474277999	dp	25
226	48.5772061898	18.2474277999	dp	25
227	48.5780933657	18.2474277999	dp	25
228	48.5789805416	18.2474277999	dp	25
229	48.5798677175	18.2474277999	dp	25
230	48.5807548935	18.2474277999	dp	25
231	48.5816420694	18.2474277999	dp	25
232	48.5825292453	18.2474277999	dp	25
233	48.5834164212	18.2474277999	dp	14
234	48.5843035972	18.2474277999	dp	7
235	48.5851907731	18.2474277999	dp	7
236	48.586077949	18.2474277999	dp	7
237	48.586965125	18.2474277999	dp	48
238	48.5949497083	18.2474277999	dp	4
239	48.5958368842	18.2474277999	dp	1
240	48.5967240601	18.2474277999	dp	1
241	48.5976112361	18.2474277999	dp	1
242	48.5727703101	18.248778853	dp	26
243	48.5736574861	18.248778853	dp	8
244	48.574544662	18.248778853	dp	7
245	48.5754318379	18.248778853	dp	25
246	48.5763190138	18.248778853	dp	25
247	48.5772061898	18.248778853	dp	25
248	48.5780933657	18.248778853	dp	25
249	48.5789805416	18.248778853	dp	25
250	48.5798677175	18.248778853	dp	25
251	48.5807548935	18.248778853	dp	25
252	48.5816420694	18.248778853	dp	25
253	48.5825292453	18.248778853	dp	25
254	48.5834164212	18.248778853	dp	14
255	48.5843035972	18.248778853	dp	7
256	48.5851907731	18.248778853	dp	7
257	48.586077949	18.248778853	dp	7
258	48.586965125	18.248778853	dp	14
259	48.5958368842	18.248778853	dp	1
260	48.5967240601	18.248778853	dp	1
261	48.574544662	18.2501299061	dp	4
262	48.5754318379	18.2501299061	dp	19
263	48.5763190138	18.2501299061	dp	19
264	48.5772061898	18.2501299061	dp	19
265	48.5780933657	18.2501299061	dp	19
266	48.5789805416	18.2501299061	dp	19
267	48.5798677175	18.2501299061	dp	19
268	48.5807548935	18.2501299061	dp	19
269	48.5816420694	18.2501299061	dp	19
270	48.5825292453	18.2501299061	dp	19
271	48.5834164212	18.2501299061	dp	14
272	48.5843035972	18.2501299061	dp	10
273	48.5851907731	18.2501299061	dp	10
274	48.586077949	18.2501299061	dp	10
275	48.586965125	18.2501299061	dp	10
276	48.5878523009	18.2501299061	dp	69
277	48.5958368842	18.2501299061	dp	6
278	48.5967240601	18.2501299061	dp	1
279	48.5754318379	18.2514809591	dp	15
280	48.5763190138	18.2514809591	dp	15
281	48.5772061898	18.2514809591	dp	15
282	48.5780933657	18.2514809591	dp	15
283	48.5789805416	18.2514809591	dp	15
284	48.5798677175	18.2514809591	dp	15
285	48.5807548935	18.2514809591	dp	15
286	48.5816420694	18.2514809591	dp	15
287	48.5825292453	18.2514809591	dp	15
288	48.5834164212	18.2514809591	dp	14
289	48.5843035972	18.2514809591	dp	13
290	48.5851907731	18.2514809591	dp	13
291	48.586077949	18.2514809591	dp	13
292	48.586965125	18.2514809591	dp	13
293	48.5878523009	18.2514809591	dp	28
294	48.574544662	18.2528320122	dp	1
295	48.5754318379	18.2528320122	dp	16
296	48.5763190138	18.2528320122	dp	15
297	48.5772061898	18.2528320122	dp	15
298	48.5780933657	18.2528320122	dp	15
299	48.5789805416	18.2528320122	dp	15
300	48.5798677175	18.2528320122	dp	15
301	48.5807548935	18.2528320122	dp	15
302	48.5816420694	18.2528320122	dp	15
303	48.5825292453	18.2528320122	dp	15
304	48.5834164212	18.2528320122	dp	14
305	48.5843035972	18.2528320122	dp	13
306	48.5851907731	18.2528320122	dp	13
307	48.586077949	18.2528320122	dp	13
308	48.586965125	18.2528320122	dp	13
309	48.5878523009	18.2528320122	dp	13
310	48.5887394768	18.2528320122	dp	64
311	48.5736574861	18.2541830653	dp	1
312	48.574544662	18.2541830653	dp	10
313	48.5763190138	18.2541830653	dp	29
314	48.5772061898	18.2541830653	dp	15
315	48.5780933657	18.2541830653	dp	15
316	48.5789805416	18.2541830653	dp	16
317	48.5798677175	18.2541830653	dp	15
318	48.5807548935	18.2541830653	dp	15
319	48.5816420694	18.2541830653	dp	15
320	48.5825292453	18.2541830653	dp	15
321	48.5834164212	18.2541830653	dp	14
322	48.5843035972	18.2541830653	dp	13
323	48.5851907731	18.2541830653	dp	13
324	48.586077949	18.2541830653	dp	13
325	48.586965125	18.2541830653	dp	13
326	48.5878523009	18.2541830653	dp	13
327	48.5887394768	18.2541830653	dp	16
328	48.5896266527	18.2541830653	dp	90
329	48.5727703101	18.2555341183	dp	1
330	48.5736574861	18.2555341183	dp	10
331	48.5772061898	18.2555341183	dp	86
332	48.5780933657	18.2555341183	dp	51
333	48.5798677175	18.2555341183	dp	29
334	48.5807548935	18.2555341183	dp	15
335	48.5816420694	18.2555341183	dp	15
336	48.5825292453	18.2555341183	dp	15
337	48.5834164212	18.2555341183	dp	14
338	48.5843035972	18.2555341183	dp	13
339	48.5851907731	18.2555341183	dp	13
340	48.586077949	18.2555341183	dp	13
341	48.586965125	18.2555341183	dp	13
342	48.5878523009	18.2555341183	dp	20
343	48.5727703101	18.2568851714	dp	1
344	48.5807548935	18.2568851714	dp	56
345	48.5816420694	18.2568851714	dp	23
346	48.5825292453	18.2568851714	dp	18
347	48.5834164212	18.2568851714	dp	14
348	48.5843035972	18.2568851714	dp	13
349	48.5851907731	18.2568851714	dp	13
350	48.586077949	18.2568851714	dp	13
351	48.586965125	18.2568851714	dp	13
352	48.5878523009	18.2568851714	dp	13
353	48.5887394768	18.2568851714	dp	86
354	48.5718831342	18.2582362244	dp	1
355	48.5727703101	18.2582362244	dp	6
356	48.5834164212	18.2582362244	dp	14
357	48.5843035972	18.2582362244	dp	8
358	48.5851907731	18.2582362244	dp	8
359	48.586077949	18.2582362244	dp	8
360	48.586965125	18.2582362244	dp	8
361	48.5878523009	18.2582362244	dp	13
362	48.5718831342	18.2595872775	dp	0
363	48.5843035972	18.2595872775	dp	2
364	48.5851907731	18.2595872775	dp	1
365	48.586077949	18.2595872775	dp	1
366	48.586965125	18.2595872775	dp	1
367	48.5878523009	18.2595872775	dp	15
368	48.5709959583	18.2609383306	dp	1
369	48.5718831342	18.2609383306	dp	1
370	48.5851907731	18.2609383306	dp	2
371	48.586077949	18.2609383306	dp	2
372	48.5701087824	18.2622893836	dp	0
373	48.5709959583	18.2622893836	dp	1
374	48.5825292453	18.2622893836	dp	1
375	48.5851907731	18.2622893836	dp	2
376	48.586077949	18.2622893836	dp	2
377	48.5692216064	18.2636404367	dp	0
378	48.5701087824	18.2636404367	dp	0
379	48.586077949	18.2636404367	dp	4
380	48.586965125	18.2636404367	dp	4
381	48.5674472546	18.2649914897	dp	0
382	48.5683344305	18.2649914897	dp	0
383	48.5692216064	18.2649914897	dp	0
384	48.586965125	18.2649914897	dp	4
385	48.5878523009	18.2649914897	dp	16
386	48.5612370231	18.2663425428	dp	0
387	48.5665600787	18.2663425428	dp	0
388	48.5674472546	18.2663425428	dp	0
389	48.5692216064	18.2663425428	dp	0
390	48.5701087824	18.2663425428	dp	0
391	48.5878523009	18.2663425428	dp	2
392	48.5612370231	18.2676935959	dp	0
393	48.562124199	18.2676935959	dp	0
394	48.563011375	18.2676935959	dp	0
395	48.5638985509	18.2676935959	dp	0
396	48.5647857268	18.2676935959	dp	0
397	48.5656729027	18.2676935959	dp	0
398	48.5665600787	18.2676935959	dp	0
399	48.5701087824	18.2676935959	dp	0
400	48.5709959583	18.2676935959	dp	1
401	48.5878523009	18.2676935959	dp	0
402	48.5887394768	18.2676935959	dp	11
403	48.563011375	18.2690446489	dp	0
404	48.5638985509	18.2690446489	dp	0
405	48.5656729027	18.2690446489	dp	0
406	48.5665600787	18.2690446489	dp	0
407	48.5709959583	18.2690446489	dp	0
408	48.5887394768	18.2690446489	dp	0
409	48.5709959583	18.270395702	dp	0
410	48.5887394768	18.270395702	dp	0
411	48.5896266527	18.270395702	dp	0
412	48.5709959583	18.2717467551	dp	0
413	48.5896266527	18.2717467551	dp	0
414	48.5692216064	18.2730978081	dp	0
415	48.5701087824	18.2730978081	dp	0
416	48.5709959583	18.2730978081	dp	0
417	48.5896266527	18.2730978081	dp	0
418	48.5692216064	18.2744488612	dp	0
419	48.5692216064	18.2757999142	dp	0
420	48.616225211	18.3184979025	dp	0
421	48.617109517	18.3184979025	dp	0
422	48.602960621	18.3198437475	dp	1
423	48.602960621	18.3211895924	dp	1
424	48.602960621	18.3225354375	dp	1
425	48.602960621	18.3238812824	dp	1
426	48.603844927	18.3238812824	dp	1
427	48.603844927	18.3252271275	dp	1
428	48.604729233	18.3252271275	dp	1
429	48.604729233	18.3265729725	dp	0
430	48.605613539	18.3265729725	dp	1
431	48.605613539	18.3279188175	dp	0
432	48.606497845	18.3279188175	dp	0
433	48.606497845	18.3292646625	dp	0
434	48.598539091	18.3306105074	dp	7
435	48.606497845	18.3306105074	dp	0
436	48.607382151	18.3306105074	dp	0
437	48.607382151	18.3319563525	dp	0
438	48.608266457	18.3319563525	dp	0
439	48.607382151	18.3333021974	dp	1
440	48.608266457	18.3333021974	dp	5
441	48.606497845	18.3346480425	dp	6
442	48.607382151	18.3346480425	dp	2
443	48.608266457	18.3346480425	dp	6
444	48.612687987	18.3346480425	dp	21
445	48.605613539	18.3359938875	dp	19
446	48.606497845	18.3359938875	dp	2
447	48.607382151	18.3359938875	dp	2
448	48.608266457	18.3359938875	dp	2
449	48.609150763	18.3359938875	dp	7
450	48.610919375	18.3359938875	dp	10
451	48.611803681	18.3359938875	dp	4
452	48.612687987	18.3359938875	dp	4
453	48.613572293	18.3359938875	dp	28
454	48.605613539	18.3373397325	dp	11
455	48.606497845	18.3373397325	dp	2
456	48.607382151	18.3373397325	dp	2
457	48.608266457	18.3373397325	dp	2
458	48.609150763	18.3373397325	dp	4
459	48.610035069	18.3373397325	dp	4
460	48.610919375	18.3373397325	dp	4
461	48.611803681	18.3373397325	dp	4
462	48.612687987	18.3373397325	dp	4
463	48.613572293	18.3373397325	dp	15
464	48.605613539	18.3386855775	dp	11
465	48.606497845	18.3386855775	dp	2
466	48.607382151	18.3386855775	dp	2
467	48.608266457	18.3386855775	dp	2
468	48.609150763	18.3386855775	dp	4
469	48.610035069	18.3386855775	dp	4
470	48.610919375	18.3386855775	dp	4
471	48.611803681	18.3386855775	dp	4
472	48.612687987	18.3386855775	dp	4
473	48.613572293	18.3386855775	dp	15
474	48.619762435	18.3386855775	dp	4
475	48.605613539	18.3400314224	dp	10
476	48.606497845	18.3400314224	dp	2
477	48.607382151	18.3400314224	dp	2
478	48.608266457	18.3400314224	dp	2
479	48.609150763	18.3400314224	dp	4
480	48.610035069	18.3400314224	dp	4
481	48.610919375	18.3400314224	dp	4
482	48.611803681	18.3400314224	dp	4
483	48.612687987	18.3400314224	dp	4
484	48.613572293	18.3400314224	dp	14
485	48.619762435	18.3400314224	dp	2
486	48.607382151	18.3413772675	dp	3
487	48.608266457	18.3413772675	dp	3
488	48.609150763	18.3413772675	dp	4
489	48.610035069	18.3413772675	dp	4
490	48.610919375	18.3413772675	dp	4
491	48.611803681	18.3413772675	dp	4
492	48.612687987	18.3413772675	dp	4
493	48.613572293	18.3413772675	dp	12
494	48.619762435	18.3413772675	dp	6
495	48.604729233	18.3427231124	dp	15
496	48.606497845	18.3427231124	dp	6
497	48.607382151	18.3427231124	dp	3
498	48.608266457	18.3427231124	dp	3
499	48.609150763	18.3427231124	dp	3
500	48.610035069	18.3427231124	dp	3
501	48.610919375	18.3427231124	dp	3
502	48.611803681	18.3427231124	dp	3
503	48.612687987	18.3427231124	dp	3
504	48.613572293	18.3427231124	dp	7
505	48.602960621	18.3440689575	dp	33
506	48.603844927	18.3440689575	dp	7
507	48.605613539	18.3440689575	dp	5
508	48.606497845	18.3440689575	dp	3
509	48.607382151	18.3440689575	dp	3
510	48.608266457	18.3440689575	dp	3
511	48.609150763	18.3440689575	dp	3
512	48.610035069	18.3440689575	dp	3
513	48.610919375	18.3440689575	dp	3
514	48.611803681	18.3440689575	dp	3
515	48.612687987	18.3440689575	dp	3
516	48.613572293	18.3440689575	dp	4
517	48.614456599	18.3440689575	dp	5
518	48.615340905	18.3440689575	dp	6
519	48.616225211	18.3440689575	dp	8
520	48.617993823	18.3440689575	dp	6
521	48.602960621	18.3454148025	dp	15
522	48.605613539	18.3454148025	dp	6
523	48.606497845	18.3454148025	dp	3
524	48.607382151	18.3454148025	dp	3
525	48.608266457	18.3454148025	dp	3
526	48.609150763	18.3454148025	dp	3
527	48.610035069	18.3454148025	dp	3
528	48.610919375	18.3454148025	dp	3
529	48.611803681	18.3454148025	dp	3
530	48.612687987	18.3454148025	dp	6
531	48.615340905	18.3454148025	dp	5
532	48.616225211	18.3454148025	dp	3
533	48.617109517	18.3454148025	dp	8
534	48.617993823	18.3454148025	dp	7
535	48.602960621	18.3467606474	dp	13
536	48.603844927	18.3467606474	dp	4
537	48.604729233	18.3467606474	dp	4
538	48.605613539	18.3467606474	dp	3
539	48.606497845	18.3467606474	dp	3
540	48.607382151	18.3467606474	dp	3
541	48.608266457	18.3467606474	dp	3
542	48.609150763	18.3467606474	dp	3
543	48.610035069	18.3467606474	dp	3
544	48.610919375	18.3467606474	dp	4
545	48.611803681	18.3467606474	dp	8
546	48.613572293	18.3467606474	dp	6
547	48.614456599	18.3467606474	dp	5
548	48.615340905	18.3467606474	dp	6
549	48.616225211	18.3467606474	dp	4
550	48.617109517	18.3467606474	dp	10
551	48.617993823	18.3467606474	dp	7
552	48.618878129	18.3467606474	dp	5
553	48.602960621	18.3481064925	dp	13
554	48.603844927	18.3481064925	dp	3
555	48.604729233	18.3481064925	dp	3
556	48.605613539	18.3481064925	dp	3
557	48.606497845	18.3481064925	dp	3
558	48.607382151	18.3481064925	dp	3
559	48.608266457	18.3481064925	dp	4
560	48.609150763	18.3481064925	dp	4
561	48.610035069	18.3481064925	dp	7
562	48.613572293	18.3481064925	dp	18
563	48.617109517	18.3481064925	dp	27
564	48.617993823	18.3481064925	dp	11
565	48.618878129	18.3481064925	dp	6
566	48.619762435	18.3481064925	dp	5
567	48.602960621	18.3494523374	dp	12
568	48.603844927	18.3494523374	dp	3
569	48.604729233	18.3494523374	dp	3
570	48.605613539	18.3494523374	dp	3
571	48.606497845	18.3494523374	dp	3
572	48.607382151	18.3494523374	dp	6
573	48.610035069	18.3494523374	dp	9
574	48.618878129	18.3494523374	dp	56
575	48.619762435	18.3494523374	dp	7
576	48.602960621	18.3507981825	dp	2
577	48.603844927	18.3507981825	dp	1
578	48.604729233	18.3507981825	dp	1
579	48.605613539	18.3507981825	dp	1
580	48.606497845	18.3507981825	dp	5
581	48.610035069	18.3507981825	dp	1
582	48.610919375	18.3507981825	dp	1
583	48.611803681	18.3507981825	dp	2
584	48.612687987	18.3507981825	dp	3
585	48.619762435	18.3507981825	dp	42
586	48.620646741	18.3507981825	dp	12
587	48.602076315	18.3521440274	dp	3
588	48.602960621	18.3521440274	dp	1
589	48.603844927	18.3521440274	dp	1
590	48.604729233	18.3521440274	dp	8
591	48.612687987	18.3521440274	dp	1
592	48.619762435	18.3521440274	dp	68
593	48.620646741	18.3521440274	dp	12
594	48.601192009	18.3534898725	dp	2
595	48.602076315	18.3534898725	dp	1
596	48.602960621	18.3534898725	dp	7
597	48.612687987	18.3534898725	dp	1
598	48.613572293	18.3534898725	dp	1
599	48.616225211	18.3534898725	dp	105
600	48.620646741	18.3534898725	dp	13
601	48.601192009	18.3548357175	dp	2
602	48.613572293	18.3548357175	dp	1
603	48.614456599	18.3548357175	dp	1
604	48.620646741	18.3548357175	dp	13
605	48.601192009	18.3561815624	dp	4
606	48.614456599	18.3561815624	dp	9
607	48.619762435	18.3561815624	dp	88
608	48.600307703	18.3575274075	dp	1
609	48.601192009	18.3575274075	dp	6
610	48.614456599	18.3575274075	dp	12
611	48.619762435	18.3575274075	dp	101
612	48.600307703	18.3588732524	dp	1
613	48.614456599	18.3588732524	dp	44
614	48.620646741	18.3588732524	dp	14
615	48.599423397	18.3602190975	dp	0
616	48.600307703	18.3602190975	dp	0
617	48.620646741	18.3602190975	dp	14
618	48.599423397	18.3615649424	dp	0
619	48.620646741	18.3615649424	dp	14
620	48.599423397	18.3629107875	dp	0
621	48.620646741	18.3629107875	dp	14
622	48.598539091	18.3642566325	dp	0
623	48.599423397	18.3642566325	dp	0
624	48.619762435	18.3642566325	dp	128
625	48.594117561	18.3656024774	dp	0
626	48.595001867	18.3656024774	dp	0
627	48.598539091	18.3656024774	dp	0
628	48.619762435	18.3656024774	dp	32
629	48.598539091	18.3669483225	dp	0
630	48.619762435	18.3669483225	dp	20
631	48.595001867	18.3682941674	dp	0
632	48.596770479	18.3682941674	dp	0
633	48.598539091	18.3682941674	dp	0
634	48.618878129	18.3682941674	dp	79
635	48.595001867	18.3696400125	dp	0
636	48.596770479	18.3696400125	dp	0
637	48.597654785	18.3696400125	dp	0
638	48.598539091	18.3696400125	dp	0
639	48.617993823	18.3696400125	dp	53
640	48.618878129	18.3696400125	dp	18
641	48.617109517	18.3709858574	dp	25
642	48.617993823	18.3709858574	dp	18
643	48.5968399723	18.2473921698	dp	1
644	48.5977332106	18.2473921698	dp	5
645	48.5968399723	18.2487502377	dp	1
646	48.5977332106	18.2487502377	dp	1
647	48.5986264489	18.2487502377	dp	2
648	48.595946734	18.2501083056	dp	1
649	48.5968399723	18.2501083056	dp	1
650	48.5986264489	18.2501083056	dp	1
651	48.5995196872	18.2501083056	dp	1
652	48.5995196872	18.2514663735	dp	1
653	48.5977332106	18.2528244415	dp	3
654	48.5995196872	18.2528244415	dp	1
655	48.6004129255	18.2528244415	dp	1
656	48.5977332106	18.2541825094	dp	3
657	48.5986264489	18.2541825094	dp	1
658	48.6004129255	18.2541825094	dp	1
659	48.6013061638	18.2541825094	dp	0
660	48.5977332106	18.2555405773	dp	4
661	48.5986264489	18.2555405773	dp	1
662	48.5995196872	18.2555405773	dp	1
663	48.6013061638	18.2555405773	dp	0
664	48.6021994021	18.2555405773	dp	1
665	48.5986264489	18.2568986452	dp	1
666	48.5995196872	18.2568986452	dp	1
667	48.6004129255	18.2568986452	dp	1
668	48.6021994021	18.2568986452	dp	0
669	48.5977332106	18.2582567132	dp	9
670	48.5986264489	18.2582567132	dp	1
671	48.5995196872	18.2582567132	dp	1
672	48.6004129255	18.2582567132	dp	1
673	48.6021994021	18.2582567132	dp	1
674	48.6030926404	18.2582567132	dp	1
675	48.5977332106	18.2596147811	dp	29
676	48.5986264489	18.2596147811	dp	2
677	48.5995196872	18.2596147811	dp	2
678	48.6004129255	18.2596147811	dp	2
679	48.6013061638	18.2596147811	dp	3
680	48.6030926404	18.2596147811	dp	3
681	48.6039858787	18.2596147811	dp	12
682	48.6111317851	18.2596147811	dp	29
683	48.6138115	18.2596147811	dp	7
684	48.5986264489	18.260972849	dp	18
685	48.5995196872	18.260972849	dp	2
686	48.6004129255	18.260972849	dp	2
687	48.6013061638	18.260972849	dp	5
688	48.6039858787	18.260972849	dp	6
689	48.6129182617	18.260972849	dp	6
690	48.6138115	18.260972849	dp	12
691	48.5995196872	18.2623309169	dp	37
692	48.6004129255	18.2623309169	dp	11
693	48.6039858787	18.2623309169	dp	4
694	48.604879117	18.2623309169	dp	9
695	48.6111317851	18.2623309169	dp	13
696	48.6120250234	18.2623309169	dp	5
697	48.6138115	18.2623309169	dp	13
698	48.6039858787	18.2636889849	dp	5
699	48.604879117	18.2636889849	dp	2
700	48.6057723553	18.2636889849	dp	8
701	48.6102385468	18.2636889849	dp	12
702	48.6111317851	18.2636889849	dp	3
703	48.6120250234	18.2636889849	dp	3
704	48.6129182617	18.2636889849	dp	3
705	48.6138115	18.2636889849	dp	7
706	48.6039858787	18.2650470528	dp	7
707	48.604879117	18.2650470528	dp	2
708	48.6057723553	18.2650470528	dp	2
709	48.6066655936	18.2650470528	dp	5
710	48.6093453085	18.2650470528	dp	8
711	48.6102385468	18.2650470528	dp	3
712	48.6111317851	18.2650470528	dp	3
713	48.6120250234	18.2650470528	dp	3
714	48.6129182617	18.2650470528	dp	3
715	48.6138115	18.2650470528	dp	3
716	48.6147047382	18.2650470528	dp	13
717	48.6039858787	18.2664051207	dp	17
718	48.604879117	18.2664051207	dp	4
719	48.6057723553	18.2664051207	dp	4
720	48.6066655936	18.2664051207	dp	4
721	48.6075588319	18.2664051207	dp	5
722	48.6084520702	18.2664051207	dp	6
723	48.6093453085	18.2664051207	dp	7
724	48.6102385468	18.2664051207	dp	7
725	48.6111317851	18.2664051207	dp	7
726	48.6120250234	18.2664051207	dp	7
727	48.6129182617	18.2664051207	dp	7
728	48.6138115	18.2664051207	dp	7
729	48.6147047382	18.2664051207	dp	18
730	48.6039858787	18.2677631886	dp	19
731	48.604879117	18.2677631886	dp	9
732	48.6057723553	18.2677631886	dp	9
733	48.6066655936	18.2677631886	dp	9
734	48.6075588319	18.2677631886	dp	9
735	48.6084520702	18.2677631886	dp	12
736	48.6093453085	18.2677631886	dp	14
737	48.6102385468	18.2677631886	dp	14
738	48.6111317851	18.2677631886	dp	14
739	48.6120250234	18.2677631886	dp	14
740	48.6129182617	18.2677631886	dp	14
741	48.6138115	18.2677631886	dp	14
742	48.6147047382	18.2677631886	dp	30
743	48.6030926404	18.2691212566	dp	47
744	48.6039858787	18.2691212566	dp	9
745	48.604879117	18.2691212566	dp	9
746	48.6057723553	18.2691212566	dp	9
747	48.6066655936	18.2691212566	dp	9
748	48.6075588319	18.2691212566	dp	9
749	48.6084520702	18.2691212566	dp	12
750	48.6093453085	18.2691212566	dp	14
751	48.6102385468	18.2691212566	dp	14
752	48.6111317851	18.2691212566	dp	14
753	48.6120250234	18.2691212566	dp	14
754	48.6129182617	18.2691212566	dp	14
755	48.6138115	18.2691212566	dp	14
756	48.6147047382	18.2691212566	dp	14
757	48.6155979765	18.2691212566	dp	33
758	48.6021994021	18.2704793245	dp	44
759	48.6030926404	18.2704793245	dp	9
760	48.6039858787	18.2704793245	dp	9
761	48.604879117	18.2704793245	dp	9
762	48.6057723553	18.2704793245	dp	9
763	48.6066655936	18.2704793245	dp	9
764	48.6075588319	18.2704793245	dp	9
765	48.6084520702	18.2704793245	dp	12
766	48.6093453085	18.2704793245	dp	14
767	48.6102385468	18.2704793245	dp	14
768	48.6111317851	18.2704793245	dp	14
769	48.6120250234	18.2704793245	dp	14
770	48.6129182617	18.2704793245	dp	14
771	48.6138115	18.2704793245	dp	14
772	48.6147047382	18.2704793245	dp	14
773	48.6155979765	18.2704793245	dp	24
774	48.6021994021	18.2718373924	dp	27
775	48.6030926404	18.2718373924	dp	9
776	48.6039858787	18.2718373924	dp	9
777	48.604879117	18.2718373924	dp	9
778	48.6057723553	18.2718373924	dp	9
779	48.6066655936	18.2718373924	dp	9
780	48.6075588319	18.2718373924	dp	9
781	48.6084520702	18.2718373924	dp	12
782	48.6093453085	18.2718373924	dp	14
783	48.6102385468	18.2718373924	dp	14
784	48.6111317851	18.2718373924	dp	14
785	48.6120250234	18.2718373924	dp	14
786	48.6129182617	18.2718373924	dp	14
787	48.6138115	18.2718373924	dp	14
788	48.6147047382	18.2718373924	dp	14
789	48.6155979765	18.2718373924	dp	24
790	48.6021994021	18.2731954603	dp	18
791	48.6030926404	18.2731954603	dp	9
792	48.6039858787	18.2731954603	dp	9
793	48.604879117	18.2731954603	dp	9
794	48.6057723553	18.2731954603	dp	9
795	48.6066655936	18.2731954603	dp	9
796	48.6075588319	18.2731954603	dp	9
797	48.6084520702	18.2731954603	dp	12
798	48.6093453085	18.2731954603	dp	14
799	48.6102385468	18.2731954603	dp	14
800	48.6111317851	18.2731954603	dp	14
801	48.6120250234	18.2731954603	dp	14
802	48.6129182617	18.2731954603	dp	14
803	48.6138115	18.2731954603	dp	14
804	48.6147047382	18.2731954603	dp	14
805	48.6155979765	18.2731954603	dp	24
806	48.6004129255	18.2745535283	dp	18
807	48.6013061638	18.2745535283	dp	11
808	48.6021994021	18.2745535283	dp	9
809	48.6030926404	18.2745535283	dp	9
810	48.6039858787	18.2745535283	dp	9
811	48.604879117	18.2745535283	dp	9
812	48.6057723553	18.2745535283	dp	9
813	48.6066655936	18.2745535283	dp	9
814	48.6075588319	18.2745535283	dp	9
815	48.6084520702	18.2745535283	dp	11
816	48.6093453085	18.2745535283	dp	12
817	48.6102385468	18.2745535283	dp	12
818	48.6111317851	18.2745535283	dp	12
819	48.6120250234	18.2745535283	dp	12
820	48.6129182617	18.2745535283	dp	12
821	48.6138115	18.2745535283	dp	13
822	48.6147047382	18.2745535283	dp	13
823	48.6155979765	18.2745535283	dp	20
824	48.6013061638	18.2759115962	dp	45
825	48.6021994021	18.2759115962	dp	13
826	48.6030926404	18.2759115962	dp	11
827	48.6039858787	18.2759115962	dp	11
828	48.604879117	18.2759115962	dp	11
829	48.6057723553	18.2759115962	dp	11
830	48.6066655936	18.2759115962	dp	11
831	48.6075588319	18.2759115962	dp	11
832	48.6084520702	18.2759115962	dp	5
833	48.6093453085	18.2759115962	dp	2
834	48.6102385468	18.2759115962	dp	2
835	48.6111317851	18.2759115962	dp	2
836	48.6120250234	18.2759115962	dp	2
837	48.6129182617	18.2759115962	dp	3
838	48.6155979765	18.2759115962	dp	3
839	48.6164912148	18.2759115962	dp	3
840	48.6173844531	18.2759115962	dp	10
841	48.6030926404	18.2772696641	dp	45
842	48.6039858787	18.2772696641	dp	11
843	48.604879117	18.2772696641	dp	11
844	48.6057723553	18.2772696641	dp	11
845	48.6066655936	18.2772696641	dp	11
846	48.6075588319	18.2772696641	dp	11
847	48.6084520702	18.2772696641	dp	5
848	48.6093453085	18.2772696641	dp	2
849	48.6102385468	18.2772696641	dp	2
850	48.6111317851	18.2772696641	dp	2
851	48.6120250234	18.2772696641	dp	2
852	48.6129182617	18.2772696641	dp	4
853	48.6155979765	18.2772696641	dp	5
854	48.6173844531	18.2772696641	dp	5
855	48.6182776914	18.2772696641	dp	21
856	48.6039858787	18.278627732	dp	23
857	48.604879117	18.278627732	dp	11
858	48.6057723553	18.278627732	dp	11
859	48.6066655936	18.278627732	dp	11
860	48.6075588319	18.278627732	dp	11
861	48.6084520702	18.278627732	dp	5
862	48.6093453085	18.278627732	dp	2
863	48.6102385468	18.278627732	dp	2
864	48.6111317851	18.278627732	dp	2
865	48.6120250234	18.278627732	dp	2
866	48.6129182617	18.278627732	dp	3
867	48.6155979765	18.278627732	dp	4
868	48.6173844531	18.278627732	dp	5
869	48.6182776914	18.278627732	dp	4
870	48.6191709297	18.278627732	dp	32
871	48.6039858787	18.2799858	dp	61
872	48.604879117	18.2799858	dp	11
873	48.6057723553	18.2799858	dp	11
874	48.6066655936	18.2799858	dp	11
875	48.6075588319	18.2799858	dp	11
876	48.6084520702	18.2799858	dp	5
877	48.6093453085	18.2799858	dp	2
878	48.6102385468	18.2799858	dp	3
879	48.6129182617	18.2799858	dp	5
880	48.6138115	18.2799858	dp	2
881	48.6147047382	18.2799858	dp	2
882	48.6155979765	18.2799858	dp	3
883	48.6173844531	18.2799858	dp	5
884	48.6182776914	18.2799858	dp	4
885	48.6191709297	18.2799858	dp	4
886	48.620064168	18.2799858	dp	49
887	48.604879117	18.2813438679	dp	23
888	48.6057723553	18.2813438679	dp	11
889	48.6066655936	18.2813438679	dp	11
890	48.6075588319	18.2813438679	dp	11
891	48.6084520702	18.2813438679	dp	5
892	48.6093453085	18.2813438679	dp	2
893	48.6102385468	18.2813438679	dp	7
894	48.6138115	18.2813438679	dp	6
895	48.6147047382	18.2813438679	dp	3
896	48.6164912148	18.2813438679	dp	4
897	48.6173844531	18.2813438679	dp	4
898	48.6182776914	18.2813438679	dp	4
899	48.6191709297	18.2813438679	dp	4
900	48.620064168	18.2813438679	dp	40
901	48.604879117	18.2827019358	dp	22
902	48.6057723553	18.2827019358	dp	10
903	48.6066655936	18.2827019358	dp	10
904	48.6075588319	18.2827019358	dp	10
905	48.6084520702	18.2827019358	dp	5
906	48.6093453085	18.2827019358	dp	4
907	48.6147047382	18.2827019358	dp	4
908	48.6155979765	18.2827019358	dp	3
909	48.6173844531	18.2827019358	dp	6
910	48.6182776914	18.2827019358	dp	5
911	48.6191709297	18.2827019358	dp	14
912	48.6039858787	18.2840600037	dp	14
913	48.604879117	18.2840600037	dp	1
914	48.6066655936	18.2840600037	dp	1
915	48.6075588319	18.2840600037	dp	1
916	48.6084520702	18.2840600037	dp	1
917	48.6147047382	18.2840600037	dp	1
918	48.6155979765	18.2840600037	dp	1
919	48.6021994021	18.2854180716	dp	1
920	48.6030926404	18.2854180716	dp	1
921	48.6039858787	18.2854180716	dp	1
922	48.6066655936	18.2854180716	dp	2
923	48.6075588319	18.2854180716	dp	2
924	48.6155979765	18.2854180716	dp	1
925	48.6164912148	18.2854180716	dp	3
926	48.6013061638	18.2867761396	dp	2
927	48.6021994021	18.2867761396	dp	2
928	48.6164912148	18.2867761396	dp	1
929	48.6173844531	18.2867761396	dp	2
930	48.6182776914	18.2867761396	dp	7
931	48.6182776914	18.2881342075	dp	1
932	48.620064168	18.2881342075	dp	2
933	48.6209574063	18.2881342075	dp	3
934	48.6218506446	18.2881342075	dp	10
935	48.6182776914	18.2894922754	dp	3
936	48.6191709297	18.2894922754	dp	1
937	48.620064168	18.2894922754	dp	1
938	48.6039858787	18.2908503433	dp	3
939	48.604879117	18.2908503433	dp	4
940	48.604879117	18.2922084113	dp	1
941	48.6924189875	18.3395384305	dp	1
942	48.6915231347	18.3408992916	dp	1
943	48.6924189875	18.3408992916	dp	1
944	48.6924189875	18.3422601527	dp	1
945	48.6924189875	18.3436210138	dp	0
946	48.6924189875	18.3449818749	dp	0
947	48.6924189875	18.3463427361	dp	0
948	48.6924189875	18.3477035972	dp	0
949	48.6933148402	18.3490644583	dp	0
950	48.6933148402	18.3504253194	dp	0
951	48.6933148402	18.3517861805	dp	0
952	48.6924189875	18.3531470416	dp	0
953	48.6933148402	18.3531470416	dp	0
954	48.6924189875	18.3545079027	dp	0
955	48.6915231347	18.3558687638	dp	0
956	48.6924189875	18.3558687638	dp	0
957	48.6915231347	18.357229625	dp	0
958	48.6915231347	18.3585904861	dp	1
959	48.6915231347	18.3599513472	dp	0
960	48.6915231347	18.3613122083	dp	0
961	48.6915231347	18.3626730694	dp	0
962	48.6924189875	18.3626730694	dp	0
963	48.6924189875	18.3640339305	dp	0
964	48.678085343	18.3653947916	dp	2
965	48.6789811958	18.3653947916	dp	3
966	48.6924189875	18.3653947916	dp	0
967	48.678085343	18.3667556527	dp	6
968	48.6789811958	18.3667556527	dp	4
969	48.6798770486	18.3667556527	dp	16
970	48.686148018	18.3667556527	dp	10
971	48.6906272819	18.3667556527	dp	7
972	48.6915231347	18.3667556527	dp	2
973	48.6924189875	18.3667556527	dp	1
974	48.6960023986	18.3667556527	dp	3
975	48.6771894902	18.3681165138	dp	19
976	48.678085343	18.3681165138	dp	7
977	48.6789811958	18.3681165138	dp	7
978	48.6798770486	18.3681165138	dp	24
979	48.686148018	18.3681165138	dp	28
980	48.6924189875	18.3681165138	dp	2
981	48.6960023986	18.3681165138	dp	9
982	48.6736060791	18.369477375	dp	1
983	48.6745019319	18.369477375	dp	1
984	48.6753977847	18.369477375	dp	14
985	48.6762936374	18.369477375	dp	10
986	48.6771894902	18.369477375	dp	7
987	48.678085343	18.369477375	dp	7
988	48.6789811958	18.369477375	dp	7
989	48.6798770486	18.369477375	dp	13
990	48.6897314291	18.369477375	dp	10
991	48.6906272819	18.369477375	dp	4
992	48.6915231347	18.369477375	dp	2
993	48.6924189875	18.369477375	dp	2
994	48.6771894902	18.3708382361	dp	13
995	48.678085343	18.3708382361	dp	7
996	48.6789811958	18.3708382361	dp	7
997	48.6798770486	18.3708382361	dp	7
998	48.6807729013	18.3708382361	dp	8
999	48.6816687541	18.3708382361	dp	33
1000	48.6888355763	18.3708382361	dp	8
1001	48.6897314291	18.3708382361	dp	3
1002	48.6906272819	18.3708382361	dp	3
1003	48.6915231347	18.3708382361	dp	4
1004	48.6771894902	18.3721990972	dp	19
1005	48.678085343	18.3721990972	dp	7
1006	48.6789811958	18.3721990972	dp	7
1007	48.6798770486	18.3721990972	dp	7
1008	48.6807729013	18.3721990972	dp	7
1009	48.6816687541	18.3721990972	dp	7
1010	48.6825646069	18.3721990972	dp	17
1011	48.6879397236	18.3721990972	dp	10
1012	48.6888355763	18.3721990972	dp	3
1013	48.6897314291	18.3721990972	dp	3
1014	48.6906272819	18.3721990972	dp	6
1015	48.6771894902	18.3735599583	dp	44
1016	48.678085343	18.3735599583	dp	8
1017	48.6789811958	18.3735599583	dp	7
1018	48.6798770486	18.3735599583	dp	7
1019	48.6807729013	18.3735599583	dp	7
1020	48.6816687541	18.3735599583	dp	7
1021	48.6825646069	18.3735599583	dp	7
1022	48.6834604597	18.3735599583	dp	5
1023	48.6843563125	18.3735599583	dp	5
1024	48.6852521652	18.3735599583	dp	11
1025	48.6879397236	18.3735599583	dp	5
1026	48.6888355763	18.3735599583	dp	3
1027	48.6897314291	18.3735599583	dp	7
1028	48.6789811958	18.3749208194	dp	20
1029	48.6798770486	18.3749208194	dp	5
1030	48.6807729013	18.3749208194	dp	5
1031	48.6816687541	18.3749208194	dp	5
1032	48.6825646069	18.3749208194	dp	5
1033	48.6834604597	18.3749208194	dp	4
1034	48.6843563125	18.3749208194	dp	4
1035	48.6852521652	18.3749208194	dp	7
1036	48.6879397236	18.3749208194	dp	7
1037	48.6888355763	18.3749208194	dp	6
1038	48.6798770486	18.3762816805	dp	32
1039	48.6807729013	18.3762816805	dp	4
1040	48.6816687541	18.3762816805	dp	4
1041	48.6825646069	18.3762816805	dp	4
1042	48.6834604597	18.3762816805	dp	4
1043	48.6843563125	18.3762816805	dp	5
1044	48.6852521652	18.3762816805	dp	9
1045	48.6879397236	18.3762816805	dp	9
1046	48.6888355763	18.3762816805	dp	5
1047	48.6897314291	18.3762816805	dp	6
1048	48.6906272819	18.3762816805	dp	8
1049	48.6915231347	18.3762816805	dp	8
1050	48.6816687541	18.3776425416	dp	10
1051	48.6825646069	18.3776425416	dp	4
1052	48.6834604597	18.3776425416	dp	4
1053	48.6843563125	18.3776425416	dp	5
1054	48.6852521652	18.3776425416	dp	7
1055	48.6870438708	18.3776425416	dp	9
1056	48.6879397236	18.3776425416	dp	5
1057	48.6888355763	18.3776425416	dp	5
1058	48.6897314291	18.3776425416	dp	5
1059	48.6906272819	18.3776425416	dp	7
1060	48.6924189875	18.3776425416	dp	4
1061	48.6825646069	18.3790034027	dp	6
1062	48.6834604597	18.3790034027	dp	4
1063	48.6843563125	18.3790034027	dp	5
1064	48.6852521652	18.3790034027	dp	5
1065	48.686148018	18.3790034027	dp	5
1066	48.6870438708	18.3790034027	dp	5
1067	48.6879397236	18.3790034027	dp	5
1068	48.6888355763	18.3790034027	dp	10
1069	48.6906272819	18.3790034027	dp	10
1070	48.6915231347	18.3790034027	dp	4
1071	48.6807729013	18.3803642638	dp	38
1072	48.6816687541	18.3803642638	dp	4
1073	48.6825646069	18.3803642638	dp	4
1074	48.6834604597	18.3803642638	dp	4
1075	48.6843563125	18.3803642638	dp	5
1076	48.6852521652	18.3803642638	dp	5
1077	48.686148018	18.3803642638	dp	5
1078	48.6870438708	18.3803642638	dp	5
1079	48.6879397236	18.3803642638	dp	14
1080	48.6915231347	18.3803642638	dp	12
1081	48.6924189875	18.3803642638	dp	1
1082	48.6807729013	18.381725125	dp	20
1083	48.6816687541	18.381725125	dp	4
1084	48.6825646069	18.381725125	dp	4
1085	48.6834604597	18.381725125	dp	4
1086	48.6843563125	18.381725125	dp	3
1087	48.6852521652	18.381725125	dp	6
1088	48.686148018	18.381725125	dp	8
1089	48.6870438708	18.381725125	dp	15
1090	48.6924189875	18.381725125	dp	4
1091	48.6933148402	18.381725125	dp	1
1092	48.694210693	18.381725125	dp	2
1093	48.6807729013	18.3830859861	dp	3
1094	48.6816687541	18.3830859861	dp	2
1095	48.6825646069	18.3830859861	dp	2
1096	48.6834604597	18.3830859861	dp	2
1097	48.6843563125	18.3830859861	dp	5
1098	48.6897314291	18.3830859861	dp	21
1099	48.694210693	18.3830859861	dp	1
1100	48.6951065458	18.3830859861	dp	1
1101	48.6816687541	18.3844468472	dp	9
1102	48.6825646069	18.3844468472	dp	1
1103	48.6951065458	18.3844468472	dp	1
1104	48.5515730427	18.331324059	dp	1
1105	48.5524665833	18.331324059	dp	1
1106	48.5515730427	18.3326708984	dp	1
1107	48.5524665833	18.3326708984	dp	1
1108	48.5533601239	18.3326708984	dp	1
1109	48.5497859615	18.3340177378	dp	16
1110	48.5515730427	18.3340177378	dp	1
1111	48.5524665833	18.3340177378	dp	4
1112	48.5497859615	18.3353645772	dp	9
1113	48.5506795021	18.3353645772	dp	1
1114	48.5515730427	18.3353645772	dp	2
1115	48.5497859615	18.3367114166	dp	3
1116	48.5506795021	18.3367114166	dp	1
1117	48.5515730427	18.3367114166	dp	13
1118	48.548892421	18.338058256	dp	13
1119	48.5497859615	18.338058256	dp	2
1120	48.5479988804	18.3394050954	dp	18
1121	48.548892421	18.3394050954	dp	2
1122	48.5497859615	18.3394050954	dp	3
1123	48.5471053398	18.3407519348	dp	16
1124	48.5479988804	18.3407519348	dp	2
1125	48.548892421	18.3407519348	dp	2
1126	48.5497859615	18.3407519348	dp	2
1127	48.5462117992	18.3420987742	dp	12
1128	48.5471053398	18.3420987742	dp	4
1129	48.5479988804	18.3420987742	dp	4
1130	48.548892421	18.3420987742	dp	4
1131	48.5497859615	18.3420987742	dp	3
1132	48.5506795021	18.3420987742	dp	11
1133	48.5444247181	18.3434456136	dp	26
1134	48.5453182586	18.3434456136	dp	5
1135	48.5462117992	18.3434456136	dp	4
1136	48.5471053398	18.3434456136	dp	4
1137	48.5479988804	18.3434456136	dp	4
1138	48.548892421	18.3434456136	dp	4
1139	48.5497859615	18.3434456136	dp	3
1140	48.5506795021	18.3434456136	dp	7
1141	48.5417440963	18.344792453	dp	7
1142	48.5426376369	18.344792453	dp	9
1143	48.5435311775	18.344792453	dp	9
1144	48.5444247181	18.344792453	dp	10
1145	48.5453182586	18.344792453	dp	8
1146	48.5462117992	18.344792453	dp	5
1147	48.5471053398	18.344792453	dp	4
1148	48.5479988804	18.344792453	dp	4
1149	48.548892421	18.344792453	dp	4
1150	48.5497859615	18.344792453	dp	3
1151	48.5506795021	18.344792453	dp	7
1152	48.5408505557	18.3461392924	dp	0
1153	48.5417440963	18.3461392924	dp	15
1154	48.5471053398	18.3461392924	dp	8
1155	48.5479988804	18.3461392924	dp	4
1156	48.548892421	18.3461392924	dp	4
1157	48.5497859615	18.3461392924	dp	3
1158	48.5506795021	18.3461392924	dp	7
1159	48.5399570152	18.3474861318	dp	0
1160	48.5408505557	18.3474861318	dp	14
1161	48.5471053398	18.3474861318	dp	14
1162	48.5479988804	18.3474861318	dp	4
1163	48.548892421	18.3474861318	dp	4
1164	48.5497859615	18.3474861318	dp	3
1165	48.5506795021	18.3474861318	dp	14
1166	48.5390634746	18.3488329712	dp	0
1167	48.5399570152	18.3488329712	dp	6
1168	48.5471053398	18.3488329712	dp	26
1169	48.5479988804	18.3488329712	dp	4
1170	48.548892421	18.3488329712	dp	4
1171	48.5497859615	18.3488329712	dp	4
1172	48.5372763934	18.3501798106	dp	0
1173	48.538169934	18.3501798106	dp	0
1174	48.5390634746	18.3501798106	dp	6
1175	48.5479988804	18.3501798106	dp	4
1176	48.548892421	18.3501798106	dp	2
1177	48.5497859615	18.3501798106	dp	5
1178	48.5354893123	18.35152665	dp	0
1179	48.5363828528	18.35152665	dp	0
1180	48.5372763934	18.35152665	dp	1
1181	48.5479988804	18.35152665	dp	14
1182	48.548892421	18.35152665	dp	1
1183	48.5497859615	18.35152665	dp	2
1184	48.5354893123	18.3528734893	dp	0
1185	48.548892421	18.3528734893	dp	2
1186	48.5497859615	18.3528734893	dp	1
1187	48.5506795021	18.3528734893	dp	11
1188	48.5354893123	18.3542203287	dp	0
1189	48.548892421	18.3542203287	dp	20
1190	48.5497859615	18.3542203287	dp	1
1191	48.5345957717	18.3555671681	dp	0
1192	48.5354893123	18.3555671681	dp	1
1193	48.5497859615	18.3555671681	dp	2
1194	48.5506795021	18.3555671681	dp	2
1195	48.5345957717	18.3569140075	dp	0
1196	48.5337022311	18.3582608469	dp	0
1197	48.5345957717	18.3582608469	dp	0
1198	48.53191515	18.3596076863	dp	0
1199	48.5337022311	18.3596076863	dp	0
1200	48.5328086905	18.3609545257	dp	0
1201	48.5337022311	18.3609545257	dp	0
1202	48.53191515	18.3623013651	dp	0
1203	48.5328086905	18.3623013651	dp	0
1204	48.5310216094	18.3636482045	dp	0
1205	48.53191515	18.3636482045	dp	0
1206	48.5301280688	18.3649950439	dp	0
1207	48.5310216094	18.3649950439	dp	0
1208	48.5292345282	18.3663418833	dp	0
1209	48.5301280688	18.3663418833	dp	0
1210	48.5247668253	18.3676887227	dp	0
1211	48.5283409876	18.3676887227	dp	0
1212	48.5292345282	18.3676887227	dp	0
1213	48.5229797442	18.3690355621	dp	0
1214	48.5238732847	18.3690355621	dp	0
1215	48.5247668253	18.3690355621	dp	0
1216	48.5274474471	18.3690355621	dp	0
1217	48.5283409876	18.3690355621	dp	0
1218	48.5220862036	18.3703824015	dp	0
1219	48.5229797442	18.3703824015	dp	0
1220	48.5238732847	18.3703824015	dp	0
1221	48.5247668253	18.3703824015	dp	0
1222	48.5265539065	18.3703824015	dp	0
1223	48.5274474471	18.3703824015	dp	0
1224	48.5247668253	18.3717292409	dp	0
1225	48.5256603659	18.3717292409	dp	0
1226	48.5256603659	18.3730760803	dp	0
1227	48.5582388681	18.2595772328	dp	0
1228	48.5591347095	18.2595772328	dp	0
1229	48.5582388681	18.2609179479	dp	0
1230	48.5591347095	18.2609179479	dp	0
1231	48.5582388681	18.262258663	dp	0
1232	48.5591347095	18.262258663	dp	0
1233	48.560030551	18.262258663	dp	0
1234	48.5582388681	18.263599378	dp	0
1235	48.5591347095	18.263599378	dp	0
1236	48.560030551	18.263599378	dp	0
1237	48.5591347095	18.2649400931	dp	0
1238	48.560030551	18.2649400931	dp	0
1239	48.5609263924	18.2649400931	dp	0
1240	48.5573430267	18.2662808082	dp	1
1241	48.5609263924	18.2662808082	dp	0
1242	48.5618222338	18.2662808082	dp	0
1243	48.5689889651	18.2662808082	dp	0
1244	48.5698848065	18.2662808082	dp	0
1245	48.5618222338	18.2676215232	dp	0
1246	48.5627180752	18.2676215232	dp	0
1247	48.5671972823	18.2676215232	dp	0
1248	48.5698848065	18.2676215232	dp	0
1249	48.5707806479	18.2676215232	dp	0
1250	48.5627180752	18.2689622383	dp	0
1251	48.5654055994	18.2689622383	dp	0
1252	48.5663014409	18.2689622383	dp	0
1253	48.5707806479	18.2689622383	dp	0
1254	48.5707806479	18.2703029534	dp	0
1255	48.5707806479	18.2716436684	dp	0
1256	48.5698848065	18.2729843835	dp	0
1257	48.5707806479	18.2729843835	dp	0
1258	48.5689889651	18.2743250986	dp	0
1259	48.5698848065	18.2743250986	dp	0
1260	48.5689889651	18.2756658136	dp	0
1261	48.5680931237	18.2770065287	dp	0
1262	48.5689889651	18.2770065287	dp	0
1263	48.5671972823	18.2783472438	dp	0
1264	48.5680931237	18.2783472438	dp	0
1265	48.5671972823	18.2796879589	dp	0
1266	48.5680931237	18.2796879589	dp	0
1267	48.5680931237	18.2810286739	dp	0
1268	48.5680931237	18.282369389	dp	0
1269	48.5680931237	18.2837101041	dp	1
1270	48.5680931237	18.2850508191	dp	1
1271	48.5680931237	18.2863915342	dp	1
1272	48.5680931237	18.2877322493	dp	1
1273	48.5680931237	18.2890729643	dp	1
1274	48.5609263924	18.2904136794	dp	2
1275	48.5680931237	18.2904136794	dp	1
1276	48.5609263924	18.2917543945	dp	2
1277	48.5618222338	18.2917543945	dp	4
1278	48.5680931237	18.2917543945	dp	3
1279	48.560030551	18.2930951095	dp	5
1280	48.5609263924	18.2930951095	dp	2
1281	48.5618222338	18.2930951095	dp	6
1282	48.5680931237	18.2930951095	dp	5
1283	48.5689889651	18.2930951095	dp	11
1284	48.560030551	18.2944358246	dp	8
1285	48.5609263924	18.2944358246	dp	2
1286	48.5618222338	18.2944358246	dp	4
1287	48.5680931237	18.2944358246	dp	2
1288	48.5689889651	18.2944358246	dp	8
1289	48.5627180752	18.2957765397	dp	7
1290	48.5671972823	18.2957765397	dp	6
1291	48.5680931237	18.2957765397	dp	1
1292	48.5689889651	18.2957765397	dp	8
1293	48.5618222338	18.2971172547	dp	7
1294	48.5627180752	18.2971172547	dp	2
1295	48.5636139166	18.2971172547	dp	4
1296	48.5663014409	18.2971172547	dp	4
1297	48.5671972823	18.2971172547	dp	1
1298	48.5680931237	18.2971172547	dp	1
1299	48.5689889651	18.2971172547	dp	8
1300	48.5618222338	18.2984579698	dp	7
1301	48.5627180752	18.2984579698	dp	2
1302	48.5636139166	18.2984579698	dp	2
1303	48.564509758	18.2984579698	dp	3
1304	48.5663014409	18.2984579698	dp	2
1305	48.5671972823	18.2984579698	dp	1
1306	48.5680931237	18.2984579698	dp	1
1307	48.5689889651	18.2984579698	dp	8
1308	48.5618222338	18.2997986849	dp	40
1309	48.5627180752	18.2997986849	dp	4
1310	48.5636139166	18.2997986849	dp	4
1311	48.564509758	18.2997986849	dp	4
1312	48.5654055994	18.2997986849	dp	4
1313	48.5663014409	18.2997986849	dp	3
1314	48.5671972823	18.2997986849	dp	1
1315	48.5680931237	18.2997986849	dp	1
1316	48.5689889651	18.2997986849	dp	9
1317	48.5627180752	18.3011394	dp	15
1318	48.5636139166	18.3011394	dp	7
1319	48.564509758	18.3011394	dp	7
1320	48.5654055994	18.3011394	dp	7
1321	48.5663014409	18.3011394	dp	7
1322	48.5671972823	18.3011394	dp	1
1323	48.5680931237	18.3011394	dp	1
1324	48.5689889651	18.3011394	dp	23
1325	48.5627180752	18.302480115	dp	15
1326	48.5636139166	18.302480115	dp	7
1327	48.564509758	18.302480115	dp	7
1328	48.5654055994	18.302480115	dp	7
1329	48.5663014409	18.302480115	dp	7
1330	48.5671972823	18.302480115	dp	1
1331	48.5680931237	18.302480115	dp	3
1332	48.5618222338	18.3038208301	dp	49
1333	48.5627180752	18.3038208301	dp	7
1334	48.5636139166	18.3038208301	dp	7
1335	48.564509758	18.3038208301	dp	7
1336	48.5654055994	18.3038208301	dp	7
1337	48.5663014409	18.3038208301	dp	7
1338	48.5671972823	18.3038208301	dp	1
1339	48.5680931237	18.3038208301	dp	29
1340	48.5618222338	18.3051615452	dp	14
1341	48.5627180752	18.3051615452	dp	7
1342	48.5636139166	18.3051615452	dp	7
1343	48.564509758	18.3051615452	dp	7
1344	48.5654055994	18.3051615452	dp	7
1345	48.5663014409	18.3051615452	dp	7
1346	48.5671972823	18.3051615452	dp	11
1347	48.5582388681	18.3065022602	dp	10
1348	48.5591347095	18.3065022602	dp	18
1349	48.560030551	18.3065022602	dp	14
1350	48.5609263924	18.3065022602	dp	9
1351	48.5618222338	18.3065022602	dp	7
1352	48.5627180752	18.3065022602	dp	7
1353	48.5636139166	18.3065022602	dp	7
1354	48.564509758	18.3065022602	dp	7
1355	48.5654055994	18.3065022602	dp	7
1356	48.5663014409	18.3065022602	dp	8
1357	48.5582388681	18.3078429753	dp	3
1358	48.5591347095	18.3078429753	dp	8
1359	48.560030551	18.3078429753	dp	8
1360	48.5609263924	18.3078429753	dp	8
1361	48.5618222338	18.3078429753	dp	8
1362	48.5627180752	18.3078429753	dp	8
1363	48.5636139166	18.3078429753	dp	8
1364	48.564509758	18.3078429753	dp	8
1365	48.5654055994	18.3078429753	dp	8
1366	48.5663014409	18.3078429753	dp	12
1367	48.5582388681	18.3091836904	dp	4
1368	48.5591347095	18.3091836904	dp	9
1369	48.560030551	18.3091836904	dp	9
1370	48.5609263924	18.3091836904	dp	9
1371	48.5618222338	18.3091836904	dp	9
1372	48.5627180752	18.3091836904	dp	9
1373	48.5636139166	18.3091836904	dp	9
1374	48.564509758	18.3091836904	dp	9
1375	48.5654055994	18.3091836904	dp	9
1376	48.5663014409	18.3091836904	dp	9
1377	48.5403220398	18.3105244054	dp	0
1378	48.5573430267	18.3105244054	dp	5
1379	48.5582388681	18.3105244054	dp	4
1380	48.5591347095	18.3105244054	dp	9
1381	48.560030551	18.3105244054	dp	9
1382	48.5609263924	18.3105244054	dp	9
1383	48.5618222338	18.3105244054	dp	9
1384	48.5627180752	18.3105244054	dp	9
1385	48.5636139166	18.3105244054	dp	9
1386	48.564509758	18.3105244054	dp	9
1387	48.5654055994	18.3105244054	dp	9
1388	48.5663014409	18.3105244054	dp	11
1389	48.5403220398	18.3118651205	dp	0
1390	48.5582388681	18.3118651205	dp	7
1391	48.5591347095	18.3118651205	dp	11
1392	48.560030551	18.3118651205	dp	9
1393	48.5609263924	18.3118651205	dp	9
1394	48.5618222338	18.3118651205	dp	9
1395	48.5627180752	18.3118651205	dp	9
1396	48.5636139166	18.3118651205	dp	9
1397	48.564509758	18.3118651205	dp	9
1398	48.5654055994	18.3118651205	dp	16
1399	48.560030551	18.3132058356	dp	18
1400	48.5609263924	18.3132058356	dp	9
1401	48.5618222338	18.3132058356	dp	9
1402	48.5627180752	18.3132058356	dp	9
1403	48.5636139166	18.3132058356	dp	9
1404	48.564509758	18.3132058356	dp	9
1405	48.5654055994	18.3132058356	dp	23
1406	48.5430095641	18.3145465506	dp	0
1407	48.5439054055	18.3145465506	dp	1
1408	48.560030551	18.3145465506	dp	22
1409	48.5609263924	18.3145465506	dp	9
1410	48.5618222338	18.3145465506	dp	9
1411	48.5627180752	18.3145465506	dp	9
1412	48.5636139166	18.3145465506	dp	9
1413	48.564509758	18.3145465506	dp	14
1414	48.5430095641	18.3158872657	dp	1
1415	48.5439054055	18.3158872657	dp	0
1416	48.560030551	18.3158872657	dp	18
1417	48.5609263924	18.3158872657	dp	9
1418	48.5618222338	18.3158872657	dp	9
1419	48.5627180752	18.3158872657	dp	10
1420	48.5636139166	18.3158872657	dp	10
1421	48.564509758	18.3158872657	dp	9
1422	48.5654055994	18.3158872657	dp	11
1423	48.5663014409	18.3158872657	dp	14
1424	48.5555513439	18.3172279808	dp	6
1425	48.5573430267	18.3172279808	dp	1
1426	48.5582388681	18.3172279808	dp	4
1427	48.5591347095	18.3172279808	dp	6
1428	48.560030551	18.3172279808	dp	4
1429	48.5609263924	18.3172279808	dp	4
1430	48.5618222338	18.3172279808	dp	7
1431	48.564509758	18.3172279808	dp	7
1432	48.5654055994	18.3172279808	dp	4
1433	48.5663014409	18.3172279808	dp	4
1434	48.5671972823	18.3172279808	dp	1
1435	48.5680931237	18.3172279808	dp	1
1436	48.5555513439	18.3185686958	dp	8
1437	48.5573430267	18.3185686958	dp	1
1438	48.5582388681	18.3185686958	dp	2
1439	48.5591347095	18.3185686958	dp	4
1440	48.560030551	18.3185686958	dp	4
1441	48.5609263924	18.3185686958	dp	4
1442	48.5618222338	18.3185686958	dp	7
1443	48.564509758	18.3185686958	dp	13
1444	48.5654055994	18.3185686958	dp	9
1445	48.5663014409	18.3185686958	dp	8
1446	48.5671972823	18.3185686958	dp	1
1447	48.5680931237	18.3185686958	dp	1
1448	48.5689889651	18.3185686958	dp	1
1449	48.5698848065	18.3185686958	dp	1
1450	48.5573430267	18.3199094109	dp	1
1451	48.5582388681	18.3199094109	dp	2
1452	48.5591347095	18.3199094109	dp	4
1453	48.560030551	18.3199094109	dp	4
1454	48.5609263924	18.3199094109	dp	4
1455	48.5618222338	18.3199094109	dp	7
1456	48.5689889651	18.3199094109	dp	1
1457	48.5698848065	18.3199094109	dp	1
1458	48.5403220398	18.321250126	dp	9
1459	48.5412178813	18.321250126	dp	1
1460	48.5573430267	18.321250126	dp	5
1461	48.5582388681	18.321250126	dp	3
1462	48.5591347095	18.321250126	dp	5
1463	48.560030551	18.321250126	dp	4
1464	48.5609263924	18.321250126	dp	4
1465	48.5618222338	18.321250126	dp	4
1466	48.5627180752	18.321250126	dp	11
1467	48.5689889651	18.321250126	dp	1
1468	48.5394261984	18.322590841	dp	14
1469	48.5403220398	18.322590841	dp	1
1470	48.5412178813	18.322590841	dp	1
1471	48.560030551	18.322590841	dp	6
1472	48.5609263924	18.322590841	dp	4
1473	48.5618222338	18.322590841	dp	4
1474	48.5627180752	18.322590841	dp	4
1475	48.5636139166	18.322590841	dp	20
1476	48.5680931237	18.322590841	dp	5
1477	48.5689889651	18.322590841	dp	4
1478	48.5582388681	18.3239315561	dp	6
1479	48.560030551	18.3239315561	dp	5
1480	48.5609263924	18.3239315561	dp	4
1481	48.5618222338	18.3239315561	dp	4
1482	48.5627180752	18.3239315561	dp	12
1483	48.5671972823	18.3239315561	dp	10
1484	48.5680931237	18.3239315561	dp	1
1485	48.5582388681	18.3252722712	dp	2
1486	48.5591347095	18.3252722712	dp	3
1487	48.560030551	18.3252722712	dp	2
1488	48.5609263924	18.3252722712	dp	2
1489	48.5618222338	18.3252722712	dp	4
1490	48.5671972823	18.3252722712	dp	5
1491	48.5591347095	18.3266129863	dp	2
1492	48.560030551	18.3266129863	dp	2
1493	48.5609263924	18.3266129863	dp	2
1494	48.5618222338	18.3266129863	dp	5
1495	48.5671972823	18.3266129863	dp	2
1496	48.5582388681	18.3279537013	dp	1
1497	48.5591347095	18.3279537013	dp	2
1498	48.560030551	18.3279537013	dp	2
1499	48.5609263924	18.3279537013	dp	2
1500	48.5618222338	18.3279537013	dp	7
1501	48.5663014409	18.3279537013	dp	7
1502	48.5671972823	18.3279537013	dp	1
1503	48.5564471853	18.3292944164	dp	1
1504	48.5573430267	18.3292944164	dp	1
1505	48.5582388681	18.3292944164	dp	1
1506	48.5591347095	18.3292944164	dp	2
1507	48.560030551	18.3292944164	dp	2
1508	48.5609263924	18.3292944164	dp	3
1509	48.5663014409	18.3292944164	dp	5
1510	48.5546555025	18.3306351315	dp	1
1511	48.5555513439	18.3306351315	dp	1
1512	48.5564471853	18.3306351315	dp	1
1513	48.5591347095	18.3306351315	dp	6
1514	48.560030551	18.3306351315	dp	4
1515	48.5609263924	18.3306351315	dp	11
1516	48.5663014409	18.3306351315	dp	3
1517	48.5519679782	18.3319758465	dp	1
1518	48.5528638196	18.3319758465	dp	1
1519	48.5537596611	18.3319758465	dp	1
1520	48.5546555025	18.3319758465	dp	5
1521	48.5654055994	18.3319758465	dp	8
1522	48.5663014409	18.3319758465	dp	2
1523	48.5528638196	18.3333165616	dp	1
1524	48.5654055994	18.3333165616	dp	3
1525	48.5654055994	18.3346572767	dp	0
1526	48.564509758	18.3359979917	dp	0
1527	48.5654055994	18.3359979917	dp	0
1528	48.564509758	18.3373387068	dp	0
1529	48.564509758	18.3386794219	dp	0
1530	48.5636139166	18.3400201369	dp	2
1531	48.564509758	18.3400201369	dp	0
1532	48.5860580156	18.3872581669	dp	0
1533	48.5869501968	18.3872581669	dp	0
1534	48.5780283843	18.4007543633	dp	0
1535	48.5789205656	18.4007543633	dp	0
1536	48.5780283843	18.402103983	dp	0
1537	48.5789205656	18.402103983	dp	0
1538	48.5753518406	18.4034536026	dp	0
1539	48.5780283843	18.4034536026	dp	0
1540	48.5789205656	18.4034536026	dp	0
1541	48.5798127468	18.4034536026	dp	0
1542	48.5807049281	18.4034536026	dp	0
1543	48.5824892906	18.4034536026	dp	0
1544	48.5833814718	18.4034536026	dp	0
1545	48.5807049281	18.4048032223	dp	0
1546	48.5815971093	18.4048032223	dp	0
1547	48.5824892906	18.4048032223	dp	0
1548	48.5833814718	18.4048032223	dp	0
1549	48.5842736531	18.4048032223	dp	0
1550	48.5807049281	18.4061528419	dp	0
1551	48.5815971093	18.4061528419	dp	0
1552	48.5824892906	18.4061528419	dp	0
1553	48.5833814718	18.4061528419	dp	0
1554	48.5842736531	18.4061528419	dp	0
1555	48.5833814718	18.4075024616	dp	0
1556	48.5842736531	18.4075024616	dp	0
1557	48.5842736531	18.4088520812	dp	0
1558	48.5851658343	18.4088520812	dp	0
1559	48.5851658343	18.4102017008	dp	0
1560	48.5860580156	18.4102017008	dp	0
1561	48.5860580156	18.4115513205	dp	0
1562	48.5869501968	18.4115513205	dp	0
1563	48.5878423781	18.4115513205	dp	0
1564	48.5878423781	18.4129009401	dp	0
1565	48.5887345593	18.4129009401	dp	0
1566	48.5887345593	18.4142505598	dp	0
1567	48.5896267406	18.4142505598	dp	0
1568	48.5905189218	18.4142505598	dp	0
1569	48.5887345593	18.4156001794	dp	0
1570	48.5896267406	18.4156001794	dp	0
1571	48.5905189218	18.4156001794	dp	0
1572	48.5914111031	18.4156001794	dp	0
1573	48.5887345593	18.4169497991	dp	32
1574	48.5896267406	18.4169497991	dp	3
1575	48.5905189218	18.4169497991	dp	3
1576	48.5914111031	18.4169497991	dp	4
1577	48.5896267406	18.4182994187	dp	8
1578	48.5905189218	18.4182994187	dp	4
1579	48.5914111031	18.4182994187	dp	4
1580	48.5923032843	18.4182994187	dp	11
1581	48.5896267406	18.4196490383	dp	8
1582	48.5905189218	18.4196490383	dp	4
1583	48.5914111031	18.4196490383	dp	4
1584	48.5923032843	18.4196490383	dp	2
1585	48.5931954656	18.4196490383	dp	30
1586	48.5878423781	18.420998658	dp	35
1587	48.5887345593	18.420998658	dp	5
1588	48.5896267406	18.420998658	dp	4
1589	48.5905189218	18.420998658	dp	4
1590	48.5914111031	18.420998658	dp	4
1591	48.5923032843	18.420998658	dp	2
1592	48.5931954656	18.420998658	dp	5
1593	48.5869501968	18.4223482776	dp	53
1594	48.5878423781	18.4223482776	dp	4
1595	48.5887345593	18.4223482776	dp	4
1596	48.5896267406	18.4223482776	dp	4
1597	48.5905189218	18.4223482776	dp	4
1598	48.5914111031	18.4223482776	dp	4
1599	48.5923032843	18.4223482776	dp	2
1600	48.5931954656	18.4223482776	dp	2
1601	48.5940876468	18.4223482776	dp	3
1602	48.5949798281	18.4223482776	dp	32
1603	48.5878423781	18.4236978973	dp	9
1604	48.5887345593	18.4236978973	dp	4
1605	48.5896267406	18.4236978973	dp	4
1606	48.5905189218	18.4236978973	dp	4
1607	48.5914111031	18.4236978973	dp	4
1608	48.5923032843	18.4236978973	dp	2
1609	48.5931954656	18.4236978973	dp	2
1610	48.5940876468	18.4236978973	dp	2
1611	48.5949798281	18.4236978973	dp	2
1612	48.5958720093	18.4236978973	dp	18
1613	48.5878423781	18.4250475169	dp	18
1614	48.5887345593	18.4250475169	dp	2
1615	48.5896267406	18.4250475169	dp	2
1616	48.5905189218	18.4250475169	dp	2
1617	48.5914111031	18.4250475169	dp	3
1618	48.5923032843	18.4250475169	dp	5
1619	48.5931954656	18.4250475169	dp	5
1620	48.5940876468	18.4250475169	dp	5
1621	48.5949798281	18.4250475169	dp	5
1622	48.5958720093	18.4250475169	dp	5
1623	48.5967641906	18.4250475169	dp	16
1624	48.5896267406	18.4263971366	dp	1
1625	48.5905189218	18.4263971366	dp	1
1626	48.5914111031	18.4263971366	dp	2
1627	48.5923032843	18.4263971366	dp	8
1628	48.5931954656	18.4263971366	dp	8
1629	48.5940876468	18.4263971366	dp	8
1630	48.5949798281	18.4263971366	dp	8
1631	48.5958720093	18.4263971366	dp	8
1632	48.5967641906	18.4263971366	dp	8
1633	48.5976563718	18.4263971366	dp	8
1634	48.5985485531	18.4263971366	dp	33
1635	48.5896267406	18.4277467562	dp	13
1636	48.5905189218	18.4277467562	dp	1
1637	48.5914111031	18.4277467562	dp	2
1638	48.5923032843	18.4277467562	dp	8
1639	48.5931954656	18.4277467562	dp	8
1640	48.5940876468	18.4277467562	dp	8
1641	48.5949798281	18.4277467562	dp	8
1642	48.5958720093	18.4277467562	dp	8
1643	48.5967641906	18.4277467562	dp	6
1644	48.5976563718	18.4277467562	dp	4
1645	48.5985485531	18.4277467562	dp	17
1646	48.5914111031	18.4290963758	dp	3
1647	48.5923032843	18.4290963758	dp	8
1648	48.5931954656	18.4290963758	dp	8
1649	48.5940876468	18.4290963758	dp	8
1650	48.5949798281	18.4290963758	dp	8
1651	48.5958720093	18.4290963758	dp	8
1652	48.5967641906	18.4290963758	dp	5
1653	48.5976563718	18.4290963758	dp	4
1654	48.5914111031	18.4304459955	dp	4
1655	48.5923032843	18.4304459955	dp	8
1656	48.5931954656	18.4304459955	dp	8
1657	48.5940876468	18.4304459955	dp	8
1658	48.5949798281	18.4304459955	dp	8
1659	48.5958720093	18.4304459955	dp	6
1660	48.5967641906	18.4304459955	dp	4
1661	48.5976563718	18.4304459955	dp	6
1662	48.5914111031	18.4317956151	dp	10
1663	48.5923032843	18.4317956151	dp	6
1664	48.5931954656	18.4317956151	dp	6
1665	48.5940876468	18.4317956151	dp	8
1666	48.5949798281	18.4317956151	dp	8
1667	48.5958720093	18.4317956151	dp	6
1668	48.5931954656	18.4331452348	dp	10
1669	48.5940876468	18.4331452348	dp	5
1670	48.5949798281	18.4331452348	dp	5
1671	48.5958720093	18.4331452348	dp	4
1672	48.5963714562	18.3016973178	dp	2
1673	48.5946085312	18.3030342107	dp	2
1674	48.5954899937	18.3030342107	dp	2
1675	48.5963714562	18.3030342107	dp	3
1676	48.5972529187	18.3030342107	dp	11
1677	48.5937270687	18.3043711035	dp	5
1678	48.5946085312	18.3043711035	dp	2
1679	48.5954899937	18.3043711035	dp	3
1680	48.5963714562	18.3043711035	dp	3
1681	48.5972529187	18.3043711035	dp	3
1682	48.5981343812	18.3043711035	dp	12
1683	48.5928456062	18.3057079964	dp	2
1684	48.5937270687	18.3057079964	dp	3
1685	48.5946085312	18.3057079964	dp	3
1686	48.5954899937	18.3057079964	dp	3
1687	48.5963714562	18.3057079964	dp	3
1688	48.5972529187	18.3057079964	dp	3
1689	48.5981343812	18.3057079964	dp	3
1690	48.5990158437	18.3057079964	dp	7
1691	48.6025416937	18.3057079964	dp	1
1692	48.6034231562	18.3057079964	dp	3
1693	48.5910826812	18.3070448892	dp	0
1694	48.5919641437	18.3070448892	dp	2
1695	48.5946085312	18.3070448892	dp	6
1696	48.5954899937	18.3070448892	dp	3
1697	48.5963714562	18.3070448892	dp	3
1698	48.5972529187	18.3070448892	dp	3
1699	48.5981343812	18.3070448892	dp	3
1700	48.5990158437	18.3070448892	dp	3
1701	48.5998973062	18.3070448892	dp	3
1702	48.5902012187	18.3083817821	dp	0
1703	48.5910826812	18.3083817821	dp	1
1704	48.5946085312	18.3083817821	dp	10
1705	48.5954899937	18.3083817821	dp	4
1706	48.5963714562	18.3083817821	dp	4
1707	48.5972529187	18.3083817821	dp	4
1708	48.5981343812	18.3083817821	dp	4
1709	48.5990158437	18.3083817821	dp	4
1710	48.5998973062	18.3083817821	dp	3
1711	48.6007787687	18.3083817821	dp	1
1712	48.5902012187	18.309718675	dp	0
1713	48.5946085312	18.309718675	dp	10
1714	48.5954899937	18.309718675	dp	5
1715	48.5963714562	18.309718675	dp	5
1716	48.5972529187	18.309718675	dp	5
1717	48.5981343812	18.309718675	dp	5
1718	48.5990158437	18.309718675	dp	5
1719	48.5998973062	18.309718675	dp	3
1720	48.6007787687	18.309718675	dp	1
1721	48.6016602312	18.309718675	dp	8
1722	48.5893197562	18.3110555678	dp	0
1723	48.5902012187	18.3110555678	dp	2
1724	48.5937270687	18.3110555678	dp	18
1725	48.5946085312	18.3110555678	dp	5
1726	48.5954899937	18.3110555678	dp	5
1727	48.5963714562	18.3110555678	dp	5
1728	48.5972529187	18.3110555678	dp	5
1729	48.5981343812	18.3110555678	dp	5
1730	48.5990158437	18.3110555678	dp	5
1731	48.5998973062	18.3110555678	dp	4
1732	48.6007787687	18.3110555678	dp	3
1733	48.5884382937	18.3123924607	dp	0
1734	48.5893197562	18.3123924607	dp	0
1735	48.5937270687	18.3123924607	dp	14
1736	48.5946085312	18.3123924607	dp	5
1737	48.5954899937	18.3123924607	dp	5
1738	48.5963714562	18.3123924607	dp	5
1739	48.5972529187	18.3123924607	dp	5
1740	48.5981343812	18.3123924607	dp	6
1741	48.5990158437	18.3123924607	dp	8
1742	48.5937270687	18.3137293535	dp	15
1743	48.5946085312	18.3137293535	dp	5
1744	48.5954899937	18.3137293535	dp	5
1745	48.5963714562	18.3137293535	dp	6
1746	48.5972529187	18.3137293535	dp	15
1747	48.5990158437	18.3137293535	dp	10
1748	48.5998973062	18.3137293535	dp	5
1749	48.5937270687	18.3150662464	dp	25
1750	48.5946085312	18.3150662464	dp	9
1751	48.5954899937	18.3150662464	dp	20
1752	48.5998973062	18.3150662464	dp	9
1753	48.5998973062	18.3164031392	dp	10
1754	48.6007787687	18.3164031392	dp	3
1755	48.6007787687	18.3177400321	dp	1
1756	48.6016602312	18.3177400321	dp	3
1757	48.6016602312	18.3190769249	dp	1
1758	48.6025416937	18.3190769249	dp	2
1759	48.6025416937	18.3204138178	dp	1
1760	48.6025416937	18.3217507107	dp	1
1761	48.6464388456	18.248553476	dp	8
1762	48.6473375021	18.248553476	dp	1
1763	48.6482361586	18.248553476	dp	1
1764	48.6491348152	18.248553476	dp	1
1765	48.6500334717	18.248553476	dp	1
1766	48.6464388456	18.2499087673	dp	3
1767	48.6473375021	18.2499087673	dp	1
1768	48.6482361586	18.2499087673	dp	1
1769	48.6491348152	18.2499087673	dp	1
1770	48.6500334717	18.2499087673	dp	1
1771	48.6464388456	18.2512640586	dp	4
1772	48.6473375021	18.2512640586	dp	2
1773	48.6482361586	18.2512640586	dp	2
1774	48.6491348152	18.2512640586	dp	1
1775	48.6500334717	18.2512640586	dp	1
1776	48.64014825	18.2526193499	dp	0
1777	48.6410469065	18.2526193499	dp	0
1778	48.641945563	18.2526193499	dp	5
1779	48.6428442195	18.2526193499	dp	5
1780	48.643742876	18.2526193499	dp	7
1781	48.6464388456	18.2526193499	dp	3
1782	48.6473375021	18.2526193499	dp	2
1783	48.6482361586	18.2526193499	dp	2
1784	48.6491348152	18.2526193499	dp	1
1785	48.6500334717	18.2526193499	dp	1
1786	48.6311616847	18.2539746413	dp	1
1787	48.6320603413	18.2539746413	dp	1
1788	48.6329589978	18.2539746413	dp	1
1789	48.6338576543	18.2539746413	dp	0
1790	48.6347563108	18.2539746413	dp	0
1791	48.6356549673	18.2539746413	dp	0
1792	48.6365536239	18.2539746413	dp	0
1793	48.6374522804	18.2539746413	dp	0
1794	48.6383509369	18.2539746413	dp	0
1795	48.6392495934	18.2539746413	dp	0
1796	48.64014825	18.2539746413	dp	2
1797	48.643742876	18.2539746413	dp	10
1798	48.6446415326	18.2539746413	dp	3
1799	48.6455401891	18.2539746413	dp	2
1800	48.6464388456	18.2539746413	dp	2
1801	48.6473375021	18.2539746413	dp	2
1802	48.6491348152	18.2539746413	dp	2
1803	48.6455401891	18.2553299326	dp	9
1804	48.6464388456	18.2553299326	dp	2
1805	48.6473375021	18.2553299326	dp	2
1806	48.6482361586	18.2553299326	dp	2
1807	48.6491348152	18.2553299326	dp	3
1808	48.6464388456	18.2566852239	dp	9
1809	48.6473375021	18.2566852239	dp	3
1810	48.6482361586	18.2566852239	dp	2
1811	48.6491348152	18.2566852239	dp	2
1812	48.6491348152	18.2580405152	dp	1
1813	48.6421742343	18.212825145	dp	1
1814	48.6430487656	18.212825145	dp	1
1815	48.6439232968	18.212825145	dp	2
1816	48.6412997031	18.214162615	dp	1
1817	48.6421742343	18.214162615	dp	1
1818	48.6439232968	18.214162615	dp	2
1819	48.6447978281	18.214162615	dp	2
1820	48.6456723593	18.214162615	dp	13
1821	48.6404251718	18.215500085	dp	0
1822	48.6412997031	18.215500085	dp	1
1823	48.6386761093	18.2168375549	dp	0
1824	48.6395506406	18.2168375549	dp	0
1825	48.6404251718	18.2168375549	dp	0
1826	48.6369270468	18.218175025	dp	0
1827	48.6378015781	18.218175025	dp	0
1828	48.6386761093	18.218175025	dp	0
1829	48.6343034531	18.219512495	dp	0
1830	48.6351779843	18.219512495	dp	0
1831	48.6360525156	18.219512495	dp	0
1832	48.6369270468	18.219512495	dp	0
1833	48.6325543906	18.220849965	dp	0
1834	48.6334289218	18.220849965	dp	0
1835	48.6343034531	18.220849965	dp	0
1836	48.6316798593	18.222187435	dp	0
1837	48.6325543906	18.222187435	dp	0
1838	48.6509195468	18.227537315	dp	19
1839	48.6491704843	18.228874785	dp	9
1840	48.6500450156	18.228874785	dp	1
1841	48.6509195468	18.228874785	dp	1
1842	48.6517940781	18.228874785	dp	1
1843	48.6526686093	18.228874785	dp	9
1844	48.6456723593	18.2302122549	dp	19
1845	48.6465468906	18.2302122549	dp	3
1846	48.6474214218	18.2302122549	dp	2
1847	48.6482959531	18.2302122549	dp	1
1848	48.6491704843	18.2302122549	dp	1
1849	48.6500450156	18.2302122549	dp	1
1850	48.6509195468	18.2302122549	dp	1
1851	48.6517940781	18.2302122549	dp	1
1852	48.6526686093	18.2302122549	dp	7
1853	48.6447978281	18.231549725	dp	11
1854	48.6456723593	18.231549725	dp	1
1855	48.6465468906	18.231549725	dp	1
1856	48.6474214218	18.231549725	dp	1
1857	48.6482959531	18.231549725	dp	1
1858	48.6491704843	18.231549725	dp	1
1859	48.6500450156	18.231549725	dp	1
1860	48.6509195468	18.231549725	dp	1
1861	48.6517940781	18.231549725	dp	2
1862	48.6456723593	18.232887195	dp	2
1863	48.6465468906	18.232887195	dp	1
1864	48.6474214218	18.232887195	dp	1
1865	48.6482959531	18.232887195	dp	1
1866	48.6491704843	18.232887195	dp	1
1867	48.6500450156	18.232887195	dp	1
1868	48.6509195468	18.232887195	dp	1
1869	48.6517940781	18.232887195	dp	1
1870	48.6526686093	18.232887195	dp	4
1871	48.6456723593	18.234224665	dp	13
1872	48.6465468906	18.234224665	dp	1
1873	48.6474214218	18.234224665	dp	1
1874	48.6482959531	18.234224665	dp	1
1875	48.6491704843	18.234224665	dp	1
1876	48.6500450156	18.234224665	dp	1
1877	48.6509195468	18.234224665	dp	1
1878	48.6517940781	18.234224665	dp	1
1879	48.6526686093	18.234224665	dp	1
1880	48.6535431406	18.234224665	dp	9
1881	48.6474214218	18.235562135	dp	11
1882	48.6482959531	18.235562135	dp	1
1883	48.6491704843	18.235562135	dp	1
1884	48.6500450156	18.235562135	dp	1
1885	48.6509195468	18.235562135	dp	1
1886	48.6517940781	18.235562135	dp	1
1887	48.6526686093	18.235562135	dp	1
1888	48.6535431406	18.235562135	dp	12
1889	48.6491704843	18.2368996049	dp	8
1890	48.6500450156	18.2368996049	dp	1
1891	48.6509195468	18.2368996049	dp	1
1892	48.6517940781	18.2368996049	dp	2
1893	48.6509195468	18.238237075	dp	3
1894	48.6517940781	18.238237075	dp	3
1895	48.6517940781	18.239574545	dp	6
1896	48.6517940781	18.240912015	dp	9
1897	48.6517940781	18.242249485	dp	1
1898	48.6517940781	18.2435869549	dp	1
1899	48.6509195468	18.244924425	dp	2
1900	48.6517940781	18.244924425	dp	1
1901	48.6500450156	18.246261895	dp	2
1902	48.6509195468	18.246261895	dp	1
1903	48.6517940781	18.246261895	dp	1
1904	48.6500450156	18.247599365	dp	1
1905	48.6509195468	18.247599365	dp	1
1906	48.6350588156	18.3983782196	dp	7
1907	48.6359537968	18.3983782196	dp	6
1908	48.6368487781	18.3983782196	dp	8
1909	48.6377437593	18.3983782196	dp	11
1910	48.6350588156	18.3997138588	dp	9
1911	48.6359537968	18.3997138588	dp	9
1912	48.6341638343	18.401049498	dp	6
1913	48.6350588156	18.401049498	dp	1
1914	48.6323738718	18.4023851372	dp	1
1915	48.6332688531	18.4023851372	dp	1
1916	48.6341638343	18.4023851372	dp	1
1917	48.6350588156	18.4023851372	dp	2
1918	48.6332688531	18.4037207764	dp	1
1919	48.6341638343	18.4037207764	dp	1
1920	48.6350588156	18.4037207764	dp	3
1921	48.6332688531	18.4050564156	dp	2
1922	48.6341638343	18.4050564156	dp	1
1923	48.6350588156	18.4050564156	dp	1
1924	48.6359537968	18.4050564156	dp	4
1925	48.6332688531	18.4063920549	dp	5
1926	48.6341638343	18.4063920549	dp	2
1927	48.6350588156	18.4063920549	dp	1
1928	48.6359537968	18.4063920549	dp	1
1929	48.6368487781	18.4063920549	dp	5
1930	48.6350588156	18.4077276941	dp	3
1931	48.6359537968	18.4077276941	dp	1
1932	48.6368487781	18.4077276941	dp	8
1933	48.6350588156	18.4090633333	dp	4
1934	48.6359537968	18.4090633333	dp	4
1935	48.6350588156	18.4103989725	dp	4
1936	48.6359537968	18.4103989725	dp	4
1937	48.6341638343	18.4117346117	dp	3
1938	48.6350588156	18.4117346117	dp	2
1939	48.6359537968	18.4117346117	dp	2
1940	48.6368487781	18.4117346117	dp	12
1941	48.6341638343	18.4130702509	dp	3
1942	48.6350588156	18.4130702509	dp	1
1943	48.6359537968	18.4130702509	dp	2
1944	48.6368487781	18.4130702509	dp	4
1945	48.6350588156	18.4144058901	dp	1
1946	48.6359537968	18.4144058901	dp	1
1947	48.6368487781	18.4144058901	dp	2
1948	48.6377437593	18.4144058901	dp	10
1949	48.6359537968	18.4157415294	dp	1
1950	48.6368487781	18.4157415294	dp	2
1951	48.6377437593	18.4157415294	dp	6
1952	48.6359537968	18.4170771686	dp	2
1953	48.6368487781	18.4170771686	dp	2
1954	48.6377437593	18.4170771686	dp	7
1955	48.6359537968	18.4184128078	dp	2
1956	48.6368487781	18.4184128078	dp	2
1957	48.6377437593	18.4184128078	dp	5
1958	48.6359537968	18.419748447	dp	2
1959	48.6368487781	18.419748447	dp	2
1960	48.6377437593	18.419748447	dp	2
1961	48.6386387406	18.419748447	dp	11
1962	48.6359537968	18.4210840862	dp	2
1963	48.6368487781	18.4210840862	dp	2
1964	48.6377437593	18.4210840862	dp	2
1965	48.6386387406	18.4210840862	dp	7
1966	48.6440086281	18.4210840862	dp	3
1967	48.6359537968	18.4224197254	dp	11
1968	48.6368487781	18.4224197254	dp	2
1969	48.6377437593	18.4224197254	dp	2
1970	48.6386387406	18.4224197254	dp	4
1971	48.6431136468	18.4224197254	dp	6
1972	48.6440086281	18.4224197254	dp	7
1973	48.6368487781	18.4237553647	dp	5
1974	48.6377437593	18.4237553647	dp	2
1975	48.6386387406	18.4237553647	dp	2
1976	48.6395337218	18.4237553647	dp	3
1977	48.6404287031	18.4237553647	dp	4
1978	48.6413236843	18.4237553647	dp	4
1979	48.6422186656	18.4237553647	dp	3
1980	48.6431136468	18.4237553647	dp	7
1981	48.6368487781	18.4250910039	dp	12
1982	48.6377437593	18.4250910039	dp	3
1983	48.6386387406	18.4250910039	dp	3
1984	48.6395337218	18.4250910039	dp	3
1985	48.6404287031	18.4250910039	dp	3
1986	48.6413236843	18.4250910039	dp	3
1987	48.6368487781	18.4264266431	dp	9
1988	48.6377437593	18.4264266431	dp	3
1989	48.6386387406	18.4264266431	dp	3
1990	48.6395337218	18.4264266431	dp	3
1991	48.6404287031	18.4264266431	dp	3
1992	48.6413236843	18.4264266431	dp	3
1993	48.6368487781	18.4277622823	dp	4
1994	48.6377437593	18.4277622823	dp	3
1995	48.6386387406	18.4277622823	dp	3
1996	48.6395337218	18.4277622823	dp	3
1997	48.6404287031	18.4277622823	dp	7
1998	48.6359537968	18.4290979215	dp	2
1999	48.6368487781	18.4290979215	dp	3
[truncated: 2,874 more rows]
