# Supplementary material for: Large-scale test data set for location problems
Source: Data Brief. 2018 Jan 10;17:267–74. doi: 10.1016/j.dib.2018.01.008 (PMC5988488; doi:10.1016/j.dib.2018.01.008)
Supplement: Supplementary file 2 — Supplementary material [file mmc2.zip › pa/csv/nodes_in_slovakia.csv]

id	id_in_slovakia
1	929563
2	929564
3	511509
4	511508
5	511511
6	511510
7	511505
8	511504
9	511507
10	1182851
11	511503
12	511502
13	1238142
14	1238143
15	1238144
16	1238145
17	1238146
18	1238147
19	1238148
20	204625
21	1238150
22	1691366
23	1745205
24	1415781
25	1745203
26	1745202
27	1745209
28	1745208
29	1745207
30	1745206
31	1745212
32	1745211
33	1415642
34	1889591
35	1415637
36	1415640
37	1415650
38	1415652
39	1415646
40	1415649
41	232676
42	232677
43	656657
44	129747
45	656659
46	129752
47	656653
48	129734
49	656655
50	656654
51	656663
52	656662
53	1090593
54	1090594
55	1090595
56	1090596
57	1090589
58	780140
59	1090591
60	1090592
61	1090586
62	780128
63	1584702
64	1813503
65	1813500
66	1584699
67	1584698
68	1813490
69	1813487
70	1813485
71	1584694
72	1584693
73	85718
74	85719
75	85716
76	85717
77	85714
78	514890
79	85712
80	85713
81	85723
82	514910
83	627925
84	1909091
85	627927
86	1909100
87	627929
88	1909110
89	627931
90	1909117
91	1909128
92	627932
93	1061451
94	1061452
95	1061453
96	1061454
97	1061455
98	1061456
99	1061457
100	1061458
101	1061448
102	1061449
103	1553709
104	1623192
105	1553707
106	1553706
107	1335749
108	1656144
109	1553711
110	1553710
111	1623175
112	1553703
113	1434927
114	408747
115	1434929
116	1434928
117	1434931
118	409044
119	934415
120	631166
121	1434923
122	1434922
123	857292
124	857293
125	857290
126	857291
127	857288
128	857289
129	857286
130	857287
131	857284
132	857285
133	1482226
134	1482225
135	1003975
136	1482223
137	1482222
138	1205895
139	1482220
140	1482219
141	82280
142	1482231
143	1893500
144	1893501
145	1893502
146	1893503
147	1893496
148	1893497
149	1893498
150	1893499
151	1893508
152	1893509
153	498963
154	498962
155	498965
156	498964
157	498959
158	1476014
159	498961
160	498960
161	1107422
162	498956
163	1364292
164	278316
165	46414
166	46415
167	278326
168	46421
169	46418
170	278325
171	278333
172	278334
173	1369652
174	148748
175	1378230
176	1378228
177	1512424
178	1369701
179	1369683
180	1512421
181	1512414
182	1512413
183	1052544
184	548747
185	1052546
186	548748
187	1052548
188	1052549
189	1052550
190	548753
191	1052540
192	1052541
193	648872
194	648871
195	617404
196	83396
197	648876
198	617420
199	83413
200	648877
201	617495
202	617476
203	537176
204	75153
205	450366
206	450372
207	450361
208	1888330
209	420691
210	450358
211	537294
212	1780144
213	826681
214	1416786
215	1416783
216	1416784
217	1416789
218	1416790
219	1416787
220	1437416
221	826708
222	1416794
223	1955149
224	1955148
225	1955151
226	1955150
227	1955145
228	1955144
229	1955147
230	1955146
231	1955142
232	1955141
233	421771
234	421772
235	421773
236	421774
237	637974
238	421776
239	421777
240	421778
241	421764
242	637936
243	44302
244	44301
245	44300
246	383663
247	44306
248	383740
249	44304
250	265306
251	44295
252	265273
253	1267246
254	1267247
255	1267244
256	1267245
257	1267242
258	1267243
259	1267240
260	854058
261	1267238
262	1267239
263	1774761
264	1923244
265	1774763
266	931236
267	1774765
268	480839
269	1774767
270	931257
271	1774757
272	1774756
273	407674
274	407675
275	407676
276	407677
277	407670
278	551266
279	407672
280	407673
281	551292
282	551294
283	837709
284	837708
285	837707
286	959588
287	837705
288	837704
289	837703
290	1201534
291	837717
292	1201565
293	554525
294	554526
295	554523
296	554524
297	554529
298	554530
299	554527
300	554528
301	554520
302	554521
303	1136405
304	1136404
305	1136407
306	1136406
307	1136401
308	1136400
309	1136403
310	1136402
311	1136409
312	1065385
313	1321439
314	1321438
315	1321437
316	1321436
317	1321443
318	1617809
319	1321441
320	1321440
321	1321434
322	1321433
323	895235
324	895236
325	895237
326	1544166
327	895239
328	895240
329	895241
330	895242
331	895231
332	895232
333	314492
334	314491
335	314494
336	314493
337	314488
338	314487
339	314490
340	314489
341	314485
342	314484
343	1772403
344	1772404
345	1104658
346	1884403
347	292386
348	1772408
349	1772405
350	1772406
351	917652
352	1772412
353	1292927
354	796238
355	90950
356	90947
357	1292923
358	796187
359	1292921
360	1292920
361	1292935
362	1292934
363	742737
364	742738
365	742739
366	742740
367	742733
368	638287
369	742735
370	742736
371	742742
372	638310
373	287169
374	1767622
375	287171
376	1767629
377	287173
378	287172
379	287175
380	1431035
381	287165
382	287164
383	1740962
384	1740963
385	1740960
386	1740961
387	1740958
388	277992
389	1740956
390	1740957
391	1740954
392	1740955
393	537002
394	537001
395	537000
396	1602920
397	537006
398	537005
399	537004
400	537003
401	537008
402	537007
403	113572
404	113573
405	113574
406	113575
407	113576
408	113577
409	113578
410	113579
411	113580
412	113581
413	321456
414	1311111
415	1479143
416	1311113
417	1479066
418	1479078
419	200360
420	1670920
421	1622163
422	1622164
423	722845
424	119752
425	119751
426	119750
427	722864
428	577831
429	119755
430	119754
431	722823
432	119747
433	544306
434	544307
435	544304
436	544305
437	544310
438	544311
439	544308
440	544309
441	544312
442	544313
443	1037877
444	1213541
445	1213583
446	1037878
447	458917
448	1037872
449	1544889
450	1037874
451	1037870
452	1037869
453	702002
454	1466419
455	1466420
456	1466421
457	701958
458	701963
459	701975
460	1466417
461	1466423
462	1466424
463	1693136
464	90966
465	1693125
466	90964
467	90963
468	90962
469	90961
470	90960
471	90971
472	545982
473	514932
474	514933
475	514930
476	514931
477	514928
478	514929
479	514926
480	514927
481	514924
482	514925
483	1009015
484	1009014
485	1009017
486	1009016
487	1009019
488	1009018
489	1009021
490	400667
491	1009011
492	1009010
493	1798213
494	1798214
495	1798215
496	1798216
497	1798217
498	1798218
499	1798219
500	1798220
501	1798221
502	1798222
503	310315
504	310314
505	310313
506	310312
507	1920441
508	310318
509	310317
510	310316
511	310322
512	310321
513	1524182
514	1524181
515	1524184
516	1524183
517	1524186
518	1524185
519	1524188
520	1524187
521	1524190
522	1524189
523	1033758
524	1033759
525	1033756
526	1033757
527	1033754
528	1033755
529	1033752
530	1033753
531	1033762
532	1033763
533	599965
534	599964
535	599963
536	599962
537	599961
538	599960
539	599959
540	599958
541	1726842
542	599956
543	176344
544	176345
545	176346
546	176347
547	176340
548	176341
549	176342
550	176343
551	1073388
552	1073389
553	1683654
554	1683653
555	1683656
556	1683655
557	1683650
558	1683649
559	1683652
560	1683651
561	1683660
562	1683659
563	1181436
564	1181437
565	1181434
566	1334106
567	1181440
568	1181441
569	1181438
570	1181439
571	1181431
572	1181432
573	749669
574	749668
575	678964
576	749666
577	749673
578	749672
579	749671
580	749670
581	749675
582	749674
583	203459
584	203460
585	203461
586	203462
587	203463
588	203464
589	203465
590	203466
591	203467
592	203468
593	452082
594	452081
595	452084
596	452083
597	452086
598	452085
599	452088
600	452087
601	452079
602	452078
603	1823508
604	1823509
605	1823506
606	1823507
607	1823504
608	1823505
609	471210
610	1823503
611	1823500
612	1198890
613	1258230
614	1258231
615	1258228
616	1258229
617	1824494
618	1258227
619	1258224
620	1824490
621	638633
622	1258239
623	1865297
624	1865296
625	1865299
626	1865298
627	1865301
628	1865300
629	1425865
630	1865302
631	1865305
632	1865304
633	400723
634	400724
635	400725
636	400726
637	400719
638	400720
639	400721
640	400722
641	400717
642	400718
643	1671047
644	349440
645	349436
646	349448
647	1671051
648	1671054
649	1671053
650	1263639
651	1671040
652	722969
653	1081006
654	722966
655	1081004
656	722961
657	722965
658	722955
659	722957
660	722944
661	918989
662	1673901
663	1659971
664	677346
665	677345
666	1673829
667	677343
668	1673801
669	677341
670	1674044
671	252109
672	1357914
673	1410614
674	1410620
675	1357920
676	1410539
677	223414
678	223415
679	223416
680	1410700
681	223426
682	1702589
683	1702588
684	1702591
685	1702590
686	1702585
687	1702584
688	1702587
689	1702586
690	1702581
691	1702580
692	1892442
693	1228766
694	1228763
695	1228764
696	1630788
697	1630791
698	1228767
699	1228768
700	1228772
701	1228773
702	813601
703	813600
704	813599
705	813598
706	813605
707	813604
708	813603
709	813602
710	813594
711	1806182
712	251818
713	1538476
714	251820
715	1460150
716	251822
717	1538484
718	251824
719	1538487
720	251813
721	1538459
722	1782459
723	1782458
724	1782461
725	1795837
726	1782463
727	1782462
728	1782465
729	1782464
730	1324223
731	1782466
732	1272509
733	1920545
734	1272507
735	118922
736	1272505
737	1272506
738	1272503
739	1272504
740	1272512
741	1272513
742	1403712
743	1403713
744	1403710
745	1403711
746	1403708
747	1403709
748	1403706
749	1403707
750	751253
751	1403719
752	994268
753	994267
754	198794
755	994269
756	198797
757	994271
758	994274
759	994273
760	994276
761	994275
762	1449011
763	1449012
764	1449013
765	1449014
766	1449007
767	1449008
768	447348
769	1449010
770	1449005
771	1449006
772	17230
773	17229
774	17228
775	17227
776	17226
777	17225
778	102540
779	17223
780	1249027
781	17221
782	589773
783	589774
784	589771
785	589772
786	589777
787	589778
788	589775
789	589776
790	589768
791	589769
792	1022911
793	1022910
794	1022913
795	1022912
796	1022907
797	1022906
798	1022909
799	1022908
800	1022917
801	1022916
802	1605865
803	1605866
804	1605867
805	1605868
806	1605869
807	1946276
808	1605871
809	1605872
810	1946281
811	1605874
812	163824
813	998074
814	163822
815	163821
816	163828
817	163827
818	163826
819	163825
820	163832
821	163831
822	1225732
823	1225733
824	1225730
825	1225731
826	1225728
827	1225729
828	1225726
829	1225727
830	1225724
831	1225725
832	1585540
833	1796524
834	271175
835	271161
836	1796529
837	1796528
838	1796531
839	1796530
840	1796518
841	1796517
842	1430678
843	1430677
844	1430676
845	1430675
846	1430674
847	1430673
848	1430672
849	1430671
850	1430670
851	1430669
852	930796
853	930797
854	930798
855	930799
856	930792
857	930793
858	930794
859	1763098
860	930790
861	1491723
862	378211
863	378210
864	378213
865	378212
866	378215
867	378214
868	378217
869	378216
870	378219
871	378218
872	1873488
873	1873489
874	1873486
875	1873487
876	1873484
877	1873485
878	1873482
879	1873483
880	1873493
881	1873494
882	495290
883	495289
884	495288
885	495287
886	495294
887	495293
888	495292
889	495291
890	495298
891	495297
892	78609
893	13169
894	13170
895	13171
896	13172
897	13173
898	13174
899	78620
900	13176
901	78624
902	1478211
903	1478210
904	1478213
905	1478212
906	1478207
907	1478206
908	563520
909	1183314
910	563650
911	1478216
912	1754579
913	1754583
914	1921982
915	1350309
916	1921988
917	1754593
918	1921986
919	1754586
920	1921978
921	1921979
922	1208638
923	1208637
924	1208636
925	1208635
926	1208634
927	1802360
928	1208632
929	1502394
930	1208641
931	1208640
932	747975
933	747976
934	747977
935	747978
936	747971
937	669102
938	747973
939	1539157
940	747979
941	1049251
942	172354
943	172357
944	172356
945	172359
946	172358
947	172361
948	172360
949	172352
950	172351
951	1795643
952	1047551
953	1795645
954	1047556
955	1795639
956	1795638
957	1047549
958	607239
959	1795636
960	1795635
961	1225240
962	1225241
963	1607919
964	1225239
965	1225244
966	1225245
967	1667576
968	1225243
969	1439630
970	1607946
971	97388
972	794828
973	794827
974	794826
975	794833
976	794832
977	794831
978	951738
979	794823
980	951709
981	306000
982	1892269
983	306002
984	797984
985	306004
986	1892282
987	306006
988	306007
989	305995
990	797837
991	1635135
992	1635134
993	1635137
994	1635136
995	1635139
996	1635138
997	1635141
998	1635140
999	1635130
1000	1635129
1001	1425438
1002	1425440
1003	1196536
1004	1196537
1005	1196534
1006	1196535
1007	1196532
1008	1196533
1009	1196530
1010	1196531
1011	764782
1012	764781
1013	770166
1014	764779
1015	764778
1016	764777
1017	764776
1018	764775
1019	764789
1020	764788
1021	277386
1022	277387
1023	1703313
1024	277389
1025	277382
1026	277383
1027	277384
1028	277385
1029	277391
1030	277392
1031	991630
1032	991629
1033	991632
1034	991631
1035	991626
1036	991625
1037	991628
1038	991627
1039	991635
1040	183643
1041	1402874
1042	746166
1043	1402872
1044	1402873
1045	1402878
1046	1402879
1047	1402876
1048	746167
1049	1402869
1050	1402870
1051	1814515
1052	1814516
1053	1814517
1054	565732
1055	1814511
1056	1814512
1057	356955
1058	1814514
1059	1814519
1060	1814520
1061	1820086
1062	325258
1063	325257
1064	325256
1065	325255
1066	325254
1067	325253
1068	325252
1069	325264
1070	325263
1071	738563
1072	738564
1073	738561
1074	738562
1075	738559
1076	738560
1077	738557
1078	738558
1079	738555
1080	738556
1081	1288404
1082	1288403
1083	1288406
1084	1288405
1085	1288408
1086	1288407
1087	1288410
1088	1288409
1089	1288401
1090	1288400
1091	1846540
1092	1389252
1093	1846542
1094	739657
1095	1846544
1096	1846545
1097	1846546
1098	1322699
1099	1846538
1100	1322643
1101	473228
1102	473227
1103	473226
1104	721796
1105	721795
1106	721794
1107	721793
1108	721800
1109	721799
1110	721798
1111	721797
1112	721802
1113	721801
1114	294823
1115	294824
1116	294825
1117	294826
1118	294827
1119	294828
1120	294829
1121	294830
1122	294831
1123	294832
1124	1574980
1125	1753861
1126	1574982
1127	1753864
1128	1574984
1129	1753868
1130	1574986
1131	1753872
1132	1574988
1133	1574987
1134	1111076
1135	1111077
1136	1111074
1137	1111075
1138	1111072
1139	1111073
1140	1111070
1141	1111071
1142	1111079
1143	908721
1144	707654
1145	827136
1146	707652
1147	707651
1148	707650
1149	432105
1150	707648
1151	707647
1152	707646
1153	827032
1154	133397
1155	133398
1156	133399
1157	133400
1158	133393
1159	133394
1160	808075
1161	838991
1162	756515
1163	133390
1164	1543904
1165	1564206
1166	1543906
1167	1543905
1168	1543900
1169	1543899
1170	1543902
1171	1543901
1172	1564185
1173	1543895
1174	963529
1175	963530
1176	963527
1177	963528
1178	963533
1179	963534
1180	963531
1181	963532
1182	963536
1183	963537
1184	1618206
1185	1838798
1186	1473909
1187	586922
1188	1619594
1189	1714064
1190	1838806
1191	1714062
1192	1838899
1193	1714068
1194	349643
1195	349642
1196	203524
1197	349644
1198	349639
1199	203503
1200	349641
1201	349640
1202	349637
1203	203487
1204	161100
1205	778229
1206	778230
1207	850301
1208	778232
1209	850306
1210	161485
1211	850312
1212	778222
1213	850261
1214	1673007
1215	1672989
1216	1356795
1217	1672958
1218	1673059
1219	1704120
1220	716122
1221	1703339
1222	1356793
1223	474244
1224	1682197
1225	1682198
1226	1682195
1227	1256582
1228	1256581
1229	1256580
1230	1256579
1231	1256574
1232	1256573
1233	675370
1234	675371
1235	675372
1236	675373
1237	675374
1238	675375
1239	675376
1240	675377
1241	675366
1242	675367
1243	141104
1244	339206
1245	339209
1246	339208
1247	339211
1248	339210
1249	339213
1250	339212
1251	339215
1252	339214
1253	1700618
1254	1825023
1255	1824962
1256	1700617
1257	1700614
1258	1700615
1259	1700612
1260	1700613
1261	1825131
1262	1700625
1263	867659
1264	1376419
1265	867661
1266	867662
1267	1376423
1268	1376426
1269	1590752
1270	1590767
1271	867667
1272	867668
1273	1414132
1274	1414131
1275	811944
1276	811940
1277	1414136
1278	1414135
1279	1414134
1280	1414133
1281	1414140
1282	811964
1283	1872102
1284	1872103
1285	1872100
1286	1872101
1287	1872106
1288	1872107
1289	1872104
1290	1872105
1291	1872097
1292	1872098
1293	547784
1294	407091
1295	547786
1296	407093
1297	547764
1298	407087
1299	407090
1300	407089
1301	407097
1302	407096
1303	822469
1304	822470
1305	822471
1306	822472
1307	822465
1308	822466
1309	822467
1310	822468
1311	822463
1312	822464
1313	1280907
1314	1280906
1315	1280905
1316	19852
1317	1280903
1318	1280902
1319	1280901
1320	1280900
1321	1280899
1322	1280898
1323	1693902
1324	1693903
1325	1693900
1326	1693901
1327	1693898
1328	475680
1329	1693896
1330	1693897
1331	1693907
1332	1693908
1333	333209
1334	333208
1335	333211
1336	333210
1337	333213
1338	333212
1339	333215
1340	333214
1341	105325
1342	333216
1343	671258
1344	215860
1345	215864
1346	671261
1347	671262
1348	671263
1349	215878
1350	671265
1351	671250
1352	671251
1353	1252280
1354	1786343
1355	1786339
1356	1786335
1357	1252284
1358	1786358
1359	1252282
1360	1252281
1361	1188688
1362	1786317
1363	932164
1364	932163
1365	932162
1366	932161
1367	932160
1368	932159
1369	932158
1370	932157
1371	932156
1372	932155
1373	381416
1374	381417
1375	381418
1376	392546
1377	381412
1378	381413
1379	381414
1380	381415
1381	381410
1382	381411
1383	1876791
1384	1876790
1385	1876793
1386	1876792
1387	1876795
1388	1876794
1389	1876797
1390	1876796
1391	1876799
1392	1876798
1393	478884
1394	1697695
1395	478880
1396	478881
1397	1697618
1398	1697630
1399	1697588
1400	1697606
1401	478918
1402	1697839
1403	1011
1404	1010
1405	1009
1406	1109855
1407	1015
1408	1014
1409	1013
1410	1012
1411	1018
1412	6198
1413	1496630
1414	1213338
1415	1592778
1416	1847906
1417	1288731
1418	1847940
1419	1288733
1420	1847963
1421	1496638
1422	1848002
1423	1908659
1424	1369852
1425	1676633
1426	1908660
1427	1676618
1428	1908654
1429	1908657
1430	1908656
1431	1908664
1432	1908663
1433	1386823
1434	1386824
1435	1386821
1436	1386822
1437	1386827
1438	1386828
1439	1386825
1440	1386826
1441	1386818
1442	1386819
1443	751233
1444	751232
1445	751231
1446	751230
1447	751229
1448	751228
1449	751227
1450	751226
1451	751241
1452	751240
1453	1245565
1454	1245567
1455	204949
1456	204950
1457	204943
1458	1245560
1459	204945
1460	204946
1461	204953
1462	204954
1463	951976
1464	951977
1465	951974
1466	1624600
1467	951972
1468	951973
1469	951970
1470	951971
1471	951981
1472	1624742
1473	1406750
1474	1406749
1475	1406752
1476	1406751
1477	1406754
1478	1406753
1479	1406756
1480	124655
1481	1406758
1482	1894947
1483	997104
1484	997105
1485	997106
1486	997107
1487	997100
1488	997101
1489	997102
1490	997103
1491	997098
1492	997099
1493	1452331
1494	1452330
1495	1452329
1496	1452328
1497	1452327
1498	1452326
1499	1452325
1500	1452324
1501	1452323
1502	1452322
1503	20255
1504	20256
1505	20253
1506	20254
1507	20259
1508	20260
1509	20257
1510	20258
1511	20251
1512	20252
1513	592997
1514	1681489
1515	592999
1516	592998
1517	592993
1518	592992
1519	592995
1520	1681483
1521	593002
1522	593001
1523	378855
1524	378858
1525	378860
1526	1786878
1527	1790895
1528	1790904
1529	1790921
1530	1790929
1531	378883
1532	2231
1533	2234
1534	2233
1535	2228
1536	2227
1537	574566
1538	574567
1539	574568
1540	574569
1541	574570
1542	574571
1543	574572
1544	574573
1545	574563
1546	574564
1547	1066459
1548	1066458
1549	1066457
1550	1066456
1551	1066463
1552	1066462
1553	1066461
1554	1066460
1555	1066451
1556	1603629
1557	1526906
1558	1526907
1559	1526904
1560	1526905
1561	1526902
1562	1463109
1563	1526900
1564	1526901
1565	1526913
1566	1526914
1567	909109
1568	909103
1569	909113
1570	909111
1571	149466
1572	909117
1573	149468
1574	149467
1575	149470
1576	149469
1577	1272305
1578	1233648
1579	1233651
1580	1233650
1581	1233653
1582	1233652
1583	1233655
1584	1233654
1585	1272203
1586	1233645
1587	682149
1588	682150
1589	1704582
1590	682148
1591	682145
1592	682146
1593	1498545
1594	1704546
1595	682141
1596	682142
1597	254708
1598	254707
1599	254706
1600	254705
1601	1558000
1602	1557999
1603	254702
1604	1557993
1605	254713
1606	254712
1607	1707850
1608	1707851
1609	1729221
1610	1707853
1611	1707846
1612	1707847
1613	1586124
1614	1707849
1615	1731560
1616	963793
1617	1262520
1618	1262519
1619	1262522
1620	1262521
1621	1262516
1622	1262515
1623	1262518
1624	1854090
1625	1640068
1626	1854073
1627	833581
1628	833582
1629	833579
1630	819573
1631	833585
1632	833586
1633	833583
1634	833584
1635	833588
1636	833589
1637	403114
1638	523949
1639	403112
1640	403111
1641	523956
1642	403117
1643	403116
1644	523951
1645	403109
1646	403108
1647	1868052
1648	1868053
1649	1868054
1650	1868055
1651	1868056
1652	1868057
1653	1868058
1654	1868059
1655	1868046
1656	1442098
1657	1411677
1658	746532
1659	1411679
1660	1411678
1661	1411681
1662	1411680
1663	1411683
1664	1411682
1665	1411685
1666	1411684
1667	1437838
1668	863595
1669	1657181
1670	1437503
1671	863590
1672	1205840
1673	1205841
1674	1205842
1675	1205843
1676	1205844
1677	1205845
1678	1205846
1679	1205838
1680	1205839
1681	1804850
1682	1804849
1683	1804848
1684	1804847
1685	1194314
1686	1804853
1687	1098792
1688	1804851
1689	1804845
1690	1804844
1691	126051
1692	126052
1693	126049
1694	126050
1695	126047
1696	126048
1697	126045
1698	126046
1699	126043
1700	126044
1701	610276
1702	610275
1703	1792736
1704	1821936
1705	1821978
1706	610279
1707	610282
1708	610281
1709	610274
1710	610273
1711	1192030
1712	1192031
1713	1192032
1714	1192033
1715	1192026
1716	1192027
1717	1192028
1718	1192029
1719	1192038
1720	1397787
1721	1644389
1722	1644388
1723	1644387
1724	1644386
1725	1644385
1726	1644384
1727	1644383
1728	1644382
1729	1644392
1730	1644391
1731	375456
1732	375457
1733	375454
1734	375455
1735	375460
1736	375461
1737	375458
1738	375459
1739	375451
1740	375452
1741	865271
1742	959156
1743	1942238
1744	865288
1745	959153
1746	959152
1747	959155
1748	959154
1749	959163
1750	959162
1751	291446
1752	1796079
1753	291448
1754	1796081
1755	291450
1756	1796083
1757	291452
1758	291451
1759	291442
1760	291441
1761	1935552
1762	1935553
1763	268547
1764	1322693
1765	268551
1766	268549
1767	924695
1768	1322689
1769	1322692
1770	1322691
1771	1322701
1772	1322700
1773	896358
1774	896359
1775	896356
1776	896357
1777	896362
1778	896363
1779	896360
1780	896361
1781	1551025
1782	896351
1783	139479
1784	139478
1785	111495
1786	139476
1787	139475
1788	139474
1789	139473
1790	139472
1791	139487
1792	139486
1793	1566074
1794	1699669
1795	1566076
1796	1699681
1797	1566070
1798	1699663
1799	1566072
1800	1699666
1801	641332
1802	1566082
1803	408797
1804	408798
1805	408795
1806	408796
1807	408793
1808	408794
1809	408791
1810	408792
1811	408801
1812	408802
1813	964608
1814	964609
1815	1571806
1816	1545133
1817	1545132
1818	1545131
1819	1545138
1820	1545137
1821	1545136
1822	1545135
1823	1545129
1824	1545128
1825	105676
1826	105677
1827	105674
1828	105675
1829	105672
1830	105673
1831	1391851
1832	105671
1833	105681
1834	105682
1835	559475
1836	559474
1837	559477
1838	559476
1839	1916828
1840	559478
1841	559481
1842	559480
1843	559483
1844	1468573
1845	1580317
1846	1580316
1847	1580319
1848	1786858
1849	1580313
1850	1580312
1851	1580315
1852	1580314
1853	1580323
1854	1580322
1855	940908
1856	940914
1857	1116120
1858	1116121
1859	940926
1860	1116127
1861	940919
1862	1116125
1863	940882
1864	1116116
1865	714845
1866	714844
1867	714843
1868	714842
1869	474425
1870	714848
1871	714847
1872	714846
1873	859233
1874	474436
1875	140120
1876	140121
1877	140122
1878	140123
1879	140124
1880	140125
1881	140126
1882	140127
1883	140128
1884	140129
1885	1533444
1886	1533443
1887	1533446
1888	1533445
1889	1533448
1890	1533447
1891	1519095
1892	1533449
1893	1533452
1894	1533451
1895	984790
1896	984791
1897	984788
1898	984789
1899	984786
1900	984787
1901	984784
1902	142963
1903	984793
1904	984794
1905	550181
1906	641146
1907	641145
1908	641144
1909	641150
1910	641149
1911	641148
1912	641147
1913	641141
1914	641140
1915	156419
1916	156420
1917	156421
1918	156422
1919	156423
1920	156424
1921	156425
1922	156426
1923	156415
1924	156416
1925	1472557
1926	1472556
1927	1472559
1928	1472558
1929	1150618
1930	1472560
1931	1744016
1932	1472562
1933	1472554
1934	1472553
1935	1918459
1936	1918460
1937	1918457
1938	1918458
1939	1918455
1940	1918456
1941	1918453
1942	1918454
1943	1918451
1944	1918452
1945	491800
1946	491799
1947	1065515
1948	1259735
1949	491796
1950	491795
1951	491794
1952	491793
1953	491808
1954	1065541
1955	9981
1956	9982
1957	9983
1958	9984
1959	9977
1960	9978
1961	9979
1962	9980
1963	9985
1964	9986
1965	1709516
1966	1709515
1967	561100
1968	1709517
1969	1709512
1970	1709511
1971	1709514
1972	1709513
1973	1709521
1974	1709520
1975	1235008
1976	1235009
1977	1671472
1978	1235007
1979	1235012
1980	1235013
1981	1235010
1982	1235011
1983	1671443
1984	1235004
1985	1542083
1986	1542082
1987	1542081
1988	1542080
1989	1542079
1990	1542078
1991	1542077
1992	1542076
1993	1542086
1994	1542085
1995	961775
1996	961776
1997	961777
1998	961778
1999	961771
[truncated: 2,874 more rows]
