# Supplementary material for: Large-scale test data set for location problems
Source: Data Brief. 2018 Jan 10;17:267–74. doi: 10.1016/j.dib.2018.01.008 (PMC5988488; doi:10.1016/j.dib.2018.01.008)
Supplement: Supplementary file 3 — Supplementary material [file mmc3.zip]

Archive with 30 entries (25 files):
- sr/
- sr/best_found_pmedian_solution/
- sr/best_found_pmedian_solution/113_facilities.csv
- sr/best_found_pmedian_solution/1500_facilities.csv
- sr/best_found_pmedian_solution/273_facilities.csv
- sr/best_found_pmedian_solution/405_facilities.csv
- sr/best_found_pmedian_solution/objective_function_values.csv
- sr/best_found_pmedian_solution/solution_shp/
- sr/best_found_pmedian_solution/solution_shp/facilities_113_pmedian_sr.dbf
- sr/best_found_pmedian_solution/solution_shp/facilities_113_pmedian_sr.shp
- sr/best_found_pmedian_solution/solution_shp/facilities_113_pmedian_sr.shx
- sr/best_found_pmedian_solution/solution_shp/facilities_1500_pmedian_sr.dbf
- sr/best_found_pmedian_solution/solution_shp/facilities_1500_pmedian_sr.shp
- sr/best_found_pmedian_solution/solution_shp/facilities_1500_pmedian_sr.shx
- sr/best_found_pmedian_solution/solution_shp/facilities_273_pmedian_sr.dbf
- sr/best_found_pmedian_solution/solution_shp/facilities_273_pmedian_sr.shp
- sr/best_found_pmedian_solution/solution_shp/facilities_273_pmedian_sr.shx
- sr/best_found_pmedian_solution/solution_shp/facilities_405_pmedian_sr.dbf
- sr/best_found_pmedian_solution/solution_shp/facilities_405_pmedian_sr.shp
- sr/best_found_pmedian_solution/solution_shp/facilities_405_pmedian_sr.shx
- sr/csv/
- sr/csv/edges.csv
- sr/csv/nodes.csv
- sr/gis/
- sr/gis/edges.dbf
- sr/gis/edges.shp
- sr/gis/edges.shx
- sr/gis/nodes.dbf
- sr/gis/nodes.shp
- sr/gis/nodes.shx
