# Supplementary material for: Large-scale test data set for location problems
Source: Data Brief. 2018 Jan 10;17:267–74. doi: 10.1016/j.dib.2018.01.008 (PMC5988488; doi:10.1016/j.dib.2018.01.008)
Supplement: Supplementary file 3 — Supplementary material [file mmc3.zip › sr/best_found_pmedian_solution/113_facilities.csv]

id
85643
1464734
647794
1084663
697386
379769
826013
569977
1172009
1888269
892206
1874614
1211535
1476328
1469272
692430
1243978
576191
1327552
1504336
367580
1878993
162640
641617
1222218
888902
258866
556683
725923
1865456
1156851
1597106
937111
165993
1083436
885555
184181
1664557
585899
182459
1157491
1633556
334208
723171
1224064
1650713
20699
262701
1298061
1700695
618633
1320610
441181
1425926
248552
774687
778829
1264309
867818
1334933
1170028
1061223
157914
257410
857005
85352
311787
342271
222604
862416
1417422
1762065
746021
1749963
992611
1292670
86220
996124
1667014
56412
580396
1028839
427285
813838
1518173
1888092
1196904
582599
869260
1501483
900160
1547240
740272
1395159
330283
166690
1674541
1708384
53739
936361
1089436
1545808
806555
657594
1322990
1116465
1048920
906332
1924688
597049
1067537
1547070
880540
