# Supplementary material for: Large-scale test data set for location problems
Source: Data Brief. 2018 Jan 10;17:267–74. doi: 10.1016/j.dib.2018.01.008 (PMC5988488; doi:10.1016/j.dib.2018.01.008)
Supplement: Supplementary file 3 — Supplementary material [file mmc3.zip › sr/best_found_pmedian_solution/1500_facilities.csv]

id
850472
599682
1444671
37889
249731
133530
400930
1550543
1065245
755070
1456044
1453386
1219546
8090
458104
1943800
880857
1057090
934069
1454295
632644
61026
649344
1769214
598865
1548653
1566581
304853
1895609
385265
1552260
1398314
1606033
607220
568309
164545
1179262
1932678
1286067
698469
514199
593244
637818
387660
484717
109198
1748178
44831
150817
405159
1862815
597952
526138
1868081
373944
1585879
1569772
1124094
1240054
584943
325343
654993
504210
1361675
320812
874904
1590620
1403030
1622571
241986
269674
1605609
734055
625457
1635729
1708504
311329
1659614
1006448
1803442
966332
1095240
333608
723979
1544819
53234
185466
1123931
399123
1025386
487873
569977
1625610
1661057
1912466
521891
1762990
344967
1871593
1734102
456408
1798672
848575
441589
9892
495929
463063
1833333
1761426
1298804
291336
212100
176739
461364
845181
1869780
166876
243659
1888269
871077
1894111
18840
556206
533257
700145
267365
680382
1402690
1849009
736249
954957
909698
1758575
1282840
1374309
302982
623432
1230879
571030
853481
1043292
1923102
666123
191848
1308750
1292222
1632378
1532062
497318
643864
183344
1702549
1080217
1821761
1768359
824088
1094216
1749627
906507
1425952
511091
64128
431419
1686158
188044
1718097
1639153
9067
378432
1539388
1325673
1544612
652296
1426306
1468971
788669
922284
1765339
1058394
1298230
606489
1250660
567650
1661243
1198917
1798823
462082
230665
525938
1499798
1709371
1085127
562766
1165301
678386
860465
576975
92350
844185
295119
1104289
1114556
380950
55964
1748433
265026
1238351
1266432
260782
1086865
1210516
832396
973808
572265
660350
280250
1531025
634715
1843043
1791984
1031775
1623089
697347
773866
371171
1298334
1224364
839261
1045652
282564
63898
19556
1200858
1547068
1157569
172415
1238697
1652958
1487170
1061942
1588270
462035
775252
517157
199929
295443
924040
1818837
1653932
301641
179004
1468459
1492160
1261274
1504339
1653611
1372694
892112
1614825
468669
1327450
834076
686256
1533938
1775041
388530
1155474
1942591
1523307
1472746
1696309
1285068
1362389
1224174
556470
638024
1207807
62670
728735
239212
932393
57451
1540804
1466389
1816595
1389539
985496
1577076
1082018
577710
1920662
116344
1418122
1809095
868051
225490
87740
1913167
866975
839790
1104889
1633495
1024032
528416
1499420
245753
501708
968894
1586008
562454
1793046
1400329
1564410
767592
83495
102999
1635503
436758
1853418
1275583
1875036
1755530
1895576
541511
1051287
1734708
547277
1789871
850923
171048
1381258
1526318
727497
999495
1710584
393253
1123683
1936451
558551
772679
1721603
1424952
217999
1882896
1855562
289227
1909771
1063389
1037256
377424
1258384
711093
727767
593036
1928779
159664
1376634
228501
980787
1541269
102537
22939
518634
1238653
1604960
1563621
1838184
1603382
1764265
672242
1716150
1314288
1548113
937112
1260704
1919591
1335591
1897286
1594940
49373
685904
376168
1163311
612083
1528088
1707378
1429463
1714434
943715
1092158
549207
437611
11789
865495
1749883
1055582
463494
1205183
693877
918627
595131
1030016
1532787
1154126
1205485
589796
1433192
1390459
543288
1407690
885556
109676
1466568
548958
1606509
498701
878297
608952
576869
1120395
412521
1223342
773023
1890582
114745
902164
1898714
615668
466886
1456223
154769
577811
148134
236429
688454
655845
1734192
1827460
688675
1770056
1664557
777274
429404
1406878
347470
175995
1243568
1714361
117413
10777
1641267
1578042
1383145
1544730
913548
264809
618129
1194882
1334177
378384
1491723
238593
1188545
1108212
1660474
922197
649787
876655
1541022
1826835
326120
545171
238646
789683
997567
235534
1202716
245838
1629471
1518865
721727
346238
1162334
749195
1740644
437658
570807
1122886
1025815
1105479
650005
1633367
1924218
1034095
257633
760929
1144290
555586
368112
521223
1759527
1340610
53349
178252
93558
1739605
1181133
1191088
149798
1437906
1251839
1383758
1498687
97164
37644
868539
969372
748768
1463131
417501
1094448
1869954
1380585
270831
1248988
1155889
1127190
1045504
1920894
1705518
980376
533250
1710500
1846213
1645197
4516
1083063
226962
102828
1030956
769518
660637
1081343
245268
786001
1853203
1923607
332132
511232
18045
433653
1392237
1147430
112486
676913
1359789
1015020
118408
663496
444840
567413
991773
245177
949802
1837289
113832
1234155
1363964
1555923
734714
1783684
37848
1186706
1073849
1951485
260106
1480951
531657
782628
20700
1380631
398104
746790
528402
927262
566179
358029
949374
1078226
313645
1761517
1207440
793716
813977
1954612
1543657
346277
1281403
150598
1071635
721461
1127102
1208995
621422
1035723
188874
1546922
1866713
1609049
490621
1048128
1715494
1302374
1673759
1025728
715190
1248635
336919
1320772
653872
883073
1199540
515822
68500
1323100
1790711
104090
1751641
1760201
1949658
899925
1009705
143026
1192449
1669475
889685
1257501
1810412
755439
254995
718446
1765354
492353
1837357
84955
1733405
1843890
1460112
1642328
462424
488179
547364
22037
889084
1873609
1090583
113939
1406379
430662
1558153
182955
1700692
1842452
284557
1066325
84035
1115870
1216149
270243
1496259
1952388
558650
523155
1714747
1069848
1608250
1213039
885066
405966
1112575
800738
1651018
1302241
949417
1730848
1141908
1229014
310784
1069497
1860043
729984
441181
1013172
1531337
298065
155443
598257
1904974
1410322
1776435
1931772
1054157
1642645
950173
1639829
1609728
1904221
1727607
1044771
65834
815703
1417817
497414
271397
1741793
1873114
1361413
230398
1676704
821380
199372
1719559
1329258
1564743
178556
1237431
1731487
685356
337675
1389346
1082459
1112534
16667
1226897
1720826
71999
34836
1895933
1196598
1604440
471618
1351516
961272
1882381
1143951
811669
1830309
22757
69243
1215822
70021
768284
1411358
771092
964804
181126
1702238
1548503
1954669
1691645
1103634
1802392
1529744
726150
208452
918599
401407
734421
627648
110861
1133336
786544
1525165
834507
1103577
426470
959785
1606807
546240
1136542
663880
1583592
1134587
1687952
450791
1481277
370492
969535
262215
1427893
1130925
580621
89643
1170028
1260392
1874631
555885
1751355
1846497
1829055
1119781
1123640
1381930
494821
1358901
1090747
1698238
1309691
1902788
1573994
1420995
1740996
507190
1322708
418089
1849312
1743175
1146519
75382
1331914
1516924
1914599
642688
1923528
1514909
503231
158695
367247
1406010
261586
1294879
925850
179194
1631363
618983
1437227
166642
233175
1109114
1729879
1698101
897064
1775583
1815536
591941
1194073
833897
239223
1688631
1391039
1357655
827222
1655119
903124
1271080
1051003
547011
1827980
854888
1101740
384642
1367333
1783837
1843740
1053517
110262
1810847
134451
315315
1877847
459020
1075571
31191
1423831
1825000
1656245
814235
539610
1587230
370463
1239344
1862063
206076
681327
1670064
1673888
1883756
1731769
1557698
1609305
1653198
1152165
615300
558419
1377072
1154642
1273825
1923310
43082
826158
889259
684653
1383132
893425
1944213
475624
272787
1832997
1312814
263703
747539
120923
315589
1255001
964465
628464
1763129
558800
1429574
591269
1193133
865677
515570
612890
979814
1675597
1729983
439157
215909
1601719
1552468
8871
193039
1827973
1115906
797363
1806697
1535241
1662288
153203
1153345
649302
1383358
377234
1319148
630519
1527226
1429413
1576952
1363689
1687034
1720511
468437
1174424
514671
455074
915990
287756
446593
145313
119050
1326768
371718
1066334
1058078
345798
1278913
437238
1496324
1161908
990135
1146525
430979
1808266
647767
1417981
1330653
113803
1802287
1729338
1039196
671423
313579
1910950
1576387
1778010
526959
1852042
1313819
1451460
1811556
1010
125386
583420
1796624
1211013
307653
1639551
617253
1359635
1251274
899370
1147568
1686593
504751
775197
76425
787442
781668
502548
182739
1862948
1095582
265306
1626771
676628
1481884
1908751
1317991
1453146
252686
255481
702110
1438628
584990
483842
1917819
1835902
1836659
1390149
1682037
1385915
1674097
1283146
1177484
416776
1859084
1613009
721829
996601
1139184
656606
708777
843803
659730
584051
401297
1378110
1935599
1572290
803725
509219
1038707
1678135
1836770
488331
628477
1896704
97017
1912118
1691389
1770215
265449
1954755
1843416
674688
1374862
1671012
1420856
226937
591327
1346019
354114
1197342
1762279
408821
166978
1857836
713089
1625365
1477395
1655065
1162956
1370772
782180
752730
274633
1050347
1649176
644794
927807
1584350
1319089
505563
1860619
785136
698236
1735557
734988
1890099
1318985
1480286
1762587
1871157
262782
603050
1518178
718548
284816
1451625
1401413
1532846
901829
1231271
862704
1079042
1583330
6666
1761876
156741
439542
885326
1614142
372535
1799106
97277
244331
106687
1521066
957505
245906
1359391
1610182
1640339
1855995
1047243
1475057
42813
1228496
963368
1527327
541811
471846
569837
961385
241489
1572878
396606
1039441
1862626
132871
258233
1473169
618394
291075
1359823
1313557
1583486
1424046
320105
1566182
1093272
1795729
802292
1770010
211550
1671732
1929598
1071021
914153
1742198
534614
1562533
1117922
1473034
1945841
1810435
360729
1077444
710617
1808176
723715
912148
737136
1434481
139536
1698046
103832
188822
1390261
779410
1331683
1401536
1632586
1110088
7835
1814534
232465
1020435
635529
577883
1050845
1052700
1427172
1564742
639303
1480338
1556935
879976
739007
1893722
646764
862603
1606739
17894
582633
330165
410066
925248
1176706
444874
1934509
1060091
1221927
548334
1780396
629248
1148385
635201
1646425
1646138
227735
1515242
749931
830659
1741915
1168206
397159
446297
1852289
1947628
1800436
499558
970714
925226
1281506
1786791
45650
1430314
1807686
753924
1246934
1231906
44018
1918033
604588
1624509
1292659
629607
127580
602467
176556
1139818
1686905
616226
339783
1471207
1420767
499828
1826863
18422
1955264
1203960
158331
1179456
1130408
1690137
1868007
788093
553561
1811258
773455
1523517
484460
1453808
375119
890360
160170
1752684
1783618
648583
1162361
1589559
1684703
182523
1536822
295836
1807165
1922659
1511780
1655547
980994
606412
1666429
1808574
1066379
1935641
72336
958675
1805984
1497635
1236969
614737
1641608
1693920
1142330
1649809
1372867
1122725
13466
1785109
219195
1195973
1108844
1413122
440996
1848696
1856292
608746
1666710
1847928
1496675
715897
500339
110975
323659
1322488
1383098
1307194
763413
1428762
880815
1918255
173360
104478
954193
1253001
561505
958576
1089436
12548
659690
526452
119624
1507231
1263099
857952
1838225
303165
1400252
854735
1153287
1920073
188373
1201812
1107806
1608182
400061
1747013
12212
538596
1295796
305654
974526
579790
920081
1347650
1874911
148178
909541
1067043
1299155
1195760
1622997
1940294
927711
1750393
642480
894825
13035
836694
308931
890576
1186528
635927
1929646
279214
1098147
955922
1388074
958112
634767
118574
686542
1667957
1647854
840766
1086595
135763
1638550
132490
660836
1248316
1336854
1275070
102806
1463691
975357
481617
1470025
1394593
1385758
742865
1773969
912295
1635977
233635
1450141
1741355
716525
569683
1237133
1843678
960234
822447
874565
1595359
1936030
1651929
1261814
670737
248348
1644202
169479
1182567
1886751
40420
1268315
1013696
288861
988917
1848765
1147121
14585
1933044
1339474
861939
1702291
1132032
1033030
1330835
273695
1239877
262642
813259
477610
1013421
1178389
723667
511081
1412982
702335
1415520
534281
1244051
742723
421762
1832426
1395413
1215582
1707640
354800
1096949
860418
81694
790182
132247
1925313
1478694
910764
1245785
50597
1701115
182217
894247
708852
1196576
1185442
1512650
1692530
