# Supplementary material for: Large-scale test data set for location problems
Source: Data Brief. 2018 Jan 10;17:267–74. doi: 10.1016/j.dib.2018.01.008 (PMC5988488; doi:10.1016/j.dib.2018.01.008)
Supplement: Supplementary file 3 — Supplementary material [file mmc3.zip › sr/best_found_pmedian_solution/273_facilities.csv]

id
85643
224179
1084663
1713986
649336
452300
164545
1406127
567737
1420479
883303
1841755
112497
1311307
966326
1872372
826013
1033354
931976
1320189
1259028
1849826
680392
1492316
69418
1857819
547080
1649427
378432
1769413
1497398
984750
1198916
844389
1201729
280250
742112
1781605
276504
979276
1238689
1793709
152267
1327561
246308
1653932
734213
1504336
1318504
834105
340254
1207807
521418
1577076
162640
918284
1223026
644235
1134893
1006794
426735
258866
556683
587692
898329
679876
1156851
1838183
1597107
234549
646874
165993
1895026
923091
1364116
1895412
885555
352925
1340383
606206
688454
1664557
1051903
1714361
1452585
585899
1903770
922197
182460
714748
201989
1740715
1633556
128524
1871313
599559
850073
1788668
533250
1339797
371181
1100184
1006740
978984
1220508
1775638
1951485
1517458
20699
1431343
453395
1208995
1673759
975049
191626
262701
223250
468718
84955
739629
686777
430654
1347279
618633
1412941
671680
1005846
1676373
912979
1642645
248552
1464440
1627384
774687
70021
1530619
254672
1537728
867818
1334933
1134587
1652390
895873
1851418
1061223
524965
1443757
1170216
1918305
1683345
1047300
569197
21233
85352
277647
1565102
1664784
1227656
1139161
1671981
1383132
1087730
826569
1322863
249142
389186
1921902
1043838
1923527
909294
1540662
430979
1439535
812692
950810
566
1600124
992611
940625
602796
1052540
1936568
765762
239959
892777
218971
1682037
1556063
584051
293403
806992
1913060
580396
1374862
469368
983284
1207997
572410
1518173
1819360
453135
6676
505418
25587
1610182
1075805
319692
666781
582599
77418
66676
799825
613267
1613156
900160
1886645
191717
1814619
652440
1937374
566289
673544
1209730
438664
1395159
6598
853235
1807686
1650705
604588
1150284
1685861
658380
1933800
440673
846705
1115062
189590
1499835
216031
1101098
1666710
230243
1089438
1497245
321776
1199066
1710517
684696
1385682
1394858
1251896
1612703
1802495
596234
1213456
1127820
1048920
604419
1140946
912295
987235
1924688
1288037
1129774
1067537
1036937
1446331
1489344
1442750
965142
646787
1549131
