# Supplementary material for: Large-scale test data set for location problems
Source: Data Brief. 2018 Jan 10;17:267–74. doi: 10.1016/j.dib.2018.01.008 (PMC5988488; doi:10.1016/j.dib.2018.01.008)
Supplement: Supplementary file 3 — Supplementary material [file mmc3.zip › sr/best_found_pmedian_solution/405_facilities.csv]

id
249726
35372
1056809
1441532
61027
1579241
518821
825162
164545
1748178
1521314
682074
40984
883303
1841755
112497
1332067
1866141
982136
1774701
333608
1446248
569977
1395453
931970
1341429
666030
923681
1004466
974419
660334
1608012
680392
352880
1523283
485367
69418
1859454
1557586
1631358
547080
1649427
33924
1356675
1476328
981798
1769413
1497398
341811
230665
844389
1201729
1824770
1114556
1733175
1106989
280250
742112
374866
1781605
1459766
1394907
1238689
1029538
1050360
569341
246308
993113
734213
1504336
336274
1938965
560800
834105
729502
1417368
1207807
1183466
521418
1577076
1920662
1913167
1223021
644235
504386
1825910
426735
1742972
1369996
679594
1567348
772679
725923
1318821
1148352
1803667
1865459
1376633
1156851
1597107
234549
1493999
165993
376168
1528088
832874
1054259
1364116
1895412
885555
445780
1068154
1419687
1223342
1268010
688454
1418033
1664552
844773
1051903
290967
1714361
1641266
1273382
585899
1903770
922197
182460
714748
1128659
1191147
1264852
201988
963078
1239698
570807
1571560
575012
883921
1007630
1377559
1563390
1110771
227578
1390806
1929142
1083073
1030965
1139757
1031684
1006740
1155128
1186706
293002
818307
260106
404732
20699
1431343
813977
1208995
1673759
975049
191626
1041625
1092947
468718
1370813
84955
1567247
1765301
959595
1347279
618633
474435
866637
1621325
1141908
467122
1005846
34233
517696
1519470
1504136
1698482
1558181
685351
1464440
1627384
1551832
774687
996235
551627
24101
771092
1932619
863482
969783
867818
1525165
1334933
1134587
1249981
1744388
1851418
800930
1586568
1541220
1046157
524965
1684175
852440
238078
1210120
70590
1047300
569197
21233
31200
809293
363398
1565102
357637
1664784
1602070
1671981
1383132
1534755
826569
19146
1731145
350706
1333995
979820
389186
164075
1921902
1293273
1658447
1326768
813687
822086
1545071
729894
430979
1870896
812692
950810
447847
566
1920609
820164
992611
1425003
80290
1744161
1369652
1626771
805732
239959
1317529
1230312
996117
1283146
721825
1556063
584051
293403
509219
1912114
1374862
375912
1074311
34369
983283
536497
1477397
1429785
572410
1860608
1735557
1460042
1518173
284816
1888092
1775897
88967
505418
197808
203909
1610182
601415
1527327
666781
1159778
1604065
1882617
631069
77418
1926141
66676
1840750
802292
1100522
613267
1310442
990935
1613156
279649
1934227
191717
1814619
206387
652440
305807
984609
1937374
1444763
1018543
70725
1646425
358981
1202544
1204778
6598
1321427
634155
302225
1344803
1600158
127578
1685861
18418
658380
788089
525569
1933800
440673
1708384
1589559
943341
1384996
1148653
1564150
787503
216031
312226
1304605
1666710
500332
1847081
1322489
540507
1253001
624697
1497245
321776
1199066
830941
715405
757976
684696
1181697
1394858
1251896
289502
1802495
1936105
1238057
596234
1213456
114471
955918
1048920
1297482
454413
1499865
908635
1635624
449437
1078254
987235
849679
1924688
1288036
1888954
1123185
750290
465740
459237
1864524
1067537
578213
426647
1446331
655452
1489344
1320675
1729793
853729
1784177
91212
1434756
1178610
182053
