# Supplementary material for: Large-scale test data set for location problems
Source: Data Brief. 2018 Jan 10;17:267–74. doi: 10.1016/j.dib.2018.01.008 (PMC5988488; doi:10.1016/j.dib.2018.01.008)
Supplement: Supplementary file 3 — Supplementary material [file mmc3.zip › sr/best_found_pmedian_solution/objective_function_values.csv]

p	weighted_sum_of_distances	time
113	343739932	1264442.2498185635
273	213377666	876806.0686130524
405	171798907
	881006.0569374561
1500	77167261	972003.7594106197
