# Supplementary material for: Large-scale test data set for location problems
Source: Data Brief. 2018 Jan 10;17:267–74. doi: 10.1016/j.dib.2018.01.008 (PMC5988488; doi:10.1016/j.dib.2018.01.008)
Supplement: Supplementary file 3 — Supplementary material [file mmc3.zip › sr/csv/nodes.csv]

id	latitude	longiture	type	residential_population
1	49.282974920248314	20.899996735732195	co	0
2	48.34016981140648	20.225601356569747	co	0
3	49.28322774468958	20.901314861311825	co	0
4	48.33973890828974	20.224837561398388	co	0
5	49.28278648951199	20.898554875476506	co	0
6	48.34029454218646	20.225870288175766	co	0
7	49.28279164463033	20.89862245514063	co	0
8	48.34013558230681	20.225527555325577	co	0
9	49.28353700492424	20.902576946808164	co	0
10	48.34032877126843	20.22594408938176	co	0
11	48.7614343215	19.2846543576	dp	7
12	48.3319213	17.0441945	road	0
13	48.74743	17.8601846	road	0
14	48.987292747	18.1071171435	dp	25
15	48.697593	17.8722943	road	0
16	48.746994	17.8599526	road	0
17	48.7482223	17.8603147	road	0
18	48.7461157	17.8598759	road	0
19	48.7469911	17.8601192	road	0
20	48.748209	17.8601336	road	0
21	48.7474335	17.8600129	road	0
22	48.67133381	20.5429509237	dp	7
23	48.6722277436	20.5429509237	dp	7
24	48.6695459428	20.5429509237	dp	7
25	48.6704398764	20.5429509237	dp	7
26	48.6677580756	20.5429509237	dp	7
27	48.6686520092	20.5429509237	dp	7
28	48.6659702084	20.5429509237	dp	22
29	48.9292536	22.0042737	road	0
30	48.2755473	17.1203515	road	0
31	48.2703394	17.1202609	road	0
32	48.254903	17.1075711	road	0
33	48.6731216772	20.5429509237	dp	7
34	48.6740156108	20.5429509237	dp	8
35	48.989084711	18.1057577487	dp	25
36	48.696343444304524	17.676072251014492	co	0
37	48.989980693	18.1057577487	dp	31
38	48.68873425921252	17.676155479990136	co	0
39	48.696068546352954	17.676442247266326	co	0
40	48.987292747	18.1057577487	dp	7
41	48.68872478555279	17.676056924502564	co	0
42	48.5505157	19.3016242	road	0
43	48.5502885	19.3019364	road	0
44	48.988188729	18.1057577487	dp	16
45	48.68458150443571	17.2716319611712	co	0
46	49.00778735670032	21.131677461137848	co	0
47	47.8643303763	17.8239844431	dp	7
48	47.865227609	17.8239844431	dp	7
49	47.8625359109	17.8239844431	dp	7
50	47.8634331436	17.8239844431	dp	7
51	47.8607414454	17.8239844431	dp	7
52	47.8616386781	17.8239844431	dp	7
53	47.85894698	17.8239844431	dp	7
54	47.8598442127	17.8239844431	dp	7
55	48.5501242	19.3021724	road	0
56	48.993564621	18.1057577487	dp	8
57	49.053277538725084	19.731699900295514	co	0
58	48.6797967	21.3061153	co	0
59	49.2068643	18.7641842	road	0
60	49.2044374	18.7643697	road	0
61	48.5725318	17.2111803	road	0
62	49.1206841	19.6122142	co	0
63	48.4657638	18.8190455	road	0
64	48.298398	18.0735997	road	0
65	48.2982496	18.0737206	road	0
66	48.62007788419001	21.984584840732992	co	0
67	48.620019956941896	21.98436416445136	co	0
68	48.61996202970023	21.984143488194285	co	0
69	48.62471287317789	21.987038346173165	co	0
70	48.620135811438125	21.984805517014625	co	0
71	48.4912529963	18.1189078489	dp	5
72	48.5036285381	18.1175775836	dp	12
73	48.5027445709	18.1175775836	dp	8
74	48.5018606036	18.1175775836	dp	8
75	48.5009766363	18.1175775836	dp	8
76	48.500092669	18.1175775836	dp	8
77	48.4992087018	18.1175775836	dp	9
78	48.4983247345	18.1175775836	dp	9
79	48.6701055	18.1179422	road	0
80	48.4930209309	18.1189078489	dp	9
81	48.4921369636	18.1189078489	dp	8
82	48.183309860188885	19.818255878960244	co	0
83	48.18255384182158	19.818517705626356	co	0
84	48.5337596821	17.1321725279	dp	1
85	48.1849438076034	19.817779018759776	co	0
86	48.18413257698045	19.81802582075728	co	0
87	48.18571691765888	19.817526425258663	co	0
88	49.2878425416	18.8932886694	dp	34
89	49.2869559583	18.8932886694	dp	12
90	49.2736572083	18.8946567542	dp	6
91	49.2683377083	18.8946567542	dp	9
92	49.275430375	18.8946567542	dp	3
93	49.2745437916	18.8946567542	dp	2
94	49.2772035416	18.8946567542	dp	3
95	49.2763169583	18.8946567542	dp	2
96	49.2789767083	18.8946567542	dp	4
97	49.278090125	18.8946567542	dp	4
98	47.9964678	17.8046761	road	0
99	48.8195568689	21.984015845	dp	1
100	48.5546984	18.1795695	road	0
101	48.8186582173	21.984015845	dp	1
102	48.5533941	18.1780053	road	0
103	49.06654193248625	18.36976978256083	co	0
104	48.1421074	17.3914704	road	0
105	48.815063611	21.984015845	dp	1
106	48.1460324	17.3930815	road	0
107	48.3004392	18.0503761	road	0
108	48.7065436	21.3408315	road	0
109	48.19281250027265	17.59808804078339	co	0
110	48.192432613771146	17.597655143226163	co	0
111	48.11338083649948	17.598760220816214	co	0
112	48.30029894724208	17.282634122349606	co	0
113	48.11310527250705	17.599172994416747	co	0
114	48.3109892	18.0951958	road	0
115	48.6471519769	21.83814826	dp	8
116	48.2203263945	17.2293489873	dp	2
117	48.2212150315	17.2293489873	dp	2
118	48.2221036684	17.2293489873	dp	2
119	48.9247281	19.7505682	road	0
120	48.45050848616799	19.620283791801604	co	0
121	48.2042789	17.0357601	road	0
122	48.3982671	18.8165572	road	0
123	48.44865276938923	19.62028109304511	co	0
124	48.3976167	18.8144358	road	0
125	48.4496339585148	19.620475753796967	co	0
126	48.4203671	19.6093737	co	0
127	48.44822083899808	19.619846148721198	co	0
128	48.2176604836	17.2293489873	dp	2
129	48.2043021	17.0361788	road	0
130	48.5884722	17.8570576	road	0
131	48.44947306577647	19.54451976458817	co	0
132	48.61786332877307	18.851879270455623	co	0
133	48.2653492	17.754511	road	0
134	48.2928056	17.9628922	road	0
135	48.8366401	21.755567	road	0
136	48.2319095	19.8325777	road	0
137	48.2657688	17.7539128	road	0
138	48.2325994	19.8328906	road	0
139	48.2656491	17.7541194	road	0
140	48.9472417	21.6403414	co	0
141	48.9473639	21.6403373	co	0
142	48.9473639	21.6403373	co	0
143	48.9473639	21.6403373	co	0
144	48.9473639	21.6403373	co	0
145	48.2635418	17.1190071	road	0
146	48.6182402	19.8609909	road	0
147	48.55915861996363	19.426958274932968	co	0
148	48.55909175791099	19.427191239410316	co	0
149	48.9824176	21.2703434	road	0
150	48.55902328283567	19.42742965044111	co	0
151	48.55807656475894	19.42741400961295	co	0
152	48.557155646849004	19.427268983397315	co	0
153	48.1455561	19.0170061	road	0
154	49.1461606	19.1608033	co	0
155	48.2051406	18.8043742	road	0
156	48.2779079	17.9430204	road	0
157	48.666864142	20.5429509237	dp	11
158	48.8695143	20.9774226	road	0
159	49.325371	18.5634164	road	0
160	47.7923963	18.5980951	road	0
161	49.2320767	18.4700498	road	0
162	48.7293917565	21.2399299288	dp	45
163	48.5372572	20.4624099	road	0
164	48.5413239023	19.5520576559	dp	0
165	48.7284986086	21.2399299288	dp	35
166	48.5413239023	19.5452975183	dp	0
167	48.5422191941	19.5452975183	dp	0
168	48.5449050694	19.5439454908	dp	0
169	48.5458003611	19.5439454908	dp	0
170	48.5413239023	19.5480015733	dp	0
171	48.5413239023	19.5493536009	dp	0
172	48.5449050694	19.5452975183	dp	0
173	48.5413239023	19.5466495458	dp	0
174	48.88801810084377	21.3145527186694	co	0
175	47.8117270493	18.1898831939	dp	1
176	47.8126261331	18.1898831939	dp	1
177	48.88657208462639	21.315800254034173	co	0
178	48.88661099371406	21.3156173349593	co	0
179	47.8099288818	18.18855071	dp	1
180	48.88927432954124	21.315191204000925	co	0
181	48.7268259	21.240007	road	0
182	48.6271574	18.0961493	road	0
183	48.7880036	21.8797088	road	0
184	48.6285843	18.0950042	road	0
185	47.8207178868	18.18855071	dp	0
186	48.6306847	18.0924884	road	0
187	48.8134504478	21.6380868789	dp	0
188	48.8116579782	21.6380868789	dp	0
189	48.8107617434	21.6380868789	dp	0
190	48.8098655086	21.6380868789	dp	0
191	48.8062805695	21.6394466157	dp	3
192	48.8053843347	21.6394466157	dp	3
193	48.8044881	21.6394466157	dp	3
194	48.8035918652	21.6394466157	dp	12
195	48.7349203	19.0263329	co	0
196	48.8080730391	21.6394466157	dp	3
197	48.8071768043	21.6394466157	dp	3
198	48.7349203	19.0263329	co	0
199	48.7349203	19.0263329	co	0
200	48.7583574	21.2594545	road	0
201	48.5335179685	18.6609822767	dp	17
202	48.5370636266	18.6609822767	dp	10
203	48.5379500411	18.6609822767	dp	12
204	48.98789782346868	18.24787607137181	co	0
205	48.5299723104	18.6609822767	dp	4
206	49.00290298687604	18.24616347918528	co	0
207	48.5317451395	18.6609822767	dp	5
208	49.00278086971535	18.24585597132156	co	0
209	48.530858725	18.662337379	dp	4
210	48.5317451395	18.662337379	dp	4
211	48.98896245700106	18.24751460832232	co	0
212	48.8000754	21.4771182	road	0
213	48.7952438	21.4706261	road	0
214	48.9001713	21.4970041	road	0
215	48.5058196	17.4301253	road	0
216	48.90021	21.496494	road	0
217	48.9000825	21.4968612	road	0
218	48.902164	21.4939	road	0
219	48.901159	21.495318	road	0
220	48.900309	21.496398	road	0
221	48.78874035765804	19.569389400102022	co	0
222	49.07298773654014	21.980804054620226	co	0
223	49.0387770189	18.4391971536	dp	4
224	48.7080854	19.0695236	road	0
225	48.7886737	19.5697428	co	0
226	49.0936385	19.4258558	road	0
227	48.5600184	19.1483537	co	0
228	49.06399933526927	20.582095992442387	co	0
229	49.0960630701	18.9521207405	dp	1
230	49.017871039	20.5996124252	dp	35
231	49.42907	18.6716594	road	0
232	47.9583108598	18.146196127	dp	1
233	49.0906008	22.0595168	road	0
234	48.562312017779824	19.14747576263393	co	0
235	48.445260754480756	16.97647498430074	co	0
236	48.44253422637163	16.976651439997767	co	0
237	48.44584852309467	16.97563234897442	co	0
238	48.445554638804076	16.976053666614117	co	0
239	48.4400451636215	16.97447986004426	co	0
240	49.06062713367129	20.58216366846591	co	0
241	49.2497773652	18.6694258073	dp	1
242	49.2602615043	18.6680570804	dp	11
243	49.259387826	18.6680570804	dp	4
244	49.2585141478	18.6680570804	dp	4
245	49.255893113	18.6680570804	dp	2
246	49.2550194347	18.6680570804	dp	1
247	49.2541457565	18.6680570804	dp	1
248	49.2532720782	18.6680570804	dp	1
249	49.060463355454665	20.582510766985845	co	0
250	48.936619	20.5516659	road	0
251	48.68368390626332	17.27159137426514	co	0
252	49.2550194347	18.6694258073	dp	1
253	49.2541457565	18.6694258073	dp	2
254	48.44984549	21.9577695875	dp	0
255	49.1303491	18.6820304	road	0
256	49.3047385	20.6874752	road	0
257	48.47933687423551	21.92023771930975	co	0
258	48.45250571	21.9550912375	dp	0
259	48.45161897	21.9550912375	dp	0
260	48.45073223	21.9564304124	dp	0
261	48.44984549	21.9564304124	dp	0
262	48.32325749885757	18.17613427071194	co	0
263	48.6858986	17.2717685	co	0
264	48.32413772421163	18.176193855453146	co	0
265	48.321494877085584	18.17601809848756	co	0
266	48.479081797403424	21.92161135314019	co	0
267	48.322377265436096	18.176074762269177	co	0
268	48.2374552	19.3650299	road	0
269	48.3879686289	18.0985051617	dp	0
270	48.993874594438296	21.957503624335136	co	0
271	47.855358049	17.8239844431	dp	3
272	48.6789551	21.4331279	road	0
273	48.6788042	21.4346022	road	0
274	48.678785	21.4331391	road	0
275	48.9909376	21.958719	co	0
276	48.6790052	21.4344908	road	0
277	48.8370760816	18.6471088877	dp	24
278	48.22728301089658	17.43370070805186	co	0
279	49.0262854	21.3664888	road	0
280	49.2610557202	19.6145313125	dp	13
281	49.026539	21.3661062	road	0
282	49.0628171	21.7521939	co	0
283	48.54967096976582	18.66580970146252	co	0
284	48.757818	21.9938576	road	0
285	49.06354463565192	21.75202524441338	co	0
286	49.0948958	18.9232464	road	0
287	48.40004037250529	17.01585117102854	co	0
288	48.8787217	21.7366602	road	0
289	48.83288307535554	17.171246765330427	co	0
290	48.8414767	20.5030797	co	0
291	48.83376699138093	17.171458483327836	co	0
292	49.0973075	18.921336	road	0
293	49.1994018066	18.7154910589	dp	1
294	49.0957454	18.9223432	road	0
295	48.0939054	18.057166	road	0
296	48.7159382	22.2963637	road	0
297	48.0939074	18.0574174	road	0
298	48.8410191639855	20.50297635017438	co	0
299	48.39864858807925	17.016088734943406	co	0
300	48.37340637071327	17.0158487630571	co	0
301	48.286458259122725	20.30316101680336	co	0
302	48.1136674924	17.6559793921	dp	0
303	48.1127760471	17.6559793921	dp	0
304	48.1118846018	17.6559793921	dp	0
305	48.1109931566	17.6559793921	dp	0
306	48.1323878433	17.6546430219	dp	24
307	48.1314963981	17.6546430219	dp	15
308	48.1306049528	17.6546430219	dp	8
309	48.1297135075	17.6546430219	dp	6
310	49.156939458995915	21.328754063081593	co	0
311	49.15680577910304	21.328427786666765	co	0
312	49.1448255	21.3289544	co	0
313	48.115450383	17.6559793921	dp	0
314	49.1446783	21.3287927	co	0
315	48.506618152667826	21.79639488942633	co	0
316	48.47961818045877	21.796311400609433	co	0
317	48.50644072688116	21.79506412461364	co	0
318	48.7668023131	19.2846543576	dp	2
319	48.50658732759055	21.79616369681395	co	0
320	48.47968353531632	21.796542488785086	co	0
321	48.04957228145881	18.194971652902048	co	0
322	48.04999314100214	18.195083510629626	co	0
323	48.050245699399326	18.194723563872	co	0
324	48.05319684461822	18.195126742899344	co	0
325	48.05319764256275	18.195100063064913	co	0
326	49.3474980754	18.9386956481	dp	7
327	49.3465988679	18.9386956481	dp	7
328	48.7754708244	17.5894319861	dp	1
329	49.03059493526136	20.32173861568	co	0
330	48.7710481355	17.5880808472	dp	1
331	49.03002879179662	20.321689837061577	co	0
332	48.7701635977	17.5894319861	dp	2
333	49.02981502221951	20.321915042279446	co	0
334	49.3492964905	18.9373184308	dp	9
335	49.348397283	18.9373184308	dp	7
336	49.3510949056	18.9373184308	dp	1
337	49.3501956981	18.9373184308	dp	4
338	49.3528933207	18.9373184308	dp	9
339	49.3519941132	18.9373184308	dp	1
340	49.3456996603	18.9386956481	dp	7
341	49.031484496869105	20.321669459026907	co	0
342	48.6294985	21.2493596	road	0
343	48.8237799	17.9904205	road	0
344	48.1807742272	19.9436719801	dp	4
345	48.7303444	21.1424578	road	0
346	48.6405443	21.2639894	road	0
347	47.9663310758768	18.57293356443224	co	0
348	48.55046819189271	20.29004479762347	co	0
349	48.7242661875	21.2408997758	dp	63
350	48.546760861141635	20.293777852185137	co	0
351	48.546276142851795	20.29421922123431	co	0
352	48.51035134350737	20.29043696953901	co	0
353	48.50959861793676	20.290119507734794	co	0
354	49.1119068092839	19.61758568617409	co	0
355	48.7395821877	22.1846286418	dp	8
356	49.11259640548694	19.61771693132611	co	0
357	48.3149586754	17.8723935959	dp	4
358	49.113004219386454	19.61727086535716	co	0
359	48.3131681842	17.8723935959	dp	3
360	49.1133731	19.6187798	co	0
361	48.3113776929	17.8723935959	dp	3
362	49.11025555067006	19.61798557865938	co	0
363	48.2635908	18.5358482	road	0
364	48.7351384613	22.1846286418	dp	20
365	48.7564683481	22.1832918445	dp	10
366	48.7369159518	22.1846286418	dp	8
367	48.7360272066	22.1846286418	dp	8
368	48.7386934424	22.1846286418	dp	8
369	48.7378046971	22.1846286418	dp	8
370	48.76838567412246	19.198121174590774	co	0
371	48.76757032691668	19.198376097990582	co	0
372	48.76680650771083	19.19839976145537	co	0
373	48.765938961267715	19.1982969172139	co	0
374	48.5930066225	17.855945853	dp	3
375	48.769206561693224	19.19786143121236	co	0
376	49.2066362	18.7183209	co	0
377	48.21656618492063	18.18308690076301	co	0
378	49.20446493110781	18.718237894024167	co	0
379	49.20389569687417	18.718447744900242	co	0
380	49.202997723070844	18.71846035197687	co	0
381	48.21477612927067	18.18393155015363	co	0
382	48.215963267436976	18.18422503559495	co	0
383	48.21612009728349	18.183862616332878	co	0
384	48.21634314110207	18.18347475854793	co	0
385	49.013732048810326	18.25780067575217	co	0
386	48.3851838846	19.4505138475	dp	1
387	48.3860793769	19.4505138475	dp	0
388	48.3726469923	19.4505138475	dp	1
389	48.3735424846	19.4505138475	dp	1
390	48.3744379769	19.4505138475	dp	1
391	48.3753334692	19.4505138475	dp	1
392	47.7513397	18.1432847	road	0
393	48.3699605153	19.4505138475	dp	1
394	48.3708560076	19.4505138475	dp	1
395	48.3717514999	19.4505138475	dp	1
396	48.4699620844	22.002292489	dp	1
397	48.4690729493	22.002292489	dp	3
398	48.4735186246	22.0009434475	dp	2
399	48.4726294896	22.0009434475	dp	1
400	48.4717403545	22.0009434475	dp	1
401	48.4708512194	22.0009434475	dp	1
402	48.4699620844	22.0009434475	dp	1
403	48.4690729493	22.0009434475	dp	1
404	48.1467576	17.1589011	road	0
405	48.202067227617846	17.040752740727008	co	0
406	48.7260572708	21.2408997758	dp	39
407	48.20399669451016	17.039559944736663	co	0
408	48.4717403545	22.002292489	dp	1
409	48.4708512194	22.002292489	dp	1
410	49.4265092225	18.7040177526	dp	9
411	48.6109731	19.1545323	road	0
412	49.4166568535	18.7040177526	dp	0
413	48.6107124	19.1549078	road	0
414	49.4300919022	18.7040177526	dp	9
415	48.6115243	19.1540965	road	0
416	49.4283005623	18.7040177526	dp	9
417	48.6112591	19.1542311	road	0
418	49.431883242	18.7040177526	dp	9
419	49.4327789119	18.7040177526	dp	9
420	47.8598646	17.8243054	road	0
421	49.21490147913687	18.776022436397565	co	0
422	49.2152590401805	18.776437825793955	co	0
423	49.22616876761614	18.774356683121386	co	0
424	49.2147093	18.7757367	co	0
425	47.8597208	17.8256364	road	0
426	48.9223322	17.9432862	road	0
427	49.22224383149644	18.77627949622953	co	0
428	49.21974101841179	18.827033330378953	co	0
429	48.45172557712266	20.279880253165718	co	0
430	49.219699789441236	18.82722124585713	co	0
431	49.22048174096641	18.823657227818483	co	0
432	49.22044051199586	18.82384514329667	co	0
433	48.6184543	19.1382664	road	0
434	49.21978224738234	18.826845414900774	co	0
435	48.1560969	19.9425371	co	0
436	48.15237350436492	19.944623298339085	co	0
437	48.15507807598242	19.94312882474642	co	0
438	48.1560969	19.9425371	co	0
439	48.15281790203263	19.94463401574671	co	0
440	48.2911790801	18.0835702896	dp	26
441	48.74547118812412	17.459753118442226	co	0
442	49.1004135066	18.7046579901	dp	5
443	49.0995185999	18.7046579901	dp	2
444	49.0977287866	18.7046579901	dp	9
445	49.1030982266	18.7032966648	dp	4
446	49.10220332	18.7032966648	dp	5
447	49.1013084133	18.7032966648	dp	5
448	49.1004135066	18.7032966648	dp	5
449	49.0995185999	18.7032966648	dp	2
450	49.0977287866	18.7032966648	dp	9
451	49.1030982266	18.7019353395	dp	4
452	48.12765596062751	17.945761813555205	co	0
453	49.011856432737886	18.257545440596576	co	0
454	48.6584577782	21.6755830181	dp	1
455	48.6378971782	21.6769404909	dp	1
456	49.160545274518114	20.29090445123639	co	0
457	49.0296063289	20.517430046	dp	32
458	48.6530941434	21.6755830181	dp	2
459	48.6539880826	21.6755830181	dp	4
460	48.6566699	21.6755830181	dp	4
461	48.6575638391	21.6755830181	dp	2
462	49.18390108654046	20.289919343265826	co	0
463	49.18321080604202	20.289643270470425	co	0
464	48.815097	21.4517248801	co	0
465	49.263494	20.299902	co	0
466	48.6414729347	21.6769404909	dp	1
467	49.263494	20.299902	co	0
468	48.49288273461429	20.011396722876704	co	0
469	48.483208910791184	20.011629306201943	co	0
470	48.48298303927743	20.011239339389704	co	0
471	48.3083529	20.2801992	road	0
472	48.47073145467349	20.010990941484117	co	0
473	48.2947729948	18.0835702896	dp	23
474	48.493086109706006	20.011020554003196	co	0
475	48.68463885156865	21.262346298988778	co	0
476	49.01633457100147	18.860872506311324	co	0
477	48.1547802374	18.1615711142	dp	13
478	49.01714060520492	18.861097677652484	co	0
479	49.01774955785735	18.8608201027294	co	0
480	49.01265784865841	18.862174630173634	co	0
481	48.2671174	18.9034422	road	0
482	49.01276135259759	18.861876368376382	co	0
483	48.2672377	18.9014931	road	0
484	48.1485151558	18.1615711142	dp	9
485	48.9618403	18.4088884	road	0
486	48.1503051791	18.1615711142	dp	13
487	48.8420023	19.3802284	road	0
488	48.1520952024	18.1615711142	dp	13
489	48.1529902141	18.1615711142	dp	15
490	48.90619209949711	21.833479243725744	co	0
491	48.90619799417952	21.83361084026767	co	0
492	48.89226064950615	21.83356857560181	co	0
493	48.20431774533382	17.409535391078226	co	0
494	48.5109372	18.7980416	road	0
495	48.20431795388645	17.409554729121318	co	0
496	48.88665996139804	21.83430245584892	co	0
497	48.1962027	17.3886731	road	0
498	48.707201	21.152579	road	0
499	49.0205692126	20.5846545697	dp	47
500	49.0196698214	20.5846545697	dp	47
501	49.0223679951	20.5846545697	dp	47
502	49.0214686039	20.5846545697	dp	47
503	49.0169716478	20.5846545697	dp	47
504	49.0160722565	20.5846545697	dp	9
505	49.0187704302	20.5846545697	dp	47
506	49.017871039	20.5846545697	dp	47
507	49.1141801	20.0673375	road	0
508	48.413205055494615	17.8338827162055	co	0
509	49.0241667775	20.5846545697	dp	47
510	49.0232673863	20.5846545697	dp	47
511	48.41136516739942	17.83643302783904	co	0
512	48.692981278190345	19.12540288680132	co	0
513	48.6928037	19.1255	co	0
514	48.6897066	19.1280916	co	0
515	48.6863534	19.1274018	co	0
516	48.6844912	19.1266246	co	0
517	49.0586098863	20.4361081468	dp	1
518	49.0577172954	20.4361081468	dp	2
519	48.5097519	19.327559	road	0
520	49.0502333	18.9263077	road	0
521	49.051469159	20.4361081468	dp	3
522	49.0505765681	20.4361081468	dp	4
523	49.0532543409	20.4361081468	dp	2
524	49.0523617499	20.4361081468	dp	2
525	49.0550395227	20.4361081468	dp	2
526	49.0541469318	20.4361081468	dp	2
527	49.0568247045	20.4361081468	dp	2
528	49.0559321136	20.4361081468	dp	2
529	48.79639801279031	19.69633487251219	co	0
530	47.8273499868	17.8126459171	dp	4
531	48.79642903589561	19.69617090058958	co	0
532	47.8255668815	17.8126459171	dp	3
533	48.796087781716544	19.697974591847935	co	0
534	47.8237837763	17.8126459171	dp	3
535	48.796118804825305	19.69781061990706	co	0
536	47.822000671	17.8126459171	dp	3
537	48.8765166	21.6012744	road	0
538	48.80354843293525	19.69666876334316	co	0
539	47.8282415394	17.8126459171	dp	3
540	47.8291330921	17.8126459171	dp	3
541	49.449633	18.7325929	road	0
542	49.4499692	18.7349984	road	0
543	49.4499654	18.7342837	road	0
544	49.449837	18.7325464	road	0
545	48.1437501	17.1227307	road	0
546	48.5521073	21.0842055	road	0
547	48.5524103	21.0867995	road	0
548	48.5524945	21.087359	road	0
549	48.5522925	21.0855025	road	0
550	49.0225962	20.043346	road	0
551	48.552242	21.0847141	road	0
552	49.2522811	20.5007805	co	0
553	49.0331183	20.6044817	road	0
554	49.25256723260345	20.500401874146473	co	0
555	49.0375501	20.6101758	road	0
556	49.24715583588054	20.506229718483972	co	0
557	49.0306053	20.5971032	road	0
558	49.24723314839892	20.50597904318419	co	0
559	48.698781064201945	18.198938763837045	co	0
560	48.3020894588	19.989265705	dp	5
561	48.3012006784	19.989265705	dp	5
562	48.2976455568	19.9906035578	dp	15
563	48.3029782392	19.989265705	dp	25
564	49.24677029680028	20.507479776386	co	0
565	48.2985343372	19.9906035578	dp	7
566	48.3012006784	19.9906035578	dp	5
567	48.300311898	19.9906035578	dp	5
568	48.1660441	17.1785271	road	0
569	48.583709	17.8111255	road	0
570	48.5752358	17.8132831	road	0
571	49.3767264	20.6927115	road	0
572	49.3767907	20.6923202	road	0
573	49.3768015	20.6927444	road	0
574	48.0335813333	17.5017623783	dp	11
575	48.0389333104	17.5017623783	dp	6
576	48.0317973409	17.5017623783	dp	2
577	48.0326893371	17.5017623783	dp	1
578	48.041609299	17.5017623783	dp	3
579	48.0425012952	17.5017623783	dp	2
580	48.0398253066	17.5017623783	dp	4
581	48.0407173028	17.5017623783	dp	4
582	48.0433932914	17.5017623783	dp	3
583	48.0309053447	17.5031039951	dp	2
584	48.597261576	19.005478072	dp	4
585	48.5981608152	19.005478072	dp	1
586	48.5990600543	19.005478072	dp	1
587	48.5999592934	19.005478072	dp	1
588	48.5990600543	19.0027628897	dp	2
589	48.5999592934	19.0027628897	dp	3
590	48.5999592934	19.0041204808	dp	1
591	48.6008585326	19.0041204808	dp	6
592	48.6008585326	19.005478072	dp	1
593	48.6494174456	19.005478072	dp	0
594	48.5984284632	19.2928469787	dp	3
595	48.5993226838	19.2928469787	dp	3
596	48.9121075	20.6349851	road	0
597	48.5975342426	19.2928469787	dp	3
598	49.1371696	21.0825793	road	0
599	48.5957458014	19.2928469787	dp	3
600	48.5930631397	19.2928469787	dp	3
601	48.5939573602	19.2928469787	dp	3
602	49.1401223	21.083986	road	0
603	49.138505	21.0826003	road	0
604	49.1404844	21.086596	road	0
605	48.6002169044	19.2928469787	dp	8
606	49.1404121	21.0854448	road	0
607	48.6140474963	19.0832586215	dp	0
608	48.6158310426	19.0819008304	dp	1
609	48.6149392695	19.0819008304	dp	0
610	48.617614589	19.0805430393	dp	2
611	48.6167228158	19.0805430393	dp	1
612	48.6158310426	19.0805430393	dp	0
613	48.80129462621109	18.881254731394943	co	0
614	48.6185063621	19.0791852482	dp	1
615	48.79362390344026	18.88091459508441	co	0
616	48.8385082	17.9212443	co	0
617	48.7929682	18.8811112	co	0
618	48.8394331	17.9183483	co	0
619	48.7929682	18.8811112	co	0
620	48.8426383	17.917599	co	0
621	48.7929682	18.8811112	co	0
622	48.8426383	17.917599	co	0
623	48.7372609913621	21.921811686985528	co	0
624	48.7655250655277	21.926493810979608	co	0
625	48.766106965315466	21.92606925097184	co	0
626	48.76375544855921	21.92718685887084	co	0
627	48.7560621	17.8295818	road	0
628	48.76494085953018	21.926919073707104	co	0
629	49.112135071825534	21.67835983011053	co	0
630	48.1660487	17.1725781	road	0
631	49.06196610148223	19.72569785312951	co	0
632	49.0622093	19.725357	co	0
633	49.0622093	19.725357	co	0
634	49.06224692787759	19.72528940692427	co	0
635	48.1625832	17.1467304	road	0
636	49.0624593968603	19.724907736924255	co	0
637	49.16191750756979	21.65691833502683	co	0
638	48.7289172443	22.1779446554	dp	4
639	48.2388297	17.0377162	road	0
640	48.5284506035	19.6707828075	dp	0
641	48.5534	20.5218337	road	0
642	49.14093894	19.4517225657	dp	0
643	48.1496169	17.0888804	road	0
644	49.1973361	18.7454346	road	0
645	49.2509553	20.7910784	road	0
646	49.2509455	20.7903143	road	0
647	48.3399584382	19.6421499642	dp	28
648	48.3408484555	19.6421499642	dp	46
649	49.2484195	20.7964613	road	0
650	49.1286109	21.7747443	road	0
651	49.2496555	20.7946545	road	0
652	49.2488692	20.7958402	road	0
653	49.2504467	20.7935327	road	0
654	49.2501592	20.7939167	road	0
655	49.2508959	20.7951154	road	0
656	49.2507022	20.7933822	road	0
657	49.0136503537	20.7698279446	dp	6
658	48.1735487	17.1108624	road	0
659	48.1736136	17.1114889	road	0
660	48.1813158	17.0427497	road	0
661	48.6379622	20.6415753	road	0
662	48.6380189	20.6420302	road	0
663	48.5858944	18.242738	road	0
664	48.6381721	20.6429143	road	0
665	48.6383139	20.6434035	road	0
666	48.5894472	18.240897	road	0
667	48.5919809	18.2407606	road	0
668	49.45840898753264	19.22867592115555	co	0
669	49.45656711477631	19.22824229816618	co	0
670	49.45637801358117	19.22860652015416	co	0
671	49.46115556264966	19.2276385379541	co	0
672	49.4585045245224	19.22840031310199	co	0
673	48.6072596	17.8336654	road	0
674	47.96356982382434	18.504016346542883	co	0
675	48.8219616	18.3589925	road	0
676	48.8261918	18.3587349	road	0
677	48.8877687272	18.7642242842	dp	1
678	48.8234867	18.3590222	road	0
679	48.12908644098597	17.479507621822936	co	0
680	49.4842013	18.8067624	road	0
681	48.1021603804	17.4808776134	dp	3
682	48.8966623583	18.8223291804	dp	0
683	48.0923671	17.9681696	road	0
684	47.7874503	18.0124936	co	0
685	49.0563305	19.6824595	co	0
686	49.0242151	19.670325	co	0
687	48.803434495	19.2578009226	dp	6
688	49.0242151	19.670325	co	0
689	49.0483599	19.6852121	co	0
690	47.78808542871331	18.013034866979254	co	0
691	48.84413585	17.9219492631	dp	26
692	48.8494820695	17.9219492631	dp	6
693	49.1603915	18.3770744	road	0
694	48.8432448134	17.9219492631	dp	9
695	48.7070105	21.178932	road	0
696	48.7071305	21.1792016	road	0
697	48.8512641426	17.9205872395	dp	1
698	48.8334434109	17.9219492631	dp	3
699	49.3372125	21.1611594	road	0
700	48.7074293	21.1840454	road	0
701	48.1821298	17.7934736	road	0
702	48.7073529	21.1800499	road	0
703	48.7066007	21.1855725	road	0
704	48.7064067	21.185795	road	0
705	48.7070902	21.1846004	road	0
706	49.3374019	21.161318	road	0
707	48.8421299	21.3996231	road	0
708	48.8420201	21.3993021	road	0
709	48.3230350598	19.3769148939	dp	0
710	49.06964067231231	19.714017860752893	co	0
711	48.8417076	21.3974862	road	0
712	48.8416991	21.3970385	road	0
713	48.8416822	21.3980605	road	0
714	48.644617	19.9452771	road	0
715	48.8417752	21.3984153	road	0
716	49.3754606	18.8921129	road	0
717	48.8418765	21.3988207	road	0
718	48.542779032539784	18.526099494376243	co	0
719	48.2135784	17.1538798	road	0
720	48.213582	17.1539375	road	0
721	48.2131812	17.1533367	road	0
722	48.54293402067828	18.5252836372749	co	0
723	48.2135816	17.1539093	road	0
724	48.525289100511635	18.526594236153166	co	0
725	48.2135825	17.153965	road	0
726	48.5427485	18.5266605	co	0
727	48.2148501	17.1568108	road	0
728	48.6750347	21.3074778	road	0
729	48.5911951	17.4376151	road	0
730	48.7596125603	20.991438324	dp	1
731	48.50014419326297	18.024274864071028	co	0
732	48.5916111	17.4373683	road	0
733	48.5902894	17.4384077	road	0
734	48.5905387	17.4381515	road	0
735	48.52275570728325	17.900241672807404	co	0
736	48.52306062258098	17.899816630502222	co	0
737	48.52179902759321	17.901228507712776	co	0
738	48.8388679	20.6192149	road	0
739	48.52222026813611	17.90081339443193	co	0
740	48.81796975510163	21.845929292002825	co	0
741	48.8135297	20.7130686	road	0
742	48.590834	17.4378793	road	0
743	48.523322240027355	17.899428218575586	co	0
744	48.6685508	19.099336	road	0
745	48.6625345	20.597776	road	0
746	48.81799086453532	21.846065387716784	co	0
747	48.7385803824	17.8712449948	dp	1
748	48.2188683	19.961452	road	0
749	48.5835722669	17.8287505212	dp	49
750	48.82821385632305	21.84484695516251	co	0
751	48.132431190815545	17.209079204190783	co	0
752	49.18489136400638	19.382686391334072	co	0
753	48.12865750451176	17.208493127769465	co	0
754	49.43510376341603	19.339611656540047	co	0
755	48.128566306605634	17.20876342046575	co	0
756	48.8282602406282	21.84504576816016	co	0
757	48.131291457993065	17.208822938319358	co	0
758	48.13056989901154	17.2086538593055	co	0
759	49.23392482915584	19.048612663507487	co	0
760	48.1389173	17.1668741	co	0
761	49.278741462353295	19.047487281589003	co	0
762	49.278665771406466	19.04723846235176	co	0
763	48.36269	18.1965459	road	0
764	49.27859008045116	19.046989643086672	co	0
765	48.1871993107	17.827591734	dp	2
766	48.7519568	21.2690588	road	0
767	49.234012536982824	19.04834679477587	co	0
768	48.3632485	18.1948273	road	0
769	48.1676246	19.3381197	road	0
770	49.3352689	18.8702876	road	0
771	48.1686119	19.3378049	road	0
772	48.2240332	17.370407	co	0
773	48.22207089272452	17.369299404578598	co	0
774	48.224192304827035	17.370689957350653	co	0
775	48.2240332	17.370407	co	0
776	48.224406	17.37107	co	0
777	49.4218531994	18.9073483956	dp	0
778	49.195038375227526	21.30892132091228	co	0
779	48.8748974416	21.835701326	dp	21
780	49.19414162700622	21.308946678126667	co	0
781	48.876673675	21.835701326	dp	12
782	49.193244899959815	21.308972037366214	co	0
783	49.0071042	21.2402351	road	0
784	49.192348172813496	21.308997396608586	co	0
785	48.8837786083	21.835701326	dp	0
786	49.0070202	21.2391889	road	0
787	48.8855548416	21.835701326	dp	0
788	49.0071724	21.2399262	road	0
789	49.0068188	21.238039	road	0
790	49.1960546630952	21.308931921115086	co	0
791	48.1085158	18.1853554	road	0
792	48.13407970339004	17.166972428622866	co	0
793	47.8267956443	17.7749697591	dp	0
794	48.985363960592636	20.665497613918607	co	0
795	49.3823239	18.5402923	road	0
796	49.3824516	18.5402958	road	0
797	49.3821179	18.5403026	road	0
798	49.3828233	18.5403921	road	0
799	48.9980358	21.6506608	road	0
800	49.3826262	18.5404127	road	0
801	49.3827337	18.5404265	road	0
802	48.8515787159153	21.676415618361165	co	0
803	49.3830674	18.5402442	road	0
804	48.8511278565862	21.676863403127925	co	0
805	48.8828522	21.6775229	co	0
806	48.852262536964446	21.6757913457288	co	0
807	48.6826905	22.1884655	co	0
808	48.457082714	20.0692582182	dp	2
809	48.688414637128034	22.185565801588854	co	0
810	48.68696812521646	22.185199586941017	co	0
811	48.686964937028335	22.185146450472303	co	0
812	48.4579591796	20.0679217722	dp	2
813	48.4588356453	20.0679217722	dp	2
814	48.4562062484	20.0679217722	dp	2
815	48.457082714	20.0679217722	dp	2
816	48.4553297828	20.0692582182	dp	2
817	48.4562062484	20.0692582182	dp	2
818	48.4535768515	20.0692582182	dp	14
819	48.68662469609707	22.186873162960836	co	0
820	49.0973196	21.8585811	co	0
821	48.46303	18.25941	road	0
822	48.46245	18.25883	road	0
823	49.09547489583007	21.86103821717837	co	0
824	48.46048	18.25681	road	0
825	49.09586746234423	21.860743393427953	co	0
826	48.45741	18.25677	road	0
827	49.09730193933577	21.85867987585104	co	0
828	49.0973196	21.8585811	co	0
829	48.46106	18.25702	road	0
830	48.1880929035	17.827591734	dp	1
831	48.5853711245	17.8287505212	dp	58
832	48.89438097710969	18.449133140036377	co	0
833	48.3964021842	18.1252357372	dp	3
834	48.3972720999	18.1252357372	dp	3
835	48.3981420157	18.1239047568	dp	1
836	48.87526625792211	18.44782058866977	co	0
837	48.3998818473	18.1239047568	dp	1
838	48.87497231111192	18.447399515029726	co	0
839	48.3990119315	18.1225737764	dp	1
840	48.8759036357086	18.448733621148254	co	0
841	48.3964021842	18.1239047568	dp	1
842	48.87560968889842	18.44831254750821	co	0
843	48.88990716319777	21.43110306460868	co	0
844	49.3731609	19.2842666	road	0
845	48.5844716957	17.8287505212	dp	58
846	48.20541861239428	18.1516274488109	co	0
847	48.2042522	18.1514883	co	0
848	48.2158484	18.1511444	co	0
849	48.6855509	21.2870439	road	0
850	48.214700326469305	18.1514439269732	co	0
851	48.6844379	21.2882432	road	0
852	48.6848509	21.2879403	road	0
853	48.6150822	17.894647	road	0
854	48.206135053254116	18.15198722478859	co	0
855	48.23941096079969	18.11809283202119	co	0
856	48.239076083102006	18.118531370083787	co	0
857	48.242617025750654	18.118258199515996	co	0
858	48.23974706039867	18.117662568788877	co	0
859	48.2426468	18.1183239	co	0
860	49.0207408	20.2816019	road	0
861	48.1524857674	17.0969311666	dp	44
862	48.4397325541	19.59325325	dp	13
863	48.4406285554	19.59325325	dp	10
864	48.4379405513	19.59325325	dp	10
865	48.4388365527	19.59325325	dp	13
866	49.092550887329175	20.70604340073087	co	0
867	48.4182285212	19.594601371	dp	0
868	48.4415245568	19.59325325	dp	7
869	48.4424205582	19.59325325	dp	1
870	49.09163979592969	20.70516365459897	co	0
871	48.893275256292604	21.43061829092453	co	0
872	49.09210445010929	20.705604927425252	co	0
873	48.429876539	19.594601371	dp	1
874	49.09002408010482	20.7040165915551	co	0
875	49.091175141697505	20.704722381722753	co	0
876	48.8728411426	21.2507174565	dp	2
877	48.8737406231	21.2507174565	dp	2
878	48.8710421817	21.2507174565	dp	3
879	48.8719416621	21.2507174565	dp	2
880	48.8764390646	21.2507174565	dp	2
881	48.8773385451	21.2507174565	dp	2
882	48.8746401036	21.2507174565	dp	2
883	48.8755395841	21.2507174565	dp	2
884	48.7918149	21.3569283	co	0
885	48.8782380256	21.2507174565	dp	2
886	48.879137506	21.2507174565	dp	2
887	48.7918149	21.3569283	co	0
888	48.7918149	21.3569283	co	0
889	48.8385853	19.5081996	road	0
890	49.2194018	18.7358209	road	0
891	49.2193782	18.7486431	road	0
892	48.552577	18.1226546	road	0
893	48.838048	19.5080745	road	0
894	48.8381578	19.5081073	road	0
895	48.5557483	18.124467	road	0
896	49.2947545024	21.2514541617	dp	33
897	49.2956503658	21.2514541617	dp	33
898	49.2840041414	21.2514541617	dp	4
899	49.2849000048	21.2514541617	dp	5
900	49.2875875951	21.2514541617	dp	8
901	49.2884834585	21.2514541617	dp	4
902	49.2893793219	21.2514541617	dp	5
903	49.2920669121	21.2514541617	dp	34
904	49.2929627756	21.2514541617	dp	37
905	49.293858639	21.2514541617	dp	33
906	48.82571196224772	17.24573074615084	co	0
907	48.824888860927366	17.245487939588195	co	0
908	49.2093809795	21.6581802606	dp	18
909	49.0293638	21.4437079	road	0
910	48.823242658286645	17.2450023264629	co	0
911	49.0417163	21.4575215	road	0
912	49.2049221024	21.6581802606	dp	31
913	49.2075974286	21.6581802606	dp	34
914	49.0639441	21.4436287	road	0
915	49.2022467762	21.6581802606	dp	31
916	49.0320111	21.5378184	road	0
917	49.204030327	21.6581802606	dp	31
918	49.2031385516	21.6581802606	dp	31
919	48.007170484	18.3666062177	dp	1
920	48.3482742	19.0372143	co	0
921	48.4477325286	17.6667360523	dp	8
922	48.31378025376273	19.04013237674935	co	0
923	48.4330063	19.0351887	co	0
924	48.432994109525275	19.035213206148924	co	0
925	48.43281660248612	19.0355700432725	co	0
926	48.41549377842197	19.446556530843594	co	0
927	48.415539979135424	19.4467543409752	co	0
928	48.40351974600287	19.446627012186838	co	0
929	48.082758	18.4980284	road	0
930	48.404071991505624	19.44618549793481	co	0
931	48.01253338	18.3666062177	dp	10
932	48.147185288867114	17.225080772102107	co	0
933	48.38416691235985	19.447806761346683	co	0
934	48.018790092	18.3666062177	dp	1
935	48.270788938949586	17.751473984777324	co	0
936	48.27130877853087	17.75191153894829	co	0
937	48.5421488	18.7652044	co	0
938	48.27308538260614	17.751378182604856	co	0
939	49.053107812794465	19.91091492864945	co	0
940	48.273085874243094	17.7514077297976	co	0
941	49.006910432858255	19.912439375803164	co	0
942	49.00671224245179	19.91206707598465	co	0
943	49.00634251734539	19.910895178644218	co	0
944	48.970975	21.122357	road	0
945	48.9636316	21.1313684	road	0
946	48.7627770479	17.4610942268	dp	0
947	48.9770817	21.1093	road	0
948	49.147664238	19.2439474999	dp	13
949	48.9053541606	20.5204808732	dp	25
950	48.9062486645	20.5204808732	dp	38
951	48.9035651527	20.5204808732	dp	21
952	48.9044596566	20.5204808732	dp	21
953	48.9017761448	20.5204808732	dp	21
954	48.9026706488	20.5204808732	dp	21
955	48.899987137	20.5204808732	dp	18
956	48.9008816409	20.5204808732	dp	21
957	48.8973036251	20.5204808732	dp	11
958	48.8981981291	20.5204808732	dp	13
959	48.490050339361936	18.42113100189108	co	0
960	48.489561341809065	18.420703680379198	co	0
961	49.0057251	18.2600064	road	0
962	48.49187120841877	18.42183897805107	co	0
963	48.490620812218694	18.421561773011454	co	0
964	48.49265475861204	18.42168216102189	co	0
965	49.148557354	19.2439474999	dp	28
966	48.3118873	18.693437	road	0
967	48.3113404	18.6929032	road	0
968	48.3111054	18.6925443	road	0
969	48.701219	19.2148874	road	0
970	48.770727476300294	17.70052193243974	co	0
971	48.77001894890606	17.700888252830705	co	0
972	48.769310421590745	17.70125457318087	co	0
973	48.768637106972214	17.701609606761725	co	0
974	48.7016943	19.2149553	road	0
975	48.3813925599	19.6417370277	dp	1
976	48.1630726	17.1390381	road	0
977	49.143198658	19.2453151666	dp	21
978	48.5556731728107	22.11465898445736	co	0
979	49.0623793464	19.6469508604	dp	7
980	48.59983239260486	17.74838605064773	co	0
981	49.1018027	18.6877187	co	0
982	48.3751133309	19.6430828388	dp	2
983	49.08375796167737	18.68815251440049	co	0
984	48.6166549909	18.893136219	dp	3
985	49.0837540863394	18.688211039276638	co	0
986	48.5979186636	18.893136219	dp	1
987	48.5997030757	18.893136219	dp	1
988	49.0876334	18.6881237	co	0
989	48.6148705787	18.893136219	dp	0
990	48.6139783727	18.8918034571	dp	42
991	48.5952420454	18.893136219	dp	1
992	48.5961342515	18.893136219	dp	1
993	48.5970264575	18.893136219	dp	1
994	48.55585059144491	22.115836494227104	co	0
995	48.2677852	17.3059921	road	0
996	48.3733192654	19.64442865	dp	0
997	48.1452958139	17.0969311666	dp	56
998	48.9055814302	18.0297028661	dp	37
999	48.9046856889	18.0297028661	dp	37
1000	48.9136431018	18.0297028661	dp	2
1001	48.9064771715	18.0297028661	dp	75
1002	48.9252877385	18.0297028661	dp	0
1003	48.9145388431	18.0297028661	dp	3
1004	48.8688560376	18.0310658946	dp	70
1005	48.9261834798	18.0297028661	dp	0
1006	48.8706475201	18.0310658946	dp	22
1007	48.8697517788	18.0310658946	dp	29
1008	49.08112074321546	18.88511191686997	co	0
1009	48.5654055994	18.3132058356	dp	23
1010	48.564509758	18.3132058356	dp	9
1011	48.5636139166	18.3132058356	dp	9
1012	48.5618222338	18.3145465506	dp	9
1013	48.5609263924	18.3145465506	dp	9
1014	48.560030551	18.3145465506	dp	22
1015	48.5439054055	18.3145465506	dp	1
1016	49.06936038814173	18.885217943186852	co	0
1017	49.0694882331269	18.884904317788056	co	0
1018	48.5627180752	18.3145465506	dp	9
1019	49.08112045492216	18.88513465983762	co	0
1020	48.1479920465	17.0969311666	dp	56
1021	49.08112059906882	18.88512328835316	co	0
1022	48.9941683301	21.6671056354	dp	1
1023	48.9950629549	21.6671056354	dp	1
1024	48.2440234704	17.0633739999	dp	6
1025	48.9905898311	21.6671056354	dp	5
1026	48.9914844559	21.6671056354	dp	4
1027	48.9923790806	21.6671056354	dp	1
1028	48.9932737054	21.6671056354	dp	1
1029	48.9870113321	21.6671056354	dp	11
1030	48.9879059569	21.6671056354	dp	5
1031	48.9888005816	21.6671056354	dp	5
1032	48.9896952064	21.6671056354	dp	5
1033	48.5541582466	17.0500426021	dp	0
1034	48.5550536733	17.0500426021	dp	0
1035	48.5550536733	17.0513888172	dp	0
1036	48.5559490999	17.0513888172	dp	0
1037	48.5568445266	17.0513888172	dp	0
1038	48.5568445266	17.0527350322	dp	0
1039	48.5577399533	17.0527350322	dp	0
1040	48.5577399533	17.0540812473	dp	0
1041	48.55863538	17.0540812473	dp	0
1042	48.55863538	17.0554274623	dp	0
1043	48.8578115	21.2169455	road	0
1044	48.1324245	19.4748454	road	0
1045	48.8492645	21.2206424	road	0
1046	48.1337754	19.4729403	road	0
1047	48.9451901	20.5698297	road	0
1048	49.3090842	19.5263061	road	0
1049	49.36819607930407	20.49116298359584	co	0
1050	48.9431873	20.5770539	road	0
1051	48.6587002	17.9745994	road	0
1052	48.9468516	20.563817	road	0
1053	48.91111201861996	20.878214339914475	co	0
1054	48.912486058652	20.878184388036612	co	0
1055	48.91367932753951	20.877725391466306	co	0
1056	48.91436904612775	20.87822230804881	co	0
1057	48.5712535698	22.0031033125	dp	6
1058	48.91496241086146	20.878195113839883	co	0
1059	49.1658434	20.2792118	road	0
1060	48.5588154146	22.0044592375	dp	0
1061	48.343841939864184	19.07163075592845	co	0
1062	48.34313206005266	19.071227723760906	co	0
1063	48.347162	19.0712235	co	0
1064	48.34453473366323	19.072004895716734	co	0
1065	48.34717013823016	19.071223908521862	co	0
1066	48.643007966717896	20.69707696816607	co	0
1067	48.981245773957994	21.586643413785566	co	0
1068	49.1273411	21.0465644	co	0
1069	48.98125524863106	21.586734875768226	co	0
1070	48.9826987	21.5864549	co	0
1071	48.7787595868	18.5672706166	dp	3
1072	48.983553542434315	21.58640840819805	co	0
1073	48.98436188125239	21.586820621826693	co	0
1074	49.12605761205686	21.047263656285736	co	0
1075	49.12669961855826	21.04727977896838	co	0
1076	49.1273411	21.0465644	co	0
1077	48.1144621	18.8769256	road	0
1078	49.1273411	21.0465644	co	0
1079	48.8067012	20.6102143	road	0
1080	48.5703651301	22.0058151625	dp	7
1081	48.27661183192826	17.628834119529255	co	0
1082	48.5588154146	22.0071710874	dp	0
1083	48.7893793973	18.56591585	dp	0
1084	48.6623949659	20.4549456406	dp	3
1085	48.6606327022	20.4549456406	dp	1
1086	48.6597515704	20.4549456406	dp	1
1087	48.7761046342	18.5672706166	dp	8
1088	48.657108175	20.4549456406	dp	7
1089	48.6562270431	20.4549456406	dp	5
1090	48.6553459113	20.4549456406	dp	4
1091	48.6544647795	20.4549456406	dp	3
1092	48.7769896184	18.56591585	dp	1
1093	48.6527025159	20.4562836968	dp	2
1094	48.651821384	20.4562836968	dp	9
1095	48.7752196499	18.56591585	dp	10
1096	48.7755928	17.8152927	road	0
1097	48.6946616	20.5043184	road	0
1098	49.0341100423	21.1963639636	dp	18
1099	48.3581672	18.5214919	road	0
1100	48.9589185867	22.4213739602	dp	7
1101	48.72944	19.1529308	co	0
1102	48.352443	18.505493	road	0
1103	48.3458505	18.5505424	road	0
1104	48.271785592	17.0311677476	dp	22
1105	48.9580273544	22.4213739602	dp	1
1106	48.72682320531243	19.153346527307086	co	0
1107	48.268203163	17.0311677476	dp	22
1108	48.72599532778362	19.153570196484402	co	0
1109	48.2699943775	17.0311677476	dp	22
1110	48.728622912544864	19.153058559115767	co	0
1111	48.264620734	17.0311677476	dp	18
1112	48.72767981834741	19.153143607376233	co	0
1113	48.3600965	18.5112439	road	0
1114	48.06081492353043	17.826128861436878	co	0
1115	49.0043746285	21.1320500092	dp	17
1116	48.05855679655748	17.826449579574852	co	0
1117	48.7685283176	21.8959081209	dp	15
1118	48.05657236650759	17.826444003356194	co	0
1119	48.060500304478786	17.826558264352997	co	0
1120	48.05982206089115	17.826375677743208	co	0
1121	48.1862438	17.7055855	road	0
1122	49.0843455	20.0730876	road	0
1123	49.0829424	20.0675889	road	0
1124	48.9384202426	22.4213739602	dp	0
1125	49.0825303	20.0731925	road	0
1126	48.9375290102	22.4213739602	dp	0
1127	47.8510471534	17.8160040357	dp	5
1128	48.7900209	18.5865971	road	0
1129	49.09687252144582	19.71440736784472	co	0
1130	48.424488048450975	17.798366182917338	co	0
1131	49.0968345339807	19.71422743337346	co	0
1132	48.823515	17.7163939	road	0
1133	49.09789649577191	19.71456233150175	co	0
1134	48.426747801607334	17.79858434649744	co	0
1135	49.097860326225096	19.714386568109838	co	0
1136	48.8234387	17.7161623	road	0
1137	48.4281219	17.7981213	co	0
1138	49.100949901381945	19.71441094708919	co	0
1139	48.7872515	18.5866483	road	0
1140	48.8234258	17.7145011	road	0
1141	48.738480451	19.2023830037	dp	7
1142	48.737585453	19.2023830037	dp	10
1143	48.7357954571	19.2023830037	dp	12
1144	49.3854911	19.1594075	road	0
1145	48.7420604428	19.2023830037	dp	1
1146	48.7860376	18.851665	road	0
1147	48.7402704469	19.2023830037	dp	7
1148	49.3854705	19.1589877	road	0
1149	48.7857478	18.8501358	road	0
1150	48.7438504386	19.2023830037	dp	1
1151	48.7429554407	19.2023830037	dp	0
1152	48.7856411	18.848407	road	0
1153	48.7856742	18.8495176	road	0
1154	48.6233504702	18.4047991645	dp	11
1155	48.6224610678	18.4047991645	dp	9
1156	48.3619535	18.5751926	road	0
1157	49.1197638	21.2543996	road	0
1158	48.3619155	18.5748144	road	0
1159	48.9607010514	22.4213739602	dp	7
1160	48.3619006	18.5751354	road	0
1161	48.625129275	18.4034715	dp	5
1162	48.6242398726	18.4034715	dp	9
1163	48.6180140559	18.4047991645	dp	9
1164	48.6171246535	18.4047991645	dp	11
1165	49.1197243	21.2482494	road	0
1166	48.6189034583	18.4047991645	dp	9
1167	48.6215716654	18.4047991645	dp	9
1168	48.620682263	18.4047991645	dp	9
1169	49.211369	18.5577555	road	0
1170	49.2116774	18.5579272	road	0
1171	48.8567714	20.9377112	road	0
1172	48.8599533	20.9439111	road	0
1173	48.8576769	20.9401358	road	0
1174	48.8611849	20.9467165	road	0
1175	48.8608658	20.9455518	road	0
1176	48.8602748	20.9444216	road	0
1177	49.045812325	20.25384683	dp	10
1178	48.15484686523071	17.439032955886994	co	0
1179	48.1138546	17.259799	co	0
1180	47.758274759131396	18.102258160543975	co	0
1181	48.6006816	20.1169303	road	0
1182	49.049348525	20.25384683	dp	10
1183	49.051116625	20.25384683	dp	2
1184	49.4482034555	18.6634032599	dp	3
1185	49.4473101296	18.6634032599	dp	5
1186	49.4464168037	18.6634032599	dp	5
1187	49.4455234777	18.6634032599	dp	6
1188	49.4517767592	18.6634032599	dp	0
1189	49.4508834333	18.6634032599	dp	0
1190	49.4499901074	18.6634032599	dp	1
1191	49.4490967814	18.6634032599	dp	3
1192	49.4151503962	18.6647753444	dp	5
1193	49.4142570703	18.6647753444	dp	5
1194	48.9968733218	22.1603544961	dp	37
1195	48.9959746156	22.1603544961	dp	37
1196	48.9896836718	22.1603544961	dp	29
1197	48.9887849656	22.1603544961	dp	29
1198	48.9914810843	22.1603544961	dp	31
1199	48.9905823781	22.1603544961	dp	29
1200	48.9932784968	22.1603544961	dp	37
1201	48.9923797906	22.1603544961	dp	37
1202	48.9950759093	22.1603544961	dp	37
1203	48.9941772031	22.1603544961	dp	37
1204	49.1818051782	18.452273768	dp	24
1205	49.1738327243	18.4536316986	dp	23
1206	49.1800335217	18.452273768	dp	8
1207	49.1809193499	18.452273768	dp	8
1208	49.1764902089	18.4536316986	dp	8
1209	49.1773760371	18.4536316986	dp	8
1210	49.1747185525	18.4536316986	dp	4
1211	49.1756043807	18.4536316986	dp	10
1212	49.1782618653	18.4536316986	dp	8
1213	49.1791476935	18.4536316986	dp	8
1214	48.68528	17.3588807	road	0
1215	47.7936673	18.6989654	road	0
1216	48.6853792	17.3590603	road	0
1217	48.5491648648	18.8227702	dp	1
1218	48.5482877574	18.8227702	dp	7
1219	49.383749198705125	18.468649213455887	co	0
1220	49.384213377429845	18.468444937672768	co	0
1221	49.1263807	19.4040287	road	0
1222	49.38617170428059	18.467231103713612	co	0
1223	48.5535504018	18.8214213999	dp	1
1224	49.1267365	19.4036668	road	0
1225	48.5553046166	18.8214213999	dp	1
1226	49.1264602	19.4039183	road	0
1227	48.5377624685	18.8227702	dp	1
1228	49.1271221	19.403488	road	0
1229	48.5395166833	18.8227702	dp	5
1230	49.126896	19.4036129	road	0
1231	48.44548168257184	18.25409918578474	co	0
1232	48.44503992120838	18.254459299932904	co	0
1233	48.1760816736	19.2098239583	dp	6
1234	48.1751849118	19.2098239583	dp	12
1235	48.44638793412488	18.25408669576216	co	0
1236	49.3854068	18.4126549	road	0
1237	48.1832557681	19.2084902527	dp	4
1238	48.1814622445	19.2084902527	dp	5
1239	48.2245068118	19.2084902527	dp	0
1240	48.7922619	17.8997914	road	0
1241	48.178771959	19.2084902527	dp	4
1242	48.7921547	17.8995273	road	0
1243	48.1805654827	19.2084902527	dp	3
1244	48.1796687209	19.2084902527	dp	3
1245	48.0421885	17.4405913	road	0
1246	48.6573	22.2656849	road	0
1247	48.2678655	17.3057171	road	0
1248	48.665422	22.2695089	road	0
1249	49.27913723537089	20.684606999927283	co	0
1250	49.4060459	18.7106982	road	0
1251	49.4061708	18.7106816	road	0
1252	49.27601421715088	20.68419261973961	co	0
1253	49.27673376043037	20.684305502990448	co	0
1254	49.4059534	18.7107504	road	0
1255	49.27725519554005	20.68473520193195	co	0
1256	49.405793	18.7111201	road	0
1257	49.4058423	18.7109115	road	0
1258	49.1422607	20.6573133	road	0
1259	48.8176412	18.8956171	road	0
1260	49.1422482	20.6553672	road	0
1261	49.1422469	20.6533534	road	0
1262	48.2834141	18.0661497	road	0
1263	48.842675	21.2277286	road	0
1264	48.8425449	21.2273944	road	0
1265	48.8424432	21.2270867	road	0
1266	48.8423622	21.22665	road	0
1267	49.0397656	22.5052647	road	0
1268	49.1388376	18.3903932	road	0
1269	48.8423385	21.2264275	road	0
1270	48.1827947	17.1776927	road	0
1271	48.8429391	21.2282269	road	0
1272	48.36103745419362	17.611841891258273	co	0
1273	48.08634245099259	17.26331101836277	co	0
1274	48.0892109	17.2627601	co	0
1275	49.375753542566756	19.28036612269728	co	0
1276	48.08830296832495	17.26324677483831	co	0
1277	48.35254550160536	17.61153964941558	co	0
1278	48.352830745894856	17.611956847980085	co	0
1279	48.35363499159741	17.6116203408444	co	0
1280	48.36083691436182	17.61146858840204	co	0
1281	48.34057608261629	17.802070111535564	co	0
1282	48.684708113348975	19.2638438649247	co	0
1283	48.4238569	21.9752714	road	0
1284	48.3754396	17.7419265	co	0
1285	49.0814859	20.8083998	road	0
1286	49.0807328	20.8103091	road	0
1287	49.0808833	20.8096648	road	0
1288	48.858810755504194	19.15149084787497	co	0
1289	48.2866507	17.2530323	road	0
1290	48.7383609626	17.4125658114	dp	10
1291	48.7347939689	17.4125658114	dp	14
1292	48.997504	21.6509779	road	0
1293	48.7704639057	17.4112063506	dp	0
1294	48.7695721573	17.4112063506	dp	0
1295	48.773139151	17.4112063506	dp	0
1296	48.7722474026	17.4112063506	dp	0
1297	48.7767061447	17.4112063506	dp	0
1298	48.7758143963	17.4112063506	dp	0
1299	48.7339022205	17.4125658114	dp	4
1300	48.7330104721	17.4125658114	dp	2
1301	49.2445867166	19.339288726	dp	1
1302	48.7185066	21.2129766	road	0
1303	48.3083787836	17.587641527	dp	0
1304	48.3074796393	17.587641527	dp	0
1305	48.7570317	17.8324091	road	0
1306	48.45686639930299	18.933565610145237	co	0
1307	48.45073456414421	18.933614812606073	co	0
1308	48.7752086	19.2810731	road	0
1309	48.456664988950806	18.933191728243774	co	0
1310	48.7751793	19.2811877	road	0
1311	48.3047822065	17.587641527	dp	0
1312	48.7751667	19.280933	road	0
1313	48.45045760914315	18.933250004708963	co	0
1314	48.3056813508	17.587641527	dp	0
1315	47.8787065355	18.1997962714	dp	12
1316	47.879602599	18.1997962714	dp	12
1317	47.8769144084	18.1997962714	dp	12
1318	47.8778104719	18.1997962714	dp	12
1319	48.1898403508	20.0606532562	dp	0
1320	48.1978310629	20.0593057937	dp	0
1321	47.8733301542	18.1997962714	dp	16
1322	47.8742262177	18.1997962714	dp	16
1323	48.2084853456	20.0566108687	dp	1
1324	48.2075974887	20.0566108687	dp	0
1325	48.1916160646	20.0593057937	dp	0
1326	48.2093732025	20.0566108687	dp	1
1327	48.2058217749	20.0552634062	dp	0
1328	48.2049339181	20.0552634062	dp	0
1329	47.8804986626	18.1997962714	dp	12
1330	48.2067096318	20.0552634062	dp	0
1331	48.9193131	19.1768907	road	0
1332	48.9193404	19.1766859	road	0
1333	48.9217239	19.1796502	road	0
1334	48.9192285	19.1771527	road	0
1335	48.68369110325184	19.26400250728819	co	0
1336	48.9195625	19.1761253	road	0
1337	48.7618792056	17.4610942268	dp	0
1338	48.9229923	19.1813291	road	0
1339	48.7127999	21.3658808	road	0
1340	48.74630351838619	22.100269573709515	co	0
1341	48.746294200915905	22.100178809137766	co	0
1342	48.746284883444574	22.100088044555857	co	0
1343	48.76463846711364	22.099117700906355	co	0
1344	48.5378685	20.4698457	road	0
1345	48.455001	19.6432267	road	0
1346	48.33278142390543	18.17867133135416	co	0
1347	48.33262051354335	18.179012497406323	co	0
1348	48.33139889018968	18.178692304690582	co	0
1349	48.33039460224011	18.17874112763768	co	0
1350	48.32943880139658	18.17873494187243	co	0
1351	49.08318406531544	21.270755274603996	co	0
1352	49.07820550819	21.270353169502698	co	0
1353	49.077906771033454	21.269934206580544	co	0
1354	49.073558207575	21.269818383739857	co	0
1355	49.1907398	18.5064935	road	0
1356	49.08394609112373	21.270545803287042	co	0
1357	48.88867803917822	21.31484446941075	co	0
1358	49.334079375737666	20.43741197065996	co	0
1359	49.332411977148155	20.437236421972734	co	0
1360	49.33314263683327	20.437340660591424	co	0
1361	49.33030590963119	20.43700853362739	co	0
1362	49.33143916037161	20.436919645362092	co	0
1363	48.75498404180386	18.662105384370847	co	0
1364	48.75581422903393	18.661873316063062	co	0
1365	48.75614089308969	18.66142072431003	co	0
1366	48.76654509774613	18.662073053819483	co	0
1367	48.773215477999855	18.662026138532404	co	0
1368	48.8916572	21.7183086	co	0
1369	49.2476023	18.4636564	road	0
1370	49.2348055	18.4673951	road	0
1371	47.8207178868	18.187218226	dp	0
1372	48.5229604053	21.7396612913	dp	1
1373	48.5220610807	21.7396612913	dp	1
1374	48.5211617561	21.7396612913	dp	2
1375	48.5202624315	21.7396612913	dp	2
1376	48.5193631069	21.7396612913	dp	2
1377	48.5184637823	21.7396612913	dp	4
1378	48.5319536515	21.7383174278	dp	14
1379	48.5310543269	21.7383174278	dp	5
1380	47.8099288818	18.1898831939	dp	1
1381	48.5247590546	21.7396612913	dp	2
1382	48.52385973	21.7396612913	dp	1
1383	47.8090297981	18.1898831939	dp	1
1384	49.4899402	18.7643741	road	0
1385	49.4908059	18.7641786	road	0
1386	49.4933254	18.7688168	road	0
1387	49.4931571	18.7685907	road	0
1388	49.4930819	18.7684253	road	0
1389	49.4927094	18.7681166	road	0
1390	49.4919982	18.7672926	road	0
1391	49.4915308	18.7667871	road	0
1392	49.4912694	18.7663791	road	0
1393	48.286511496072855	18.69711340590039	co	0
1394	48.27539384407063	18.696900798100042	co	0
1395	49.2093893	18.7220286	road	0
1396	48.27483789657761	18.69733043783852	co	0
1397	48.8573846	21.1888963	road	0
1398	48.28639421343422	18.697547778901125	co	0
1399	48.275949791626246	18.696471158313184	co	0
1400	48.8573711	21.1881404	road	0
1401	48.17553333463218	18.67775604053524	co	0
1402	48.6811172	20.5428282	road	0
1403	48.6811011	20.5420935	road	0
1404	48.6811858	20.5420724	road	0
1405	48.7349203	19.0263329	co	0
1406	48.8683864	18.627551	road	0
1407	48.8229093	17.450994	road	0
1408	48.8237899	17.4499051	road	0
1409	48.8239224	17.4497306	road	0
1410	48.9927922824	21.2543796973	dp	49
1411	49.3378246	18.8233467	road	0
1412	49.1779899	19.2953538	road	0
1413	48.43825447736592	18.638747971356555	co	0
1414	49.0719445	18.2784869	road	0
1415	48.43650797481623	18.638786863618684	co	0
1416	48.437370706469444	18.638651357299775	co	0
1417	48.8919628	17.8059633	co	0
1418	48.434704093071005	18.6386318851303	co	0
1419	48.435613567597194	18.63903989626228	co	0
1420	48.9936856017	21.2543796973	dp	49
1421	49.08706520535499	19.38736772853136	co	0
1422	48.432103475	22.0949354228	dp	5
1423	48.9564608	18.1705281	road	0
1424	48.0970803	17.8426821	co	0
1425	48.84112964910263	18.278726888934095	co	0
1426	48.9563583	18.1671826	road	0
1427	48.840853783489344	18.27829908666193	co	0
1428	48.9563903	18.1673683	road	0
1429	48.9563664	18.178034	road	0
1430	48.9560337	18.1674734	road	0
1431	48.84014683527535	18.277512719762132	co	0
1432	48.9562079	18.1673914	road	0
1433	48.83988767199051	18.27710019724736	co	0
1434	49.0960301	20.8511121	co	0
1435	48.09682120746516	17.8427182550055	co	0
1436	49.103997422061205	20.851070241908637	co	0
1437	49.103352090965835	20.850242219347532	co	0
1438	48.0533439	18.6315919	road	0
1439	49.10320384644562	20.849993083706835	co	0
1440	48.9193679	20.5385625	road	0
1441	48.9193746	20.5376793	road	0
1442	48.0556887	18.6386907	road	0
1443	48.9195934	20.5379001	road	0
1444	48.9198902	20.5397785	road	0
1445	49.09616177505973	20.85138426810903	co	0
1446	49.1434177	18.2677261	road	0
1447	48.6896923	17.4010033	road	0
1448	48.7515665	19.1636323	road	0
1449	48.7995103	19.5781852	road	0
1450	48.7992931	19.5782031	road	0
1451	48.988055037879505	18.2475351597011	co	0
1452	48.9730079	18.1893535	road	0
1453	48.9797481	18.2093809	road	0
1454	48.9820574	18.2144804	road	0
1455	48.9963655596	21.2543796973	dp	49
1456	48.5299723104	18.662337379	dp	8
1457	48.5012022	16.9984723	road	0
1458	48.530858725	18.6609822767	dp	4
1459	48.627969860933064	17.719257277512245	co	0
1460	48.532631554	18.6609822767	dp	7
1461	48.5101138	21.8143077	road	0
1462	48.05314245070867	17.703078104699433	co	0
1463	48.05031216361969	17.70247996069561	co	0
1464	48.0497297	17.7026776	co	0
1465	48.051379343473926	17.702327829711336	co	0
1466	48.05111026873618	17.702209150751905	co	0
1467	48.4269051863	17.6046311	dp	1
1468	48.3983854	19.4264425	road	0
1469	49.1545363	18.6376071	road	0
1470	48.7110420178	18.9163855709	dp	9
1471	49.1545205	18.6362269	road	0
1472	49.1546696	18.6361757	road	0
1473	49.1545037	18.6366218	road	0
1474	48.579622	17.6174123	co	0
1475	49.154611	18.6371279	road	0
1476	49.1824767	19.160646	road	0
1477	49.134804944602905	20.42278696629302	co	0
1478	49.133715507394825	20.422961618337403	co	0
1479	49.13296600048688	20.422728047911846	co	0
1480	47.7403509	18.2889023	road	0
1481	49.13240909460326	20.423147151356062	co	0
1482	47.7643101	18.3111786	road	0
1483	49.131573951049326	20.42271807117142	co	0
1484	48.7710928	17.6988853	road	0
1485	48.5602906	22.1038898	co	0
1486	48.2709462	17.718765	road	0
1487	49.3229036644	20.3526736153	dp	0
1488	49.3237840466	20.3526736153	dp	0
1489	49.3220232822	20.3540458923	dp	0
1490	49.3229036644	20.3540458923	dp	0
1491	49.3246644288	20.3499290615	dp	1
1492	49.3255448111	20.3499290615	dp	8
1493	49.3237840466	20.3513013384	dp	0
1494	49.3246644288	20.3513013384	dp	0
1495	48.1088274	17.4315002	road	0
1496	49.3070567844	20.3554181692	dp	1
1497	49.3220232822	20.3554181692	dp	0
1498	48.3371701	19.7733043	road	0
1499	48.3666896	17.8525929762	dp	5
1500	48.3377063	19.7736133	road	0
1501	48.3372519	19.7733752	road	0
1502	48.4293163841	18.6008064833	dp	1
1503	47.98744239168662	17.792002105594744	co	0
1504	47.98808862854003	17.792402507598368	co	0
1505	47.98873787993257	17.79280206927775	co	0
1506	47.99359261285977	17.792463202058496	co	0
1507	48.362467932371054	18.49222303670245	co	0
1508	48.3633008503572	18.49230097359495	co	0
1509	48.36419774728545	18.492341480971913	co	0
1510	48.365029715716275	18.49233469544288	co	0
1511	48.36592418877192	18.492273015523324	co	0
1512	48.48995762730485	19.264513065341987	co	0
1513	48.9317741	21.5999831	road	0
1514	48.9206235	18.1086628	road	0
1515	48.3722542950336	21.747070794663614	co	0
1516	49.1662311	18.5875141	road	0
1517	48.36974055755562	21.74769355124352	co	0
1518	48.36890264506297	21.747901136770153	co	0
1519	48.37141638254094	21.74727838019025	co	0
1520	48.37057847004828	21.747485965716884	co	0
1521	48.7119046275	20.3635236555	dp	3
1522	48.7110187931	20.3635236555	dp	9
1523	49.0748912	19.5428567	road	0
1524	48.7119046275	20.3622090481	dp	5
1525	48.7110187931	20.3622090481	dp	3
1526	48.7136762965	20.3622090481	dp	5
1527	48.712790462	20.3622090481	dp	6
1528	48.7154479655	20.3622090481	dp	2
1529	48.714562131	20.3622090481	dp	3
1530	48.7065896206	20.3635236555	dp	0
1531	48.7163338	20.3622090481	dp	2
1532	48.48047473404937	19.26511380106193	co	0
1533	49.192817	20.4470627	road	0
1534	48.5907257	18.2408236	road	0
1535	48.8032671	17.4447609975	co	0
1536	49.1926673	20.4475666	road	0
1537	48.2485067464	17.3569944203	dp	1
1538	48.35968051537418	19.817131169353484	co	0
1539	48.6372228	20.4795523	road	0
1540	48.9104563	18.4856465	road	0
1541	48.6344862	20.4946403	road	0
1542	48.2323667892	17.3583415549	dp	1
1543	48.7581306	17.821618	road	0
1544	48.6049172	19.8046938	road	0
1545	48.2988657	19.9060274	road	0
1546	48.7099865	21.2365128	road	0
1547	48.359535446848426	19.81579465413077	co	0
1548	48.7098895	21.2368824	road	0
1549	48.709942	21.2371895	road	0
1550	48.75174	21.2074445	road	0
1551	48.9101455	18.4846924	road	0
1552	48.751557	21.2056417	road	0
1553	48.5378050387	17.0147258888	dp	3
1554	48.6600581	20.5291465	road	0
1555	48.741795762228044	21.25913775143555	co	0
1556	48.74191154298455	21.25950733286588	co	0
1557	48.741538096476305	21.258519583775236	co	0
1558	48.74167180391627	21.258833952868706	co	0
1559	48.691871588939115	20.53830676473315	co	0
1560	48.6909929	20.537867	co	0
1561	48.742002073452184	21.259837330892417	co	0
1562	48.6893539	20.5374879	co	0
1563	48.61245783498901	21.728646165946817	co	0
1564	49.2303977818204	18.744375754129422	co	0
1565	48.75650357303704	21.262249397798016	co	0
1566	48.677053	19.2743748	road	0
1567	48.614415457541	21.728937175266747	co	0
1568	48.6152132950744	21.72871537677296	co	0
1569	48.75390720973257	21.26123570686278	co	0
1570	49.226999913907264	18.744341143838735	co	0
1571	48.7512162311493	21.26160145455942	co	0
1572	48.8823622	19.2345256	road	0
1573	48.75424665742812	21.262025181109614	co	0
1574	49.2283205721501	18.744224733591114	co	0
1575	48.75414695845731	21.261743930484567	co	0
1576	49.2293886	18.7438986	co	0
1577	48.6996030174	18.535436005	dp	1
1578	48.7243978619	18.5340762749	dp	20
1579	48.410984964	17.7484119033	dp	0
1580	48.5175973	18.5087966	road	0
1581	49.0329725	21.969738	road	0
1582	48.6696164	22.2568239	co	0
1583	47.85023038324803	17.629624980381116	co	0
1584	48.66323989419101	22.2565561008937	co	0
1585	48.662405074930966	22.256332616704913	co	0
1586	48.66935975563778	22.2567163407843	co	0
1587	48.66409431785959	22.256769152902567	co	0
1588	48.7357519	19.1026953	co	0
1589	48.30132046969583	19.399376196800578	co	0
1590	48.729292	19.1112591	co	0
1591	48.7235123317	18.5340762749	dp	17
1592	48.7357519	19.1026953	co	0
1593	48.2982694	19.4008532	co	0
1594	48.741567510047894	21.90263863565495	co	0
1595	48.297656015552484	19.400757742385313	co	0
1596	48.7226268015	18.5340762749	dp	17
1597	48.73629817522217	19.104363801048738	co	0
1598	48.300294317139304	19.40060481447004	co	0
1599	48.5732410265	18.7430206529	dp	6
1600	48.5723535897	18.7430206529	dp	6
1601	48.571466153	18.7430206529	dp	6
1602	48.7059025	21.2221087	road	0
1603	48.5696912795	18.7430206529	dp	6
1604	48.7068952	21.2220219	road	0
1605	48.5590420387	18.7430206529	dp	1
1606	48.558154602	18.7430206529	dp	1
1607	48.3713613236	18.4929223581	dp	0
1608	48.3704625972	18.4929223581	dp	0
1609	48.3731587763	18.4929223581	dp	0
1610	48.3722600499	18.4929223581	dp	0
1611	48.3641715126	18.4929223581	dp	1
1612	48.3632727862	18.4929223581	dp	1
1613	48.5759033367	18.7430206529	dp	0
1614	48.5741284632	18.7430206529	dp	11
1615	48.4460952569	20.1121156993	dp	9
1616	47.7645943	18.110332	road	0
1617	47.77567116314665	18.15948746538773	co	0
1618	48.909825459707974	21.18097412933009	co	0
1619	48.3858375	18.6953494	road	0
1620	48.2079376	17.1544283	road	0
1621	48.5107679	17.9919358	road	0
1622	48.3729171322	17.8512683687	dp	7
1623	48.84757	18.2890027	road	0
1624	48.2175322	19.7001013	co	0
1625	48.6138389	17.426901	road	0
1626	48.8423864489	18.6416784966	dp	3
1627	48.8415013877	18.6416784966	dp	2
1628	48.8353059591	18.6416784966	dp	8
1629	48.8344208979	18.6416784966	dp	7
1630	48.8370760816	18.6416784966	dp	8
1631	48.8361910204	18.6416784966	dp	8
1632	48.838846204	18.6416784966	dp	6
1633	48.8379611428	18.6416784966	dp	7
1634	48.8406163265	18.6416784966	dp	4
1635	48.8397312653	18.6416784966	dp	2
1636	48.8035747	21.3299647	road	0
1637	48.5071119	17.3037554	road	0
1638	48.1317187	17.1033111	road	0
1639	48.1633441	17.1510934	road	0
1640	48.1624087	17.1504325	road	0
1641	48.8033237	21.3308623	road	0
1642	48.1632301	17.1503	road	0
1643	49.1717176008	19.2204102931	dp	11
1644	49.1726140701	19.2204102931	dp	22
1645	49.169924662	19.2204102931	dp	11
1646	49.1708211314	19.2204102931	dp	11
1647	49.1663387846	19.2217830015	dp	4
1648	49.167235254	19.2217830015	dp	11
1649	49.1932328653	19.2204102931	dp	1
1650	49.1654423153	19.2217830015	dp	13
1651	48.3145556	18.0554768	road	0
1652	48.7282937	20.4202938	road	0
1653	49.1681317233	19.2217830015	dp	11
1654	49.1690281927	19.2217830015	dp	11
1655	48.7223	20.4043786	road	0
1656	48.7327315	20.4249813	road	0
1657	49.2537861033	20.7948812324	dp	4
1658	48.4468178599	17.7902603924	dp	22
1659	48.66100835259876	17.54028105829848	co	0
1660	48.66155070521332	17.539965975918	co	0
1661	48.663205704810125	17.539921809820484	co	0
1662	48.66406753844188	17.540099243139885	co	0
1663	48.664838074199764	17.540915514473813	co	0
1664	48.79730068056838	21.85992936318561	co	0
1665	47.911819197627985	17.732176613929326	co	0
1666	49.0514046	21.3811832	road	0
1667	47.912263456594246	17.73172728545381	co	0
1668	47.94841211409314	17.73102246301	co	0
1669	47.91137493861229	17.73262594245484	co	0
1670	49.046868	21.3822987	road	0
1671	48.1912047	18.2313493	road	0
1672	48.79740934757141	21.860220205015892	co	0
1673	47.927628879593584	17.732564936736924	co	0
1674	48.9961185	21.2268004	road	0
1675	48.8359700995	19.5801652449	dp	0
1676	48.783935908	19.5815194495	dp	0
1677	48.6730873	21.3203588	road	0
1678	48.84147128821319	17.98294300950208	co	0
1679	48.8117472862	19.5801652449	dp	58
1680	48.8126444274	19.5801652449	dp	13
1681	48.8009815914	19.5801652449	dp	3
1682	48.8018787327	19.5801652449	dp	38
1683	48.8153358511	19.5801652449	dp	26
1684	48.8350729582	19.5801652449	dp	0
1685	48.8135415687	19.5801652449	dp	13
1686	48.8144387099	19.5801652449	dp	13
1687	48.9288911	22.2909288	road	0
1688	48.0541326147	17.3516771199	dp	6
1689	48.0532464558	17.3516771199	dp	6
1690	49.41188774180205	21.289824176948926	co	0
1691	48.0179493922	18.2997764355	dp	2
1692	49.41172337028764	21.290169338535126	co	0
1693	48.0497018205	17.3516771199	dp	1
1694	49.398356757522585	21.294529352737847	co	0
1695	48.0514741382	17.3516771199	dp	6
1696	49.39757245540358	21.294242560978866	co	0
1697	48.0550187735	17.3503439066	dp	6
1698	49.3971398	21.2940844	co	0
1699	48.0567910911	17.3503439066	dp	19
1700	48.036314539	17.4344775182	dp	4
1701	48.053136341	17.4331336595	dp	1
1702	48.0522509829	17.4331336595	dp	1
1703	49.0006851	18.2635988	road	0
1704	48.038085255	17.4358213769	dp	2
1705	48.0371998969	17.4358213769	dp	4
1706	48.041626687	17.4344775182	dp	1
1707	48.7344811	21.4404462	road	0
1708	48.8386374672074	17.983176025504523	co	0
1709	49.0005133	18.2631158	road	0
1710	48.041626687	17.4358213769	dp	1
1711	49.0005247	18.2635465	road	0
1712	48.838351655142105	17.98276014182301	co	0
1713	48.3269798	19.2183414	road	0
1714	48.5291905	18.5246217	road	0
1715	48.0206273855	18.2971109986	dp	1
1716	48.1999392485	19.2564410351	dp	4
1717	48.1963688372	19.2564410351	dp	6
1718	48.1954762344	19.2577688759	dp	6
1719	48.2008318514	19.2564410351	dp	1
1720	48.19726144	19.2577688759	dp	5
1721	48.1963688372	19.2577688759	dp	4
1722	48.1990466457	19.2577688759	dp	5
1723	48.1981540429	19.2577688759	dp	6
1724	48.2008318514	19.2577688759	dp	1
1725	48.1999392485	19.2577688759	dp	2
1726	48.27440975	17.9607580519	dp	4
1727	47.7570353	18.1259722	road	0
1728	48.3250160034209	18.17626053758591	co	0
1729	49.16469	21.0495017	road	0
1730	47.7570614	18.1248067	road	0
1731	48.8752059	19.5418448	co	0
1732	48.5450308	19.3197871	road	0
1733	48.9757833	18.955881	road	0
1734	48.5487385411	19.1298530931	dp	1
1735	48.9751931	18.9534367	road	0
1736	48.9749815	18.9531412	road	0
1737	48.975392	18.9538068	road	0
1738	49.1307689	18.6815324	road	0
1739	48.9723744	18.950033	road	0
1740	48.9713591	18.9490383	road	0
1741	48.9741407	18.9521354	road	0
1742	48.9728822	18.950593	road	0
1743	49.1468448	20.9691672	road	0
1744	48.71120475	17.2058191067	dp	0
1745	48.3227687	19.2184786	road	0
1746	48.401233389721476	18.302990727863552	co	0
1747	48.9722148333	21.0467407846	dp	2
1748	48.38093852643304	18.303199272686815	co	0
1749	48.38037730352649	18.302773641234484	co	0
1750	48.290813	18.1843274	road	0
1751	48.40112379600297	18.302699399091942	co	0
1752	48.39350234374432	18.302873954233334	co	0
1753	48.6322812219	20.2326345031	dp	1
1754	49.4071749	18.6185281	road	0
1755	49.4070688	18.6195576	road	0
1756	49.4076343	18.6184312	road	0
1757	49.4074211	18.6184542	road	0
1758	49.4077273	18.6188095	road	0
1759	49.4077003	18.6185604	road	0
1760	49.4077724	18.6189018	road	0
1761	48.06280464536732	17.36350148890524	co	0
1762	48.4114184802	18.5805274119	dp	28
1763	48.85019571533698	21.749321844373608	co	0
1764	49.3553384	19.6064369	road	0
1765	48.85249617430514	21.749612423091857	co	0
1766	48.85250720131742	21.749513558313964	co	0
1767	48.853492901518806	21.749505506870676	co	0
1768	48.4176827466	18.5791754738	dp	7
1769	48.85466248056644	21.749581536268984	co	0
1770	48.419472537	18.5791754738	dp	24
1771	48.4239470129	18.5791754738	dp	19
1772	48.4248419081	18.5791754738	dp	6
1773	48.4454244975	18.5791754738	dp	4
1774	49.3553664	19.6073918	road	0
1775	48.4472142879	18.5791754738	dp	1
1776	49.26175965043011	19.078603683806776	co	0
1777	49.29195924359929	19.07853098077337	co	0
1778	49.29195958367206	19.07854841021747	co	0
1779	49.26198028742945	19.079917402895283	co	0
1780	49.2215464	18.9090684	road	0
1781	49.29189654698273	19.08002086597999	co	0
1782	48.4382705882	20.3815884379	dp	0
1783	48.54737544065846	20.399681284140076	co	0
1784	48.6242043	17.492557	road	0
1785	48.546148311505505	20.399599180950208	co	0
1786	48.5460969944626	20.399807153046737	co	0
1787	48.5456838	20.4006509	co	0
1788	48.6245869	17.4919208	road	0
1789	48.54813380617679	20.399677976445158	co	0
1790	48.77538047191704	22.085178383305372	co	0
1791	48.8194453	20.1434404	road	0
1792	48.77395015069579	22.084857780008228	co	0
1793	48.311535	18.1120617	road	0
1794	48.77316206261037	22.084841934062663	co	0
1795	48.772183689901276	22.084910122900602	co	0
1796	48.3116124	18.1120907	road	0
1797	48.3069844	18.0710392	road	0
1798	48.8195912	20.1427681	road	0
1799	48.3037741	18.0650431	road	0
1800	48.77538136215947	22.08520620715368	co	0
1801	48.672221311	18.5485053878	dp	12
1802	48.6713222759	18.5485053878	dp	12
1803	49.0837402	19.2721045	road	0
1804	48.0411827	17.7000183	co	0
1805	48.6740193811	18.5471527975	dp	19
1806	48.6731203461	18.5471527975	dp	12
1807	48.6668271006	18.5485053878	dp	10
1808	48.6659280655	18.5485053878	dp	2
1809	48.6686251707	18.5485053878	dp	12
1810	48.6677261357	18.5485053878	dp	12
1811	48.6704232409	18.5485053878	dp	12
1812	48.6695242058	18.5485053878	dp	12
1813	48.7245102499	17.2058191067	dp	4
1814	48.44087417506738	17.890174805392657	co	0
1815	48.9289428	19.1957325	road	0
1816	48.6904546522443	21.008223473473418	co	0
1817	48.18398077225969	19.34932458896415	co	0
1818	48.69117918310997	21.007872792572467	co	0
1819	48.190950942820784	19.347767076590237	co	0
1820	48.688359947565665	21.008200811938618	co	0
1821	48.19005336805266	19.347808163053642	co	0
1822	48.68985755416044	21.00862659764469	co	0
1823	48.18915579318474	19.34784924952162	co	0
1824	49.49747226051152	19.4658998372389	co	0
1825	48.9466393	18.4975622	road	0
1826	48.69226520651821	21.008243522178933	co	0
1827	48.1846330974719	19.348923080162972	co	0
1828	48.7392429	19.1439151	road	0
1829	48.07375617316201	18.476265785438294	co	0
1830	48.49779609623824	18.57333003651585	co	0
1831	48.6027779917044	21.716966743965028	co	0
1832	49.3076023	21.2099166	road	0
1833	48.1293007	17.2068739	road	0
1834	49.0804961	19.3008621	road	0
1835	48.5925472826536	21.166648693533723	co	0
1836	48.431657	19.1402584	road	0
1837	48.4321337	19.1389477	road	0
1838	48.1012654	17.783117	road	0
1839	48.4283803	19.1450445	road	0
1840	48.4301584	19.1417404	road	0
1841	48.4310685	19.1410367	road	0
1842	48.4290753	19.1433366	road	0
1843	48.4294328	19.1426018	road	0
1844	48.29047733610449	19.77344617074829	co	0
1845	48.7501154243	19.127598976	dp	8
1846	48.7751753667	19.127598976	dp	52
1847	48.7554854119	19.127598976	dp	1
1848	48.7438504386	19.127598976	dp	30
1849	48.7429554407	19.127598976	dp	16
1850	48.7492204263	19.127598976	dp	16
1851	48.7483254284	19.127598976	dp	25
1852	48.290832418352046	19.772641255805436	co	0
1853	48.2923723	19.7729298	co	0
1854	48.1301063	17.2053973	road	0
1855	48.7769653626	19.127598976	dp	11
1856	48.7760703647	19.127598976	dp	13
1857	48.290477111531175	19.77343211060665	co	0
1858	48.35875433842147	19.707289691928914	co	0
1859	48.1816577	18.7800589	road	0
1860	48.32910560633959	19.70784835081197	co	0
1861	48.35016958568563	19.707780378163843	co	0
1862	48.350190939375004	19.70791657351219	co	0
1863	48.357895199369985	19.707126815567406	co	0
1864	48.7275407462	19.689264182	dp	13
1865	48.7266435334	19.689264182	dp	41
1866	48.5945201	17.8304512	road	0
1867	48.7356156618	19.687902626	dp	28
1868	48.7347184489	19.687902626	dp	6
1869	48.7409989388	19.687902626	dp	8
1870	48.740101726	19.687902626	dp	18
1871	48.7598404084	19.687902626	dp	0
1872	48.7589431956	19.687902626	dp	0
1873	48.7625320469	19.687902626	dp	0
1874	48.7607376212	19.687902626	dp	0
1875	49.0847714	19.328572	road	0
1876	49.0845349	19.3276644	road	0
1877	49.0838797	19.3253907	road	0
1878	48.4541246	18.0230053	road	0
1879	48.4472585	18.0248344	road	0
1880	48.4467	17.9756131	road	0
1881	48.58293314956028	18.106241153512247	co	0
1882	48.7855365	17.7767455	road	0
1883	49.1302081	21.0160344	road	0
1884	48.7863911	17.7807193	road	0
1885	49.1278652	21.0361476	road	0
1886	48.7953627	17.7826683	road	0
1887	48.7539153	19.3544352	road	0
1888	49.1243616	21.0434296	road	0
1889	49.3642082	18.8277874	road	0
1890	49.3612977	18.819423	road	0
1891	49.3605853	18.8221015	road	0
1892	48.3754396	17.7419265	co	0
1893	49.3659184	18.8220739	road	0
1894	49.3569368	18.8068372	road	0
1895	47.91337445604006	17.730603608217788	co	0
1896	48.82977653768952	17.172707761722776	co	0
1897	49.3379628	18.8294892	road	0
1898	49.3380951	18.8296977	road	0
1899	49.3381439	18.8297351	road	0
1900	49.3382832	18.8300612	road	0
1901	48.93481904774296	20.640108601817	co	0
1902	48.93483316245612	20.640219667086555	co	0
1903	48.93394874371987	20.639949368800746	co	0
1904	48.93397640009226	20.64010362721045	co	0
1905	49.0411921	22.3564198	road	0
1906	49.0511429	22.3545912	road	0
1907	48.9306313	20.6389462	co	0
1908	49.0375598	22.3553104	road	0
1909	48.459171718078196	18.14039354076913	co	0
1910	48.16822563218108	17.11978201766562	co	0
1911	48.16832403044141	17.120095393482366	co	0
1912	48.45665	17.1622112	co	0
1913	48.16485086180653	17.120358795169263	co	0
1914	48.16806140940978	17.11936549506713	co	0
1915	48.44970832147113	17.161327437831442	co	0
1916	48.45030825695072	17.161733285617206	co	0
1917	48.163889877482106	19.43906438500198	co	0
1918	48.43236648675178	17.160566103037382	co	0
1919	48.17297045676376	17.120933166899235	co	0
1920	48.44907966807969	17.160923883861482	co	0
1921	48.1689854	17.0706568	road	0
1922	48.1831223076	17.0165572931	dp	11
1923	48.1857836769	17.0165572931	dp	22
1924	48.9441139	21.8864471	road	0
1925	48.1937677846	17.0152176704	dp	1
1926	48.1946549076	17.0152176704	dp	2
1927	48.1999776461	17.0152176704	dp	29
1928	48.2008647692	17.0152176704	dp	6
1929	48.2017518923	17.0152176704	dp	4
1930	48.2026390153	17.0152176704	dp	3
1931	48.2035261384	17.0152176704	dp	6
1932	48.1822351846	17.0165572931	dp	3
1933	48.1477301	17.1885657	road	0
1934	48.386678749008844	16.991107217714223	co	0
1935	49.4965109	18.821192	road	0
1936	48.83399303995024	17.17180652334686	co	0
1937	48.7873048911	21.1965316351	dp	0
1938	48.7576890735	21.1978794459	dp	1
1939	48.94663663225726	22.04509232355569	co	0
1940	48.306476	18.1148452	road	0
1941	48.44408099253899	21.806177285766285	co	0
1942	48.82603761312554	17.17266038120409	co	0
1943	48.444554071131996	21.80572980505621	co	0
1944	48.44502714977779	21.805282324296204	co	0
1945	48.94161684086462	22.04659467802171	co	0
1946	48.780125299	21.1884447702	dp	0
1947	48.7935870343	21.1924882027	dp	0
1948	48.7908946872	21.1951838243	dp	0
1949	48.7864074421	21.1965316351	dp	0
1950	48.5994459	17.8290619	road	0
1951	48.75186011090425	18.794022909180022	co	0
1952	48.7817423	17.594427	road	0
1953	49.2995186	20.6832596	road	0
1954	49.2995606	20.6829592	road	0
1955	48.7823035	17.5951737	road	0
1956	48.7511263	18.7923813	co	0
1957	48.8094267	17.5945964	road	0
1958	48.751140968036616	18.79241993004469	co	0
1959	48.75165645829776	18.793565959308324	co	0
1960	48.75114094820438	18.792419877814112	co	0
1961	48.0939095	18.0570464	road	0
1962	48.3151247	18.3590192	road	0
1963	48.843788	20.5851574	road	0
1964	48.5344307	21.1788988463	co	0
1965	49.3859191163	19.2153404833	dp	1
1966	48.63955656912926	17.002308987396404	co	0
1967	48.6726227	18.7317917	road	0
1968	48.695419	21.230597	road	0
1969	48.6955133	21.2305072	road	0
1970	48.7154088	21.7556853	road	0
1971	49.1169061	19.6061719	road	0
1972	48.09838866000226	18.179823981811218	co	0
1973	48.09830365282829	18.180086681878308	co	0
1974	48.1656962	17.1612149	road	0
1975	48.1653287	17.1687567	road	0
1976	48.1653551	17.1664751	road	0
1977	48.5715812499	19.6447259078	dp	0
1978	48.57247975	19.6447259078	dp	0
1979	48.57337825	19.6447259078	dp	0
1980	48.57787075	19.6447259078	dp	0
1981	48.5787692499	19.6447259078	dp	0
1982	48.58056625	19.6447259078	dp	0
1983	48.9806808	22.1111624	co	0
1984	48.97997330202306	22.11215542686595	co	0
1985	49.3811989	18.5602168	road	0
1986	48.9691415295813	22.11337295349999	co	0
1987	48.96910653767848	22.1135460085718	co	0
1988	49.3809912	18.5602731	road	0
1989	49.3810352	18.5602664	road	0
1990	48.97102039165258	22.113688365720787	co	0
1991	49.3807513	18.5602517	road	0
1992	49.3808555	18.5602393	road	0
1993	48.6479044	21.6773389	road	0
1994	48.3045797	18.1001683	road	0
1995	48.3237441	18.3467004	road	0
1996	48.6902866592	17.7873933756	dp	8
1997	48.6911798144	17.7873933756	dp	8
1998	48.0045698092	18.1694044023	dp	10
1999	48.61493098418108	18.135756349326318	co	0
[truncated: 998,000+ more rows]
