# Supplementary material for: Large-scale test data set for location problems
Source: Data Brief. 2018 Jan 10;17:267–74. doi: 10.1016/j.dib.2018.01.008 (PMC5988488; doi:10.1016/j.dib.2018.01.008)
Supplement: Supplementary file 4 — Supplementary material [file mmc4.zip]

Archive with 39 entries (32 files):
- ke/
- ke/best_found_lexminimax_solution/
- ke/best_found_lexminimax_solution/10_facilities.csv
- ke/best_found_lexminimax_solution/20_facilities.csv
- ke/best_found_lexminimax_solution/40_facilities.csv
- ke/best_found_lexminimax_solution/objective_function_values.csv
- ke/best_found_lexminimax_solution/solution_shp/
- ke/best_found_lexminimax_solution/solution_shp/10_facilities.dbf
- ke/best_found_lexminimax_solution/solution_shp/10_facilities.shp
- ke/best_found_lexminimax_solution/solution_shp/10_facilities.shx
- ke/best_found_lexminimax_solution/solution_shp/20_facilities.dbf
- ke/best_found_lexminimax_solution/solution_shp/20_facilities.shp
- ke/best_found_lexminimax_solution/solution_shp/20_facilities.shx
- ke/best_found_lexminimax_solution/solution_shp/40_facilities.dbf
- ke/best_found_lexminimax_solution/solution_shp/40_facilities.shp
- ke/best_found_lexminimax_solution/solution_shp/40_facilities.shx
- ke/best_found_pmedian_solution/
- ke/best_found_pmedian_solution/10_facilities.csv
- ke/best_found_pmedian_solution/20_facilities.csv
- ke/best_found_pmedian_solution/40_facilities.csv
- ke/best_found_pmedian_solution/objective_function_values.csv
- ke/best_found_pmedian_solution/solution_shp/
- ke/best_found_pmedian_solution/solution_shp/10_facilities.dbf
- ke/best_found_pmedian_solution/solution_shp/10_facilities.shp
- ke/best_found_pmedian_solution/solution_shp/10_facilities.shx
- ke/best_found_pmedian_solution/solution_shp/20_facilities.dbf
- ke/best_found_pmedian_solution/solution_shp/20_facilities.shp
- ke/best_found_pmedian_solution/solution_shp/20_facilities.shx
- ke/best_found_pmedian_solution/solution_shp/40_facilities.dbf
- ke/best_found_pmedian_solution/solution_shp/40_facilities.shp
- ke/best_found_pmedian_solution/solution_shp/40_facilities.shx
- ke/csv/
- ke/csv/Dmatrix.txt
- ke/csv/nodes.csv
- ke/csv/nodes_in_slovakia.csv
- ke/gis/
- ke/gis/nodes.dbf
- ke/gis/nodes.shp
- ke/gis/nodes.shx
