# Supplementary material for: Large-scale test data set for location problems
Source: Data Brief. 2018 Jan 10;17:267–74. doi: 10.1016/j.dib.2018.01.008 (PMC5988488; doi:10.1016/j.dib.2018.01.008)
Supplement: Supplementary file 4 — Supplementary material [file mmc4.zip › ke/best_found_lexminimax_solution/40_facilities.csv]

id
212
374
441
578
579
951
1123
1305
2300
2390
2614
2795
2888
2945
3474
3477
3494
3547
3551
4130
4537
4636
4685
5038
5604
5791
6080
6118
6497
6598
6722
6822
6954
7260
8009
8445
8648
8770
8856
9530
