# Supplementary material for: Large-scale test data set for location problems
Source: Data Brief. 2018 Jan 10;17:267–74. doi: 10.1016/j.dib.2018.01.008 (PMC5988488; doi:10.1016/j.dib.2018.01.008)
Supplement: Supplementary file 4 — Supplementary material [file mmc4.zip › ke/best_found_lexminimax_solution/objective_function_values.csv]

p	max	gini	time
10	62	0.2623	16843
20	40	0.2511	2981
40	29	0.2515	3762
