# Supplementary material for: Large-scale test data set for location problems
Source: Data Brief. 2018 Jan 10;17:267–74. doi: 10.1016/j.dib.2018.01.008 (PMC5988488; doi:10.1016/j.dib.2018.01.008)
Supplement: Supplementary file 4 — Supplementary material [file mmc4.zip › ke/best_found_pmedian_solution/20_facilities.csv]

id
1831
1953
2030
2228
4163
4581
4759
5206
5726
5837
6035
6085
6188
6543
6648
7066
7953
8501
8787
