# Supplementary material for: Large-scale test data set for location problems
Source: Data Brief. 2018 Jan 10;17:267–74. doi: 10.1016/j.dib.2018.01.008 (PMC5988488; doi:10.1016/j.dib.2018.01.008)
Supplement: Supplementary file 4 — Supplementary material [file mmc4.zip › ke/best_found_pmedian_solution/40_facilities.csv]

id
112
597
1161
1533
1831
1886
1953
2030
2228
2310
2595
2714
3309
4109
4581
4931
5125
5206
5309
5647
5782
5837
6035
6085
6175
6188
6543
6547
6652
6657
7336
7534
8500
8501
8787
8989
9291
9326
9522
