# Supplementary material for: Large-scale test data set for location problems
Source: Data Brief. 2018 Jan 10;17:267–74. doi: 10.1016/j.dib.2018.01.008 (PMC5988488; doi:10.1016/j.dib.2018.01.008)
Supplement: Supplementary file 4 — Supplementary material [file mmc4.zip › ke/best_found_pmedian_solution/objective_function_values.csv]

p	weighted_sum_of_distances	time
10	3213114	12939
20	2354741	10461
40	1670044	2926
