# Supplementary material for: Large-scale test data set for location problems
Source: Data Brief. 2018 Jan 10;17:267–74. doi: 10.1016/j.dib.2018.01.008 (PMC5988488; doi:10.1016/j.dib.2018.01.008)
Supplement: Supplementary file 4 — Supplementary material [file mmc4.zip › ke/csv/nodes.csv]

9562	latitude	longitude	type	residential_population
1	48.7396760777	21.2589357875	dp	10
2	48.7405560555	21.2589357875	dp	10
3	48.7414360333	21.2589357875	dp	8
4	48.7423160111	21.2589357875	dp	1
5	48.7396760777	21.2601887625	dp	8
6	48.7405560555	21.2601887625	dp	12
7	48.7414360333	21.2601887625	dp	12
8	48.7423160111	21.2601887625	dp	1
9	48.7387961	21.2614417375	dp	9
10	48.7396760777	21.2614417375	dp	12
11	48.7405560555	21.2614417375	dp	15
12	48.7414360333	21.2614417375	dp	11
13	48.7423160111	21.2614417375	dp	1
14	48.7387961	21.2626947125	dp	9
15	48.7396760777	21.2626947125	dp	12
16	48.7405560555	21.2626947125	dp	16
17	48.7414360333	21.2626947125	dp	11
18	48.7423160111	21.2626947125	dp	1
19	48.7387961	21.2639476875	dp	12
20	48.7396760777	21.2639476875	dp	15
21	48.7405560555	21.2639476875	dp	16
22	48.7414360333	21.2639476875	dp	12
23	48.7423160111	21.2639476875	dp	1
24	48.7387961	21.2652006625	dp	13
25	48.7396760777	21.2652006625	dp	16
26	48.7405560555	21.2652006625	dp	16
27	48.7414360333	21.2652006625	dp	12
28	48.7423160111	21.2652006625	dp	1
29	48.7370361444	21.2664536375	dp	10
30	48.7379161222	21.2664536375	dp	9
31	48.7387961	21.2664536375	dp	13
32	48.7396760777	21.2664536375	dp	17
33	48.7405560555	21.2664536375	dp	17
34	48.7414360333	21.2664536375	dp	14
35	48.7423160111	21.2664536375	dp	1
36	48.7352761888	21.2677066125	dp	13
37	48.7361561666	21.2677066125	dp	16
38	48.7370361444	21.2677066125	dp	16
39	48.7379161222	21.2677066125	dp	16
40	48.7387961	21.2677066125	dp	18
41	48.7396760777	21.2677066125	dp	20
42	48.7405560555	21.2677066125	dp	19
43	48.7414360333	21.2677066125	dp	12
44	48.7423160111	21.2677066125	dp	9
45	48.7352761888	21.2689595875	dp	13
46	48.7361561666	21.2689595875	dp	19
47	48.7370361444	21.2689595875	dp	20
48	48.7379161222	21.2689595875	dp	20
49	48.7387961	21.2689595875	dp	20
50	48.7396760777	21.2689595875	dp	19
51	48.7405560555	21.2689595875	dp	13
52	48.7414360333	21.2689595875	dp	12
53	48.7352761888	21.2702125625	dp	11
54	48.7361561666	21.2702125625	dp	13
55	48.7370361444	21.2702125625	dp	20
56	48.7379161222	21.2702125625	dp	20
57	48.7387961	21.2702125625	dp	20
58	48.7396760777	21.2702125625	dp	18
59	48.7405560555	21.2702125625	dp	12
60	48.7361561666	21.2714655375	dp	13
61	48.7370361444	21.2714655375	dp	20
62	48.7379161222	21.2714655375	dp	19
63	48.7387961	21.2714655375	dp	15
64	48.7396760777	21.2714655375	dp	14
65	48.7405560555	21.2714655375	dp	12
66	48.7361561666	21.2727185125	dp	10
67	48.7370361444	21.2727185125	dp	16
68	48.7379161222	21.2727185125	dp	15
69	48.7387961	21.2727185125	dp	12
70	48.780125299	21.1884447702	dp	0
71	48.7935870343	21.1924882027	dp	0
72	48.7908946872	21.1951838243	dp	0
73	48.7864074421	21.1965316351	dp	0
74	48.7873048911	21.1965316351	dp	0
75	48.7576890735	21.1978794459	dp	1
76	48.7585865225	21.1978794459	dp	2
77	48.7594839715	21.1978794459	dp	3
78	48.7603814205	21.1978794459	dp	3
79	48.7612788696	21.1978794459	dp	4
80	48.7855099931	21.1978794459	dp	0
81	48.7864074421	21.1978794459	dp	0
82	48.7567916245	21.1992272567	dp	1
83	48.7576890735	21.1992272567	dp	1
84	48.7585865225	21.1992272567	dp	1
85	48.7594839715	21.1992272567	dp	1
86	48.7603814205	21.1992272567	dp	1
87	48.7612788696	21.1992272567	dp	1
88	48.7621763186	21.1992272567	dp	10
89	48.7855099931	21.1992272567	dp	0
90	48.7864074421	21.1992272567	dp	0
91	48.7873048911	21.1992272567	dp	0
92	48.7882023401	21.1992272567	dp	0
93	48.7585865225	21.2005750675	dp	1
94	48.7594839715	21.2005750675	dp	1
95	48.7603814205	21.2005750675	dp	1
96	48.7612788696	21.2005750675	dp	1
97	48.7621763186	21.2005750675	dp	1
98	48.7747406049	21.2005750675	dp	11
99	48.7756380539	21.2005750675	dp	11
100	48.7774329519	21.2005750675	dp	11
101	48.7783304009	21.2005750675	dp	11
102	48.780125299	21.2005750675	dp	19
103	48.7855099931	21.2005750675	dp	3
104	48.7864074421	21.2005750675	dp	1
105	48.7873048911	21.2005750675	dp	1
106	48.7882023401	21.2005750675	dp	1
107	48.7639712166	21.2019228783	dp	18
108	48.7720482578	21.2019228783	dp	35
109	48.7729457068	21.2019228783	dp	10
110	48.7738431558	21.2019228783	dp	7
111	48.7747406049	21.2019228783	dp	6
112	48.7756380539	21.2019228783	dp	8
113	48.7765355029	21.2019228783	dp	9
114	48.7774329519	21.2019228783	dp	8
115	48.7783304009	21.2019228783	dp	8
116	48.77922785	21.2019228783	dp	9
117	48.780125299	21.2019228783	dp	8
118	48.781022748	21.2019228783	dp	30
119	48.7855099931	21.2019228783	dp	1
120	48.7864074421	21.2019228783	dp	1
121	48.7873048911	21.2019228783	dp	1
122	48.7882023401	21.2019228783	dp	1
123	48.7890997892	21.2019228783	dp	1
124	48.7899972382	21.2019228783	dp	1
125	48.7711508088	21.2032706891	dp	27
126	48.7720482578	21.2032706891	dp	6
127	48.7729457068	21.2032706891	dp	6
128	48.7738431558	21.2032706891	dp	6
129	48.7747406049	21.2032706891	dp	6
130	48.7756380539	21.2032706891	dp	8
131	48.7765355029	21.2032706891	dp	8
132	48.7774329519	21.2032706891	dp	8
133	48.7783304009	21.2032706891	dp	8
134	48.77922785	21.2032706891	dp	8
135	48.780125299	21.2032706891	dp	8
136	48.781022748	21.2032706891	dp	8
137	48.781920197	21.2032706891	dp	16
138	48.783715095	21.2032706891	dp	10
139	48.7855099931	21.2032706891	dp	1
140	48.7864074421	21.2032706891	dp	1
141	48.7873048911	21.2032706891	dp	1
142	48.7882023401	21.2032706891	dp	1
143	48.7890997892	21.2032706891	dp	1
144	48.7899972382	21.2032706891	dp	1
145	48.7693559107	21.2046185	dp	49
146	48.7702533598	21.2046185	dp	7
147	48.7711508088	21.2046185	dp	6
148	48.7720482578	21.2046185	dp	6
149	48.7729457068	21.2046185	dp	6
150	48.7738431558	21.2046185	dp	6
151	48.7747406049	21.2046185	dp	6
152	48.7756380539	21.2046185	dp	8
153	48.7765355029	21.2046185	dp	8
154	48.7774329519	21.2046185	dp	8
155	48.7783304009	21.2046185	dp	8
156	48.77922785	21.2046185	dp	8
157	48.780125299	21.2046185	dp	8
158	48.781022748	21.2046185	dp	10
159	48.781920197	21.2046185	dp	10
160	48.782817646	21.2046185	dp	9
161	48.783715095	21.2046185	dp	1
162	48.7855099931	21.2046185	dp	1
163	48.7864074421	21.2046185	dp	1
164	48.7873048911	21.2046185	dp	1
165	48.7882023401	21.2046185	dp	1
166	48.7890997892	21.2046185	dp	1
167	48.7693559107	21.2059663108	dp	39
168	48.7702533598	21.2059663108	dp	7
169	48.7711508088	21.2059663108	dp	6
170	48.7720482578	21.2059663108	dp	6
171	48.7729457068	21.2059663108	dp	6
172	48.7738431558	21.2059663108	dp	6
173	48.7747406049	21.2059663108	dp	6
174	48.7756380539	21.2059663108	dp	8
175	48.7765355029	21.2059663108	dp	8
176	48.7774329519	21.2059663108	dp	8
177	48.7783304009	21.2059663108	dp	8
178	48.77922785	21.2059663108	dp	8
179	48.780125299	21.2059663108	dp	20
180	48.782817646	21.2059663108	dp	15
181	48.783715095	21.2059663108	dp	1
182	48.7873048911	21.2059663108	dp	1
183	48.7882023401	21.2059663108	dp	1
184	48.7890997892	21.2059663108	dp	1
185	48.7917921362	21.2059663108	dp	1
186	48.7585865225	21.2073141216	dp	1
187	48.7594839715	21.2073141216	dp	2
188	48.7711508088	21.2073141216	dp	10
189	48.7720482578	21.2073141216	dp	7
190	48.7729457068	21.2073141216	dp	6
191	48.7738431558	21.2073141216	dp	6
192	48.7747406049	21.2073141216	dp	6
193	48.7756380539	21.2073141216	dp	8
194	48.7765355029	21.2073141216	dp	8
195	48.7774329519	21.2073141216	dp	8
196	48.7783304009	21.2073141216	dp	8
197	48.77922785	21.2073141216	dp	19
198	48.782817646	21.2073141216	dp	16
199	48.783715095	21.2073141216	dp	2
200	48.7917921362	21.2073141216	dp	1
201	48.7702533598	21.2086619324	dp	21
202	48.7729457068	21.2086619324	dp	3
203	48.7738431558	21.2086619324	dp	2
204	48.7747406049	21.2086619324	dp	3
205	48.7756380539	21.2086619324	dp	3
206	48.7765355029	21.2086619324	dp	3
207	48.7774329519	21.2086619324	dp	3
208	48.7783304009	21.2086619324	dp	5
209	48.781920197	21.2086619324	dp	12
210	48.782817646	21.2086619324	dp	4
211	48.7720482578	21.2100097432	dp	2
212	48.7729457068	21.2100097432	dp	1
213	48.7738431558	21.2100097432	dp	3
214	48.7765355029	21.2100097432	dp	4
215	48.7774329519	21.2100097432	dp	1
216	48.7783304009	21.2100097432	dp	3
217	48.781920197	21.2100097432	dp	4
218	48.7576890735	21.211357554	dp	0
219	48.7585865225	21.211357554	dp	1
220	48.7594839715	21.211357554	dp	1
221	48.7711508088	21.211357554	dp	4
222	48.7720482578	21.211357554	dp	1
223	48.7729457068	21.211357554	dp	3
224	48.7774329519	21.211357554	dp	8
225	48.7783304009	21.211357554	dp	2
226	48.77922785	21.211357554	dp	3
227	48.781022748	21.211357554	dp	3
228	48.781920197	21.211357554	dp	4
229	48.7576890735	21.2127053648	dp	0
230	48.7585865225	21.2127053648	dp	1
231	48.7594839715	21.2127053648	dp	1
232	48.7702533598	21.2127053648	dp	6
233	48.7711508088	21.2127053648	dp	1
234	48.7720482578	21.2127053648	dp	1
235	48.7729457068	21.2127053648	dp	8
236	48.77922785	21.2127053648	dp	10
237	48.780125299	21.2127053648	dp	2
238	48.781022748	21.2127053648	dp	3
239	48.7585865225	21.2140531756	dp	1
240	48.7594839715	21.2140531756	dp	1
241	48.7603814205	21.2140531756	dp	1
242	48.7693559107	21.2140531756	dp	8
243	48.7702533598	21.2140531756	dp	1
244	48.7711508088	21.2140531756	dp	1
245	48.7720482578	21.2140531756	dp	3
246	48.781022748	21.2140531756	dp	5
247	48.7603814205	21.2154009864	dp	1
248	48.7612788696	21.2154009864	dp	1
249	48.7621763186	21.2154009864	dp	1
250	48.7693559107	21.2154009864	dp	4
251	48.7702533598	21.2154009864	dp	1
252	48.7711508088	21.2154009864	dp	1
253	48.7720482578	21.2154009864	dp	6
254	48.781022748	21.2154009864	dp	6
255	48.7621763186	21.2167487972	dp	1
256	48.7693559107	21.2167487972	dp	2
257	48.7702533598	21.2167487972	dp	1
258	48.7711508088	21.2167487972	dp	1
259	48.7720482578	21.2167487972	dp	4
260	48.781022748	21.2167487972	dp	3
261	48.781920197	21.2167487972	dp	2
262	48.7666635637	21.2180966081	dp	2
263	48.7675610127	21.2180966081	dp	1
264	48.7684584617	21.2180966081	dp	1
265	48.7720482578	21.2180966081	dp	1
266	48.781920197	21.2180966081	dp	0
267	48.7630737676	21.2194444189	dp	1
268	48.7639712166	21.2194444189	dp	1
269	48.7657661147	21.2194444189	dp	1
270	48.7666635637	21.2194444189	dp	1
271	48.7675610127	21.2194444189	dp	1
272	48.7684584617	21.2194444189	dp	1
273	48.7711508088	21.2194444189	dp	1
274	48.7720482578	21.2194444189	dp	2
275	48.781920197	21.2194444189	dp	0
276	48.782817646	21.2194444189	dp	1
277	48.7621763186	21.2207922297	dp	1
278	48.7630737676	21.2207922297	dp	1
279	48.7639712166	21.2207922297	dp	1
280	48.7657661147	21.2207922297	dp	1
281	48.7666635637	21.2207922297	dp	1
282	48.7675610127	21.2207922297	dp	1
283	48.7684584617	21.2207922297	dp	1
284	48.7693559107	21.2207922297	dp	1
285	48.7702533598	21.2207922297	dp	1
286	48.7711508088	21.2207922297	dp	1
287	48.780125299	21.2207922297	dp	0
288	48.781022748	21.2207922297	dp	0
289	48.782817646	21.2207922297	dp	0
290	48.7621763186	21.2221400405	dp	1
291	48.7630737676	21.2221400405	dp	1
292	48.7639712166	21.2221400405	dp	1
293	48.7648686656	21.2221400405	dp	1
294	48.7657661147	21.2221400405	dp	1
295	48.7666635637	21.2221400405	dp	1
296	48.7675610127	21.2221400405	dp	1
297	48.7684584617	21.2221400405	dp	1
298	48.7693559107	21.2221400405	dp	1
299	48.780125299	21.2221400405	dp	0
300	48.781022748	21.2221400405	dp	0
301	48.782817646	21.2221400405	dp	0
302	48.7612788696	21.2234878513	dp	1
303	48.7621763186	21.2234878513	dp	1
304	48.7630737676	21.2234878513	dp	1
305	48.7639712166	21.2234878513	dp	1
306	48.7648686656	21.2234878513	dp	1
307	48.7666635637	21.2234878513	dp	1
308	48.7675610127	21.2234878513	dp	1
309	48.7684584617	21.2234878513	dp	1
310	48.7738431558	21.2234878513	dp	3
311	48.782817646	21.2234878513	dp	0
312	48.7612788696	21.2248356621	dp	1
313	48.7621763186	21.2248356621	dp	1
314	48.7630737676	21.2248356621	dp	1
315	48.7639712166	21.2248356621	dp	1
316	48.7666635637	21.2248356621	dp	3
317	48.7675610127	21.2248356621	dp	1
318	48.782817646	21.2248356621	dp	0
319	48.7621763186	21.2261834729	dp	1
320	48.7630737676	21.2261834729	dp	1
321	48.7639712166	21.2261834729	dp	7
322	48.782817646	21.2261834729	dp	0
323	48.782817646	21.2275312837	dp	0
324	48.783715095	21.2275312837	dp	0
325	48.7811943304	21.1219894564	dp	1
326	48.7811943304	21.123345094	dp	1
327	48.7820874782	21.123345094	dp	1
328	48.7820874782	21.1247007316	dp	1
329	48.782980626	21.1247007316	dp	1
330	48.782980626	21.1260563692	dp	1
331	48.7838737739	21.1260563692	dp	1
332	48.7847669217	21.1260563692	dp	1
333	48.7811943304	21.1274120068	dp	1
334	48.782980626	21.1274120068	dp	1
335	48.7838737739	21.1274120068	dp	1
336	48.7820874782	21.1287676444	dp	1
337	48.782980626	21.1287676444	dp	1
338	48.7820874782	21.1301232821	dp	1
339	48.7669039652	21.1314789197	dp	3
340	48.7811943304	21.1314789197	dp	1
341	48.7820874782	21.1314789197	dp	1
342	48.767797113	21.1328345573	dp	1
343	48.7686902608	21.1328345573	dp	1
344	48.7695834086	21.1328345573	dp	3
345	48.7811943304	21.1328345573	dp	1
346	48.767797113	21.1341901949	dp	1
347	48.7686902608	21.1341901949	dp	1
348	48.7695834086	21.1341901949	dp	4
349	48.7803011826	21.1341901949	dp	1
350	48.7811943304	21.1341901949	dp	0
351	48.767797113	21.1355458325	dp	2
352	48.7785148869	21.1355458325	dp	1
353	48.7794080347	21.1355458325	dp	0
354	48.7803011826	21.1355458325	dp	0
355	48.767797113	21.1369014701	dp	2
356	48.7686902608	21.1369014701	dp	2
357	48.7749422956	21.1369014701	dp	5
358	48.7758354434	21.1369014701	dp	1
359	48.7767285913	21.1369014701	dp	0
360	48.7776217391	21.1369014701	dp	0
361	48.7785148869	21.1369014701	dp	0
362	48.767797113	21.1382571077	dp	1
363	48.7686902608	21.1382571077	dp	1
364	48.7749422956	21.1382571077	dp	2
365	48.7758354434	21.1382571077	dp	0
366	48.767797113	21.1396127454	dp	3
367	48.7686902608	21.1396127454	dp	1
368	48.7695834086	21.1396127454	dp	1
369	48.7704765565	21.1396127454	dp	2
370	48.7758354434	21.1396127454	dp	1
371	48.7767285913	21.1396127454	dp	0
372	48.7776217391	21.1396127454	dp	0
373	48.7785148869	21.1396127454	dp	0
374	48.7794080347	21.1396127454	dp	0
375	48.7704765565	21.140968383	dp	1
376	48.7713697043	21.140968383	dp	1
377	48.7722628521	21.140968383	dp	2
378	48.7776217391	21.140968383	dp	0
379	48.7785148869	21.140968383	dp	0
380	48.7794080347	21.140968383	dp	0
381	48.7803011826	21.140968383	dp	0
382	48.7811943304	21.140968383	dp	0
383	48.7722628521	21.1423240206	dp	1
384	48.773156	21.1423240206	dp	1
385	48.7740491478	21.1423240206	dp	1
386	48.7749422956	21.1423240206	dp	1
387	48.7758354434	21.1423240206	dp	0
388	48.7767285913	21.1423240206	dp	0
389	48.7776217391	21.1423240206	dp	0
390	48.7803011826	21.1423240206	dp	0
391	48.7811943304	21.1423240206	dp	0
392	48.7776217391	21.1436796582	dp	0
393	48.7785148869	21.1436796582	dp	0
394	48.7794080347	21.1436796582	dp	0
395	48.7803011826	21.1436796582	dp	0
396	48.7776217391	21.1450352958	dp	0
397	48.7767285913	21.1463909334	dp	0
398	48.7776217391	21.1463909334	dp	0
399	48.7695834086	21.1477465711	dp	0
400	48.7704765565	21.1477465711	dp	0
401	48.7713697043	21.1477465711	dp	0
402	48.7722628521	21.1477465711	dp	0
403	48.773156	21.1477465711	dp	0
404	48.7740491478	21.1477465711	dp	0
405	48.7749422956	21.1477465711	dp	0
406	48.7758354434	21.1477465711	dp	0
407	48.7767285913	21.1477465711	dp	0
408	48.7704765565	21.1491022087	dp	0
409	48.7704765565	21.1504578463	dp	0
410	48.7704765565	21.1518134839	dp	0
411	48.7713697043	21.1518134839	dp	0
412	48.7704765565	21.1531691215	dp	0
413	48.7713697043	21.1531691215	dp	0
414	48.7695834086	21.1545247591	dp	0
415	48.7704765565	21.1545247591	dp	0
416	48.7695834086	21.1558803967	dp	0
417	48.7686902608	21.1572360344	dp	0
418	48.7695834086	21.1572360344	dp	0
419	48.7686902608	21.158591672	dp	0
420	48.7695834086	21.158591672	dp	0
421	48.7695834086	21.1599473096	dp	0
422	48.7704765565	21.1599473096	dp	0
423	48.7704765565	21.1613029472	dp	0
424	48.7713697043	21.1613029472	dp	0
425	48.7713697043	21.1626585848	dp	0
426	48.7722628521	21.1626585848	dp	0
427	48.7954846956	21.1626585848	dp	0
428	48.7722628521	21.1640142224	dp	0
429	48.7642245217	21.16536986	dp	0
430	48.7651176695	21.16536986	dp	0
431	48.7660108173	21.16536986	dp	0
432	48.7669039652	21.16536986	dp	0
433	48.7713697043	21.16536986	dp	0
434	48.7722628521	21.16536986	dp	0
435	48.7642245217	21.1667254977	dp	0
436	48.7651176695	21.1667254977	dp	0
437	48.7669039652	21.1667254977	dp	0
438	48.767797113	21.1667254977	dp	0
439	48.7686902608	21.1667254977	dp	0
440	48.7695834086	21.1667254977	dp	0
441	48.7704765565	21.1667254977	dp	0
442	48.7713697043	21.1667254977	dp	0
443	48.7651176695	21.1680811353	dp	0
444	48.7686902608	21.1680811353	dp	0
445	48.7320711999	21.1694367729	dp	0
446	48.7651176695	21.1694367729	dp	0
447	48.7660108173	21.1694367729	dp	0
448	48.7669039652	21.1694367729	dp	0
449	48.7320711999	21.1707924105	dp	0
450	48.7660108173	21.1707924105	dp	0
451	48.7669039652	21.1707924105	dp	0
452	48.767797113	21.1707924105	dp	0
453	48.7320711999	21.1721480481	dp	0
454	48.7651176695	21.1721480481	dp	0
455	48.7660108173	21.1721480481	dp	0
456	48.7669039652	21.1721480481	dp	0
457	48.7320711999	21.1735036857	dp	0
458	48.7615450782	21.1735036857	dp	0
459	48.762438226	21.1735036857	dp	0
460	48.7633313739	21.1735036857	dp	0
461	48.7642245217	21.1735036857	dp	0
462	48.7651176695	21.1735036857	dp	0
463	48.7669039652	21.1735036857	dp	0
464	48.767797113	21.1735036857	dp	0
465	48.7311780521	21.1748593233	dp	1
466	48.7615450782	21.1748593233	dp	0
467	48.762438226	21.1748593233	dp	0
468	48.7633313739	21.1748593233	dp	0
469	48.7651176695	21.1748593233	dp	0
470	48.7660108173	21.1748593233	dp	0
471	48.7669039652	21.1748593233	dp	0
472	48.7311780521	21.176214961	dp	1
473	48.7615450782	21.176214961	dp	0
474	48.762438226	21.176214961	dp	0
475	48.7633313739	21.176214961	dp	0
476	48.7651176695	21.176214961	dp	0
477	48.7660108173	21.176214961	dp	0
478	48.7311780521	21.1775705986	dp	1
479	48.7320711999	21.1775705986	dp	1
480	48.7606519304	21.1775705986	dp	0
481	48.7615450782	21.1775705986	dp	0
482	48.762438226	21.1775705986	dp	0
483	48.7633313739	21.1775705986	dp	0
484	48.7311780521	21.1789262362	dp	1
485	48.7320711999	21.1789262362	dp	1
486	48.7329643478	21.1789262362	dp	1
487	48.7597587826	21.1789262362	dp	0
488	48.7606519304	21.1789262362	dp	0
489	48.7615450782	21.1789262362	dp	0
490	48.7311780521	21.1802818738	dp	1
491	48.7320711999	21.1802818738	dp	1
492	48.7329643478	21.1802818738	dp	1
493	48.7597587826	21.1802818738	dp	0
494	48.7606519304	21.1802818738	dp	0
495	48.7615450782	21.1802818738	dp	0
496	48.7311780521	21.1816375114	dp	1
497	48.7320711999	21.1816375114	dp	1
498	48.7329643478	21.1816375114	dp	1
499	48.7588656347	21.1816375114	dp	0
500	48.7597587826	21.1816375114	dp	0
501	48.7606519304	21.1816375114	dp	0
502	48.7588656347	21.182993149	dp	0
503	48.7597587826	21.182993149	dp	0
504	48.7606519304	21.182993149	dp	0
505	48.7588656347	21.1843487866	dp	0
506	48.7597587826	21.1843487866	dp	0
507	48.7579724869	21.1857044243	dp	0
508	48.7588656347	21.1857044243	dp	0
509	48.7597587826	21.1857044243	dp	0
510	48.7579724869	21.1870600619	dp	0
511	48.7588656347	21.1870600619	dp	0
512	48.7597587826	21.1870600619	dp	1
513	48.7570793391	21.1884156995	dp	0
514	48.7579724869	21.1884156995	dp	0
515	48.7588656347	21.1884156995	dp	1
516	48.7561861913	21.1897713371	dp	0
517	48.7570793391	21.1897713371	dp	0
518	48.7579724869	21.1897713371	dp	6
519	48.7561861913	21.1911269747	dp	1
520	48.7561861913	21.1924826123	dp	2
521	48.7552930434	21.19383825	dp	3
522	48.7561861913	21.19383825	dp	4
523	48.7552930434	21.1951938876	dp	1
524	48.7284986086	21.1965495252	dp	3
525	48.7293917565	21.1965495252	dp	0
526	48.7302849043	21.1965495252	dp	0
527	48.7401095304	21.1965495252	dp	2
528	48.7543998956	21.1965495252	dp	2
529	48.7552930434	21.1965495252	dp	1
530	48.7293917565	21.1979051628	dp	25
531	48.7535067478	21.1979051628	dp	1
532	48.7543998956	21.1979051628	dp	1
533	48.7570793391	21.1979051628	dp	1
534	48.7579724869	21.1979051628	dp	1
535	48.7588656347	21.1979051628	dp	1
536	48.7597587826	21.1979051628	dp	1
537	48.7606519304	21.1979051628	dp	1
538	48.7615450782	21.1979051628	dp	28
539	48.7481478608	21.1992608004	dp	8
540	48.7526136	21.1992608004	dp	1
541	48.7535067478	21.1992608004	dp	1
542	48.7570793391	21.1992608004	dp	1
543	48.7526136	21.200616438	dp	1
544	48.7526136	21.2019720756	dp	0
545	48.7481478608	21.2033277133	dp	11
546	48.7517204521	21.2033277133	dp	1
547	48.7526136	21.2033277133	dp	0
548	48.747254713	21.2046833509	dp	9
549	48.7481478608	21.2046833509	dp	2
550	48.7508273043	21.2046833509	dp	1
551	48.7517204521	21.2046833509	dp	0
552	48.7311780521	21.2060389885	dp	0
553	48.7320711999	21.2060389885	dp	0
554	48.7463615652	21.2060389885	dp	9
555	48.747254713	21.2060389885	dp	1
556	48.7481478608	21.2060389885	dp	2
557	48.7508273043	21.2060389885	dp	1
558	48.7517204521	21.2060389885	dp	0
559	48.7311780521	21.2073946261	dp	0
560	48.7320711999	21.2073946261	dp	0
561	48.7454684173	21.2073946261	dp	6
562	48.7463615652	21.2073946261	dp	1
563	48.747254713	21.2073946261	dp	1
564	48.7481478608	21.2073946261	dp	1
565	48.7490410086	21.2073946261	dp	1
566	48.7499341565	21.2073946261	dp	1
567	48.7517204521	21.2073946261	dp	0
568	48.7311780521	21.2087502637	dp	0
569	48.7320711999	21.2087502637	dp	0
570	48.7329643478	21.2087502637	dp	0
571	48.7338574956	21.2087502637	dp	0
572	48.7436821217	21.2087502637	dp	8
573	48.7445752695	21.2087502637	dp	2
574	48.7454684173	21.2087502637	dp	2
575	48.7463615652	21.2087502637	dp	2
576	48.747254713	21.2087502637	dp	3
577	48.7481478608	21.2087502637	dp	4
578	48.7499341565	21.2087502637	dp	2
579	48.7517204521	21.2087502637	dp	0
580	48.7293917565	21.2101059013	dp	0
581	48.7302849043	21.2101059013	dp	0
582	48.7311780521	21.2101059013	dp	0
583	48.7320711999	21.2101059013	dp	0
584	48.741895826	21.2101059013	dp	2
585	48.7427889739	21.2101059013	dp	2
586	48.7436821217	21.2101059013	dp	2
587	48.7445752695	21.2101059013	dp	2
588	48.7454684173	21.2101059013	dp	3
589	48.7499341565	21.2101059013	dp	4
590	48.7508273043	21.2101059013	dp	0
591	48.7517204521	21.2101059013	dp	0
592	48.7526136	21.2101059013	dp	0
593	48.7284986086	21.2114615389	dp	14
594	48.7293917565	21.2114615389	dp	0
595	48.7302849043	21.2114615389	dp	0
596	48.7427889739	21.2114615389	dp	3
597	48.7436821217	21.2114615389	dp	2
598	48.7445752695	21.2114615389	dp	2
599	48.7454684173	21.2114615389	dp	3
600	48.7517204521	21.2114615389	dp	1
601	48.7526136	21.2114615389	dp	0
602	48.7535067478	21.2114615389	dp	0
603	48.7284986086	21.2128171766	dp	0
604	48.7427889739	21.2128171766	dp	3
605	48.7436821217	21.2128171766	dp	2
606	48.7445752695	21.2128171766	dp	2
607	48.7454684173	21.2128171766	dp	2
608	48.7463615652	21.2128171766	dp	2
609	48.747254713	21.2128171766	dp	3
610	48.7481478608	21.2128171766	dp	6
611	48.7517204521	21.2128171766	dp	1
612	48.7535067478	21.2128171766	dp	0
613	48.7276054608	21.2141728142	dp	26
614	48.7284986086	21.2141728142	dp	0
615	48.741895826	21.2141728142	dp	1
616	48.7427889739	21.2141728142	dp	2
617	48.7436821217	21.2141728142	dp	2
618	48.7445752695	21.2141728142	dp	2
619	48.7454684173	21.2141728142	dp	2
620	48.7463615652	21.2141728142	dp	2
621	48.747254713	21.2141728142	dp	2
622	48.7481478608	21.2141728142	dp	3
623	48.7508273043	21.2141728142	dp	1
624	48.7517204521	21.2141728142	dp	0
625	48.7526136	21.2141728142	dp	0
626	48.7535067478	21.2141728142	dp	0
627	48.726712313	21.2155284518	dp	48
628	48.7276054608	21.2155284518	dp	0
629	48.741895826	21.2155284518	dp	1
630	48.7427889739	21.2155284518	dp	2
631	48.7436821217	21.2155284518	dp	2
632	48.7445752695	21.2155284518	dp	2
633	48.7454684173	21.2155284518	dp	2
634	48.7463615652	21.2155284518	dp	2
635	48.747254713	21.2155284518	dp	2
636	48.7481478608	21.2155284518	dp	3
637	48.7508273043	21.2155284518	dp	1
638	48.7526136	21.2155284518	dp	0
639	48.7249260173	21.2168840894	dp	9
640	48.7258191652	21.2168840894	dp	0
641	48.726712313	21.2168840894	dp	0
642	48.741895826	21.2168840894	dp	1
643	48.7427889739	21.2168840894	dp	1
644	48.7436821217	21.2168840894	dp	3
645	48.7463615652	21.2168840894	dp	4
646	48.747254713	21.2168840894	dp	3
647	48.7481478608	21.2168840894	dp	4
648	48.7508273043	21.2168840894	dp	1
649	48.7526136	21.2168840894	dp	1
650	48.7597587826	21.2168840894	dp	1
651	48.7606519304	21.2168840894	dp	1
652	48.7615450782	21.2168840894	dp	1
653	48.7249260173	21.218239727	dp	10
654	48.7401095304	21.218239727	dp	4
655	48.7410026782	21.218239727	dp	1
656	48.741895826	21.218239727	dp	1
657	48.7427889739	21.218239727	dp	1
658	48.7508273043	21.218239727	dp	2
659	48.7526136	21.218239727	dp	1
660	48.7552930434	21.218239727	dp	4
661	48.7597587826	21.218239727	dp	2
662	48.7606519304	21.218239727	dp	1
663	48.7615450782	21.218239727	dp	1
664	48.762438226	21.218239727	dp	1
665	48.726712313	21.2195953646	dp	0
666	48.7311780521	21.2195953646	dp	0
667	48.7338574956	21.2195953646	dp	8
668	48.7392163826	21.2195953646	dp	4
669	48.7401095304	21.2195953646	dp	1
670	48.7410026782	21.2195953646	dp	1
671	48.741895826	21.2195953646	dp	1
672	48.7427889739	21.2195953646	dp	1
673	48.7436821217	21.2195953646	dp	7
674	48.7508273043	21.2195953646	dp	3
675	48.7517204521	21.2195953646	dp	1
676	48.7526136	21.2195953646	dp	1
677	48.7543998956	21.2195953646	dp	1
678	48.7552930434	21.2195953646	dp	2
679	48.7597587826	21.2195953646	dp	1
680	48.7606519304	21.2195953646	dp	1
681	48.7615450782	21.2195953646	dp	1
682	48.762438226	21.2195953646	dp	1
683	48.726712313	21.2209510022	dp	0
684	48.7276054608	21.2209510022	dp	0
685	48.7311780521	21.2209510022	dp	0
686	48.7338574956	21.2209510022	dp	2
687	48.7383232347	21.2209510022	dp	3
688	48.7392163826	21.2209510022	dp	1
689	48.7401095304	21.2209510022	dp	1
690	48.7410026782	21.2209510022	dp	1
691	48.741895826	21.2209510022	dp	1
692	48.7427889739	21.2209510022	dp	2
693	48.7508273043	21.2209510022	dp	3
694	48.7517204521	21.2209510022	dp	1
695	48.7526136	21.2209510022	dp	1
696	48.7543998956	21.2209510022	dp	1
697	48.7552930434	21.2209510022	dp	1
698	48.7588656347	21.2209510022	dp	3
699	48.7597587826	21.2209510022	dp	1
700	48.7606519304	21.2209510022	dp	1
701	48.7615450782	21.2209510022	dp	1
702	48.762438226	21.2209510022	dp	1
703	48.7258191652	21.2223066399	dp	0
704	48.726712313	21.2223066399	dp	0
705	48.7276054608	21.2223066399	dp	0
706	48.7293917565	21.2223066399	dp	0
707	48.7302849043	21.2223066399	dp	0
708	48.7311780521	21.2223066399	dp	0
709	48.7320711999	21.2223066399	dp	0
710	48.7338574956	21.2223066399	dp	1
711	48.7347506434	21.2223066399	dp	1
712	48.7356437913	21.2223066399	dp	2
713	48.7365369391	21.2223066399	dp	2
714	48.7383232347	21.2223066399	dp	1
715	48.7392163826	21.2223066399	dp	1
716	48.7401095304	21.2223066399	dp	1
717	48.7410026782	21.2223066399	dp	1
718	48.741895826	21.2223066399	dp	1
719	48.7427889739	21.2223066399	dp	4
720	48.7508273043	21.2223066399	dp	1
721	48.7517204521	21.2223066399	dp	1
722	48.7543998956	21.2223066399	dp	1
723	48.7552930434	21.2223066399	dp	2
724	48.7597587826	21.2223066399	dp	1
725	48.7606519304	21.2223066399	dp	1
726	48.7615450782	21.2223066399	dp	1
727	48.762438226	21.2223066399	dp	1
728	48.7249260173	21.2236622775	dp	12
729	48.7258191652	21.2236622775	dp	0
730	48.7276054608	21.2236622775	dp	0
731	48.7284986086	21.2236622775	dp	0
732	48.7293917565	21.2236622775	dp	0
733	48.7302849043	21.2236622775	dp	0
734	48.7311780521	21.2236622775	dp	0
735	48.7320711999	21.2236622775	dp	0
736	48.7329643478	21.2236622775	dp	1
737	48.7338574956	21.2236622775	dp	1
738	48.7347506434	21.2236622775	dp	1
739	48.7356437913	21.2236622775	dp	2
740	48.7383232347	21.2236622775	dp	3
741	48.7392163826	21.2236622775	dp	1
742	48.7401095304	21.2236622775	dp	1
743	48.7410026782	21.2236622775	dp	1
744	48.741895826	21.2236622775	dp	1
745	48.7427889739	21.2236622775	dp	4
746	48.7499341565	21.2236622775	dp	7
747	48.7508273043	21.2236622775	dp	1
748	48.7517204521	21.2236622775	dp	1
749	48.7535067478	21.2236622775	dp	1
750	48.7543998956	21.2236622775	dp	1
751	48.7552930434	21.2236622775	dp	2
752	48.7597587826	21.2236622775	dp	1
753	48.7606519304	21.2236622775	dp	1
754	48.7615450782	21.2236622775	dp	1
755	48.7249260173	21.2250179151	dp	23
756	48.7258191652	21.2250179151	dp	9
757	48.726712313	21.2250179151	dp	9
758	48.7276054608	21.2250179151	dp	9
759	48.7284986086	21.2250179151	dp	9
760	48.7293917565	21.2250179151	dp	9
761	48.7302849043	21.2250179151	dp	9
762	48.7311780521	21.2250179151	dp	9
763	48.7320711999	21.2250179151	dp	9
764	48.7329643478	21.2250179151	dp	8
765	48.7338574956	21.2250179151	dp	1
766	48.7347506434	21.2250179151	dp	2
767	48.7401095304	21.2250179151	dp	5
768	48.7410026782	21.2250179151	dp	1
769	48.741895826	21.2250179151	dp	1
770	48.7427889739	21.2250179151	dp	5
771	48.7499341565	21.2250179151	dp	4
772	48.7508273043	21.2250179151	dp	1
773	48.7526136	21.2250179151	dp	1
774	48.7535067478	21.2250179151	dp	1
775	48.7543998956	21.2250179151	dp	1
776	48.7552930434	21.2250179151	dp	2
777	48.7588656347	21.2250179151	dp	2
778	48.7597587826	21.2250179151	dp	1
779	48.7606519304	21.2250179151	dp	1
780	48.7615450782	21.2250179151	dp	1
781	48.7633313739	21.2250179151	dp	1
782	48.7642245217	21.2250179151	dp	2
783	48.7249260173	21.2263735527	dp	27
784	48.7258191652	21.2263735527	dp	17
785	48.726712313	21.2263735527	dp	18
786	48.7276054608	21.2263735527	dp	18
787	48.7284986086	21.2263735527	dp	18
788	48.7293917565	21.2263735527	dp	18
789	48.7302849043	21.2263735527	dp	18
790	48.7311780521	21.2263735527	dp	18
791	48.7320711999	21.2263735527	dp	18
792	48.7329643478	21.2263735527	dp	16
793	48.7338574956	21.2263735527	dp	1
794	48.7347506434	21.2263735527	dp	2
795	48.7365369391	21.2263735527	dp	11
796	48.741895826	21.2263735527	dp	2
797	48.7427889739	21.2263735527	dp	3
798	48.7499341565	21.2263735527	dp	2
799	48.7508273043	21.2263735527	dp	1
800	48.7517204521	21.2263735527	dp	1
801	48.7526136	21.2263735527	dp	1
802	48.7535067478	21.2263735527	dp	1
803	48.7588656347	21.2263735527	dp	2
804	48.7597587826	21.2263735527	dp	1
805	48.7606519304	21.2263735527	dp	1
806	48.7615450782	21.2263735527	dp	1
807	48.762438226	21.2263735527	dp	1
808	48.7633313739	21.2263735527	dp	1
809	48.7249260173	21.2277291903	dp	27
810	48.7258191652	21.2277291903	dp	17
811	48.726712313	21.2277291903	dp	18
812	48.7276054608	21.2277291903	dp	18
813	48.7284986086	21.2277291903	dp	18
814	48.7293917565	21.2277291903	dp	18
815	48.7302849043	21.2277291903	dp	18
816	48.7311780521	21.2277291903	dp	18
817	48.7320711999	21.2277291903	dp	18
818	48.7329643478	21.2277291903	dp	16
819	48.7338574956	21.2277291903	dp	1
820	48.7347506434	21.2277291903	dp	3
821	48.7410026782	21.2277291903	dp	9
822	48.7436821217	21.2277291903	dp	8
823	48.7490410086	21.2277291903	dp	7
824	48.7499341565	21.2277291903	dp	1
825	48.7508273043	21.2277291903	dp	1
826	48.7517204521	21.2277291903	dp	1
827	48.7526136	21.2277291903	dp	1
828	48.7535067478	21.2277291903	dp	1
829	48.7543998956	21.2277291903	dp	2
830	48.7588656347	21.2277291903	dp	2
831	48.7597587826	21.2277291903	dp	1
832	48.7606519304	21.2277291903	dp	1
833	48.7615450782	21.2277291903	dp	1
834	48.762438226	21.2277291903	dp	3
835	48.7249260173	21.2290848279	dp	27
836	48.7258191652	21.2290848279	dp	17
837	48.726712313	21.2290848279	dp	18
838	48.7276054608	21.2290848279	dp	18
839	48.7284986086	21.2290848279	dp	18
840	48.7293917565	21.2290848279	dp	18
841	48.7302849043	21.2290848279	dp	18
842	48.7311780521	21.2290848279	dp	18
843	48.7320711999	21.2290848279	dp	18
844	48.7329643478	21.2290848279	dp	16
845	48.7338574956	21.2290848279	dp	1
846	48.7347506434	21.2290848279	dp	3
847	48.7427889739	21.2290848279	dp	2
848	48.7436821217	21.2290848279	dp	3
849	48.7490410086	21.2290848279	dp	4
850	48.7499341565	21.2290848279	dp	1
851	48.7508273043	21.2290848279	dp	1
852	48.7517204521	21.2290848279	dp	1
853	48.7526136	21.2290848279	dp	1
854	48.7535067478	21.2290848279	dp	1
855	48.7579724869	21.2290848279	dp	2
856	48.7588656347	21.2290848279	dp	1
857	48.7597587826	21.2290848279	dp	1
858	48.7606519304	21.2290848279	dp	1
859	48.7615450782	21.2290848279	dp	2
860	48.762438226	21.2290848279	dp	17
861	48.7240328695	21.2304404655	dp	38
862	48.7249260173	21.2304404655	dp	22
863	48.7258191652	21.2304404655	dp	14
864	48.726712313	21.2304404655	dp	18
865	48.7276054608	21.2304404655	dp	18
866	48.7284986086	21.2304404655	dp	18
867	48.7293917565	21.2304404655	dp	18
868	48.7302849043	21.2304404655	dp	18
869	48.7311780521	21.2304404655	dp	18
870	48.7320711999	21.2304404655	dp	18
871	48.7329643478	21.2304404655	dp	16
872	48.7338574956	21.2304404655	dp	1
873	48.7347506434	21.2304404655	dp	1
874	48.7356437913	21.2304404655	dp	6
875	48.7410026782	21.2304404655	dp	6
876	48.741895826	21.2304404655	dp	2
877	48.7427889739	21.2304404655	dp	1
878	48.7436821217	21.2304404655	dp	1
879	48.7445752695	21.2304404655	dp	6
880	48.7490410086	21.2304404655	dp	4
881	48.7499341565	21.2304404655	dp	1
882	48.7508273043	21.2304404655	dp	1
883	48.7517204521	21.2304404655	dp	1
884	48.7526136	21.2304404655	dp	1
885	48.7535067478	21.2304404655	dp	2
886	48.7570793391	21.2304404655	dp	2
887	48.7579724869	21.2304404655	dp	1
888	48.7588656347	21.2304404655	dp	1
889	48.7597587826	21.2304404655	dp	1
890	48.7606519304	21.2304404655	dp	2
891	48.7249260173	21.2317961032	dp	27
892	48.7258191652	21.2317961032	dp	9
893	48.726712313	21.2317961032	dp	17
894	48.7276054608	21.2317961032	dp	18
895	48.7284986086	21.2317961032	dp	18
896	48.7293917565	21.2317961032	dp	18
897	48.7302849043	21.2317961032	dp	18
898	48.7311780521	21.2317961032	dp	18
899	48.7320711999	21.2317961032	dp	18
900	48.7329643478	21.2317961032	dp	16
901	48.7338574956	21.2317961032	dp	1
902	48.7347506434	21.2317961032	dp	1
903	48.7356437913	21.2317961032	dp	1
904	48.7365369391	21.2317961032	dp	6
905	48.7401095304	21.2317961032	dp	6
906	48.7410026782	21.2317961032	dp	1
907	48.741895826	21.2317961032	dp	1
908	48.7427889739	21.2317961032	dp	1
909	48.7436821217	21.2317961032	dp	1
910	48.7445752695	21.2317961032	dp	3
911	48.7490410086	21.2317961032	dp	2
912	48.7499341565	21.2317961032	dp	1
913	48.7508273043	21.2317961032	dp	1
914	48.7517204521	21.2317961032	dp	1
915	48.7526136	21.2317961032	dp	1
916	48.7561861913	21.2317961032	dp	1
917	48.7570793391	21.2317961032	dp	1
918	48.7588656347	21.2317961032	dp	2
919	48.7597587826	21.2317961032	dp	1
920	48.7606519304	21.2317961032	dp	9
921	48.7258191652	21.2331517408	dp	14
922	48.726712313	21.2331517408	dp	28
923	48.7276054608	21.2331517408	dp	29
924	48.7284986086	21.2331517408	dp	29
925	48.7293917565	21.2331517408	dp	29
926	48.7302849043	21.2331517408	dp	29
927	48.7311780521	21.2331517408	dp	29
928	48.7320711999	21.2331517408	dp	29
929	48.7329643478	21.2331517408	dp	27
930	48.7338574956	21.2331517408	dp	17
931	48.7347506434	21.2331517408	dp	28
932	48.7356437913	21.2331517408	dp	37
933	48.7365369391	21.2331517408	dp	70
934	48.7401095304	21.2331517408	dp	28
935	48.7410026782	21.2331517408	dp	11
936	48.741895826	21.2331517408	dp	12
937	48.7427889739	21.2331517408	dp	13
938	48.7436821217	21.2331517408	dp	44
939	48.7463615652	21.2331517408	dp	32
940	48.7481478608	21.2331517408	dp	18
941	48.7490410086	21.2331517408	dp	13
942	48.7499341565	21.2331517408	dp	10
943	48.7508273043	21.2331517408	dp	6
944	48.7517204521	21.2331517408	dp	6
945	48.7526136	21.2331517408	dp	9
946	48.7552930434	21.2331517408	dp	9
947	48.7561861913	21.2331517408	dp	12
948	48.7588656347	21.2331517408	dp	16
949	48.7597587826	21.2331517408	dp	3
950	48.7258191652	21.2345073784	dp	28
951	48.726712313	21.2345073784	dp	47
952	48.7276054608	21.2345073784	dp	48
953	48.7284986086	21.2345073784	dp	48
954	48.7293917565	21.2345073784	dp	48
955	48.7302849043	21.2345073784	dp	48
956	48.7311780521	21.2345073784	dp	48
957	48.7320711999	21.2345073784	dp	48
958	48.7329643478	21.2345073784	dp	62
959	48.7401095304	21.2345073784	dp	55
960	48.7410026782	21.2345073784	dp	28
961	48.741895826	21.2345073784	dp	32
962	48.7427889739	21.2345073784	dp	55
963	48.7463615652	21.2345073784	dp	61
964	48.747254713	21.2345073784	dp	36
965	48.7481478608	21.2345073784	dp	33
966	48.7490410086	21.2345073784	dp	33
967	48.7499341565	21.2345073784	dp	26
968	48.7508273043	21.2345073784	dp	16
969	48.7517204521	21.2345073784	dp	16
970	48.7526136	21.2345073784	dp	16
971	48.7535067478	21.2345073784	dp	19
972	48.7543998956	21.2345073784	dp	19
973	48.7552930434	21.2345073784	dp	16
974	48.7561861913	21.2345073784	dp	63
975	48.7258191652	21.235863016	dp	28
976	48.726712313	21.235863016	dp	47
977	48.7276054608	21.235863016	dp	48
978	48.7284986086	21.235863016	dp	48
979	48.7293917565	21.235863016	dp	48
980	48.7302849043	21.235863016	dp	48
981	48.7311780521	21.235863016	dp	48
982	48.7320711999	21.235863016	dp	48
983	48.7329643478	21.235863016	dp	46
984	48.7338574956	21.235863016	dp	75
985	48.7383232347	21.235863016	dp	93
986	48.7392163826	21.235863016	dp	34
987	48.7401095304	21.235863016	dp	28
988	48.7410026782	21.235863016	dp	28
989	48.741895826	21.235863016	dp	32
990	48.7427889739	21.235863016	dp	47
991	48.7445752695	21.235863016	dp	69
992	48.7454684173	21.235863016	dp	40
993	48.7463615652	21.235863016	dp	33
994	48.747254713	21.235863016	dp	33
995	48.7481478608	21.235863016	dp	33
996	48.7490410086	21.235863016	dp	33
997	48.7499341565	21.235863016	dp	26
998	48.7508273043	21.235863016	dp	16
999	48.7517204521	21.235863016	dp	16
1000	48.7526136	21.235863016	dp	16
1001	48.7535067478	21.235863016	dp	16
1002	48.7543998956	21.235863016	dp	16
1003	48.7552930434	21.235863016	dp	34
1004	48.7749422956	21.235863016	dp	9
1005	48.7758354434	21.235863016	dp	2
1006	48.7258191652	21.2372186536	dp	27
1007	48.726712313	21.2372186536	dp	34
1008	48.7276054608	21.2372186536	dp	47
1009	48.7284986086	21.2372186536	dp	48
1010	48.7293917565	21.2372186536	dp	48
1011	48.7302849043	21.2372186536	dp	48
1012	48.7311780521	21.2372186536	dp	48
1013	48.7320711999	21.2372186536	dp	48
1014	48.7329643478	21.2372186536	dp	46
1015	48.7338574956	21.2372186536	dp	28
1016	48.7347506434	21.2372186536	dp	34
1017	48.7356437913	21.2372186536	dp	51
1018	48.7365369391	21.2372186536	dp	51
1019	48.7374300869	21.2372186536	dp	34
1020	48.7383232347	21.2372186536	dp	28
1021	48.7392163826	21.2372186536	dp	28
1022	48.7401095304	21.2372186536	dp	28
1023	48.7410026782	21.2372186536	dp	28
1024	48.741895826	21.2372186536	dp	32
1025	48.7427889739	21.2372186536	dp	33
1026	48.7436821217	21.2372186536	dp	36
1027	48.7445752695	21.2372186536	dp	33
1028	48.7454684173	21.2372186536	dp	33
1029	48.7463615652	21.2372186536	dp	33
1030	48.747254713	21.2372186536	dp	33
1031	48.7481478608	21.2372186536	dp	33
1032	48.7490410086	21.2372186536	dp	33
1033	48.7499341565	21.2372186536	dp	26
1034	48.7508273043	21.2372186536	dp	16
1035	48.7517204521	21.2372186536	dp	16
1036	48.7526136	21.2372186536	dp	16
1037	48.7535067478	21.2372186536	dp	16
1038	48.7543998956	21.2372186536	dp	16
1039	48.7552930434	21.2372186536	dp	38
1040	48.7615450782	21.2372186536	dp	6
1041	48.773156	21.2372186536	dp	13
1042	48.7740491478	21.2372186536	dp	1
1043	48.7749422956	21.2372186536	dp	1
1044	48.7758354434	21.2372186536	dp	1
1045	48.7258191652	21.2385742912	dp	27
1046	48.726712313	21.2385742912	dp	25
1047	48.7276054608	21.2385742912	dp	41
1048	48.7284986086	21.2385742912	dp	46
1049	48.7293917565	21.2385742912	dp	48
1050	48.7302849043	21.2385742912	dp	48
1051	48.7311780521	21.2385742912	dp	48
1052	48.7320711999	21.2385742912	dp	48
1053	48.7329643478	21.2385742912	dp	46
1054	48.7338574956	21.2385742912	dp	28
1055	48.7347506434	21.2385742912	dp	28
1056	48.7356437913	21.2385742912	dp	28
1057	48.7365369391	21.2385742912	dp	28
1058	48.7374300869	21.2385742912	dp	28
1059	48.7383232347	21.2385742912	dp	28
1060	48.7392163826	21.2385742912	dp	28
1061	48.7401095304	21.2385742912	dp	28
1062	48.7410026782	21.2385742912	dp	28
1063	48.741895826	21.2385742912	dp	32
1064	48.7427889739	21.2385742912	dp	33
1065	48.7436821217	21.2385742912	dp	33
1066	48.7445752695	21.2385742912	dp	33
1067	48.7454684173	21.2385742912	dp	33
1068	48.7463615652	21.2385742912	dp	33
1069	48.747254713	21.2385742912	dp	33
1070	48.7481478608	21.2385742912	dp	33
1071	48.7490410086	21.2385742912	dp	33
1072	48.7499341565	21.2385742912	dp	26
1073	48.7508273043	21.2385742912	dp	16
1074	48.7517204521	21.2385742912	dp	16
1075	48.7526136	21.2385742912	dp	16
1076	48.7535067478	21.2385742912	dp	16
1077	48.7543998956	21.2385742912	dp	16
1078	48.7552930434	21.2385742912	dp	32
1079	48.7579724869	21.2385742912	dp	98
1080	48.7588656347	21.2385742912	dp	4
1081	48.7669039652	21.2385742912	dp	8
1082	48.767797113	21.2385742912	dp	7
1083	48.7686902608	21.2385742912	dp	7
1084	48.7695834086	21.2385742912	dp	10
1085	48.7722628521	21.2385742912	dp	3
1086	48.773156	21.2385742912	dp	1
1087	48.7740491478	21.2385742912	dp	1
1088	48.726712313	21.2399299288	dp	15
1089	48.7276054608	21.2399299288	dp	23
1090	48.7284986086	21.2399299288	dp	35
1091	48.7293917565	21.2399299288	dp	45
1092	48.7302849043	21.2399299288	dp	48
1093	48.7311780521	21.2399299288	dp	48
1094	48.7320711999	21.2399299288	dp	48
1095	48.7329643478	21.2399299288	dp	46
1096	48.7338574956	21.2399299288	dp	28
1097	48.7347506434	21.2399299288	dp	28
1098	48.7356437913	21.2399299288	dp	28
1099	48.7365369391	21.2399299288	dp	28
1100	48.7374300869	21.2399299288	dp	28
1101	48.7383232347	21.2399299288	dp	28
1102	48.7392163826	21.2399299288	dp	28
1103	48.7401095304	21.2399299288	dp	28
1104	48.7410026782	21.2399299288	dp	28
1105	48.741895826	21.2399299288	dp	32
1106	48.7427889739	21.2399299288	dp	33
1107	48.7436821217	21.2399299288	dp	33
1108	48.7445752695	21.2399299288	dp	33
1109	48.7454684173	21.2399299288	dp	33
1110	48.7463615652	21.2399299288	dp	33
1111	48.747254713	21.2399299288	dp	33
1112	48.7481478608	21.2399299288	dp	33
1113	48.7490410086	21.2399299288	dp	33
1114	48.7499341565	21.2399299288	dp	26
1115	48.7508273043	21.2399299288	dp	16
1116	48.7517204521	21.2399299288	dp	16
1117	48.7526136	21.2399299288	dp	16
1118	48.7535067478	21.2399299288	dp	16
1119	48.7543998956	21.2399299288	dp	16
1120	48.7552930434	21.2399299288	dp	76
1121	48.7660108173	21.2399299288	dp	1
1122	48.7669039652	21.2399299288	dp	1
1123	48.7695834086	21.2399299288	dp	1
1124	48.7704765565	21.2399299288	dp	3
1125	48.7722628521	21.2399299288	dp	2
1126	48.7284986086	21.2412855665	dp	25
1127	48.7293917565	21.2412855665	dp	36
1128	48.7302849043	21.2412855665	dp	48
1129	48.7311780521	21.2412855665	dp	51
1130	48.7320711999	21.2412855665	dp	51
1131	48.7329643478	21.2412855665	dp	49
1132	48.7338574956	21.2412855665	dp	31
1133	48.7347506434	21.2412855665	dp	31
1134	48.7356437913	21.2412855665	dp	31
1135	48.7365369391	21.2412855665	dp	31
1136	48.7374300869	21.2412855665	dp	31
1137	48.7383232347	21.2412855665	dp	31
1138	48.7392163826	21.2412855665	dp	31
1139	48.7401095304	21.2412855665	dp	31
1140	48.7410026782	21.2412855665	dp	31
1141	48.741895826	21.2412855665	dp	37
1142	48.7427889739	21.2412855665	dp	34
1143	48.7436821217	21.2412855665	dp	34
1144	48.7445752695	21.2412855665	dp	34
1145	48.7454684173	21.2412855665	dp	34
1146	48.7463615652	21.2412855665	dp	34
1147	48.747254713	21.2412855665	dp	34
1148	48.7481478608	21.2412855665	dp	34
1149	48.7490410086	21.2412855665	dp	34
1150	48.7499341565	21.2412855665	dp	27
1151	48.7508273043	21.2412855665	dp	17
1152	48.7517204521	21.2412855665	dp	17
1153	48.7526136	21.2412855665	dp	17
1154	48.7535067478	21.2412855665	dp	17
1155	48.7543998956	21.2412855665	dp	37
1156	48.7651176695	21.2412855665	dp	1
1157	48.7660108173	21.2412855665	dp	1
1158	48.7704765565	21.2412855665	dp	2
1159	48.7722628521	21.2412855665	dp	1
1160	48.7284986086	21.2426412041	dp	33
1161	48.7293917565	21.2426412041	dp	31
1162	48.7302849043	21.2426412041	dp	53
1163	48.7311780521	21.2426412041	dp	64
1164	48.7320711999	21.2426412041	dp	64
1165	48.7329643478	21.2426412041	dp	62
1166	48.7338574956	21.2426412041	dp	41
1167	48.7347506434	21.2426412041	dp	41
1168	48.7356437913	21.2426412041	dp	41
1169	48.7365369391	21.2426412041	dp	41
1170	48.7374300869	21.2426412041	dp	41
1171	48.7383232347	21.2426412041	dp	41
1172	48.7392163826	21.2426412041	dp	41
1173	48.7401095304	21.2426412041	dp	41
1174	48.7410026782	21.2426412041	dp	56
1175	48.7427889739	21.2426412041	dp	53
1176	48.7436821217	21.2426412041	dp	38
1177	48.7445752695	21.2426412041	dp	38
1178	48.7454684173	21.2426412041	dp	38
1179	48.7463615652	21.2426412041	dp	38
1180	48.747254713	21.2426412041	dp	38
1181	48.7481478608	21.2426412041	dp	38
1182	48.7490410086	21.2426412041	dp	38
1183	48.7499341565	21.2426412041	dp	30
1184	48.7508273043	21.2426412041	dp	20
1185	48.7517204521	21.2426412041	dp	20
1186	48.7526136	21.2426412041	dp	20
1187	48.7535067478	21.2426412041	dp	20
1188	48.7543998956	21.2426412041	dp	87
1189	48.7642245217	21.2426412041	dp	2
1190	48.7651176695	21.2426412041	dp	1
1191	48.7704765565	21.2426412041	dp	1
1192	48.7713697043	21.2426412041	dp	1
1193	48.7293917565	21.2439968417	dp	33
1194	48.7302849043	21.2439968417	dp	45
1195	48.7311780521	21.2439968417	dp	60
1196	48.7320711999	21.2439968417	dp	64
1197	48.7329643478	21.2439968417	dp	62
1198	48.7338574956	21.2439968417	dp	41
1199	48.7347506434	21.2439968417	dp	41
1200	48.7356437913	21.2439968417	dp	41
1201	48.7365369391	21.2439968417	dp	41
1202	48.7374300869	21.2439968417	dp	41
1203	48.7383232347	21.2439968417	dp	41
1204	48.7392163826	21.2439968417	dp	41
1205	48.7401095304	21.2439968417	dp	41
1206	48.7410026782	21.2439968417	dp	41
1207	48.741895826	21.2439968417	dp	43
1208	48.7427889739	21.2439968417	dp	38
1209	48.7436821217	21.2439968417	dp	38
1210	48.7445752695	21.2439968417	dp	38
1211	48.7454684173	21.2439968417	dp	38
1212	48.7463615652	21.2439968417	dp	38
1213	48.747254713	21.2439968417	dp	38
1214	48.7481478608	21.2439968417	dp	38
1215	48.7490410086	21.2439968417	dp	38
1216	48.7499341565	21.2439968417	dp	30
1217	48.7508273043	21.2439968417	dp	20
1218	48.7517204521	21.2439968417	dp	20
1219	48.7526136	21.2439968417	dp	20
1220	48.7535067478	21.2439968417	dp	20
1221	48.7543998956	21.2439968417	dp	43
1222	48.7633313739	21.2439968417	dp	1
1223	48.7642245217	21.2439968417	dp	1
1224	48.7704765565	21.2439968417	dp	3
1225	48.7713697043	21.2439968417	dp	14
1226	48.7293917565	21.2453524793	dp	33
1227	48.7302849043	21.2453524793	dp	31
1228	48.7311780521	21.2453524793	dp	52
1229	48.7320711999	21.2453524793	dp	64
1230	48.7329643478	21.2453524793	dp	62
1231	48.7338574956	21.2453524793	dp	41
1232	48.7347506434	21.2453524793	dp	41
1233	48.7356437913	21.2453524793	dp	41
1234	48.7365369391	21.2453524793	dp	41
1235	48.7374300869	21.2453524793	dp	41
1236	48.7383232347	21.2453524793	dp	41
1237	48.7392163826	21.2453524793	dp	41
1238	48.7401095304	21.2453524793	dp	41
1239	48.7410026782	21.2453524793	dp	41
1240	48.741895826	21.2453524793	dp	39
1241	48.7427889739	21.2453524793	dp	38
1242	48.7436821217	21.2453524793	dp	38
1243	48.7445752695	21.2453524793	dp	38
1244	48.7454684173	21.2453524793	dp	38
1245	48.7463615652	21.2453524793	dp	38
1246	48.747254713	21.2453524793	dp	38
1247	48.7481478608	21.2453524793	dp	38
1248	48.7490410086	21.2453524793	dp	38
1249	48.7499341565	21.2453524793	dp	30
1250	48.7508273043	21.2453524793	dp	20
1251	48.7517204521	21.2453524793	dp	20
1252	48.7526136	21.2453524793	dp	20
1253	48.7535067478	21.2453524793	dp	20
1254	48.7543998956	21.2453524793	dp	20
1255	48.7552930434	21.2453524793	dp	86
1256	48.7615450782	21.2453524793	dp	3
1257	48.762438226	21.2453524793	dp	1
1258	48.7633313739	21.2453524793	dp	1
1259	48.7302849043	21.2467081169	dp	33
1260	48.7311780521	21.2467081169	dp	44
1261	48.7320711999	21.2467081169	dp	59
1262	48.7329643478	21.2467081169	dp	62
1263	48.7338574956	21.2467081169	dp	41
1264	48.7347506434	21.2467081169	dp	41
1265	48.7356437913	21.2467081169	dp	41
1266	48.7365369391	21.2467081169	dp	41
1267	48.7374300869	21.2467081169	dp	41
1268	48.7383232347	21.2467081169	dp	41
1269	48.7392163826	21.2467081169	dp	41
1270	48.7401095304	21.2467081169	dp	41
1271	48.7410026782	21.2467081169	dp	41
1272	48.741895826	21.2467081169	dp	39
1273	48.7427889739	21.2467081169	dp	38
1274	48.7436821217	21.2467081169	dp	38
1275	48.7445752695	21.2467081169	dp	38
1276	48.7454684173	21.2467081169	dp	38
1277	48.7463615652	21.2467081169	dp	38
1278	48.747254713	21.2467081169	dp	38
1279	48.7481478608	21.2467081169	dp	38
1280	48.7490410086	21.2467081169	dp	38
1281	48.7499341565	21.2467081169	dp	30
1282	48.7508273043	21.2467081169	dp	20
1283	48.7517204521	21.2467081169	dp	20
1284	48.7526136	21.2467081169	dp	20
1285	48.7535067478	21.2467081169	dp	20
1286	48.7543998956	21.2467081169	dp	20
1287	48.7552930434	21.2467081169	dp	20
1288	48.7561861913	21.2467081169	dp	24
1289	48.7570793391	21.2467081169	dp	83
1290	48.7606519304	21.2467081169	dp	1
1291	48.7615450782	21.2467081169	dp	1
1292	48.762438226	21.2467081169	dp	1
1293	48.7311780521	21.2480637545	dp	33
1294	48.7320711999	21.2480637545	dp	52
1295	48.7329643478	21.2480637545	dp	62
1296	48.7338574956	21.2480637545	dp	41
1297	48.7347506434	21.2480637545	dp	41
1298	48.7356437913	21.2480637545	dp	41
1299	48.7365369391	21.2480637545	dp	41
1300	48.7374300869	21.2480637545	dp	41
1301	48.7383232347	21.2480637545	dp	41
1302	48.7392163826	21.2480637545	dp	41
1303	48.7401095304	21.2480637545	dp	41
1304	48.7410026782	21.2480637545	dp	41
1305	48.741895826	21.2480637545	dp	39
1306	48.7427889739	21.2480637545	dp	42
1307	48.7436821217	21.2480637545	dp	38
1308	48.7445752695	21.2480637545	dp	38
1309	48.7454684173	21.2480637545	dp	38
1310	48.7463615652	21.2480637545	dp	38
1311	48.747254713	21.2480637545	dp	46
1312	48.7481478608	21.2480637545	dp	63
1313	48.7490410086	21.2480637545	dp	46
1314	48.7499341565	21.2480637545	dp	30
1315	48.7508273043	21.2480637545	dp	20
1316	48.7517204521	21.2480637545	dp	20
1317	48.7526136	21.2480637545	dp	20
1318	48.7535067478	21.2480637545	dp	24
1319	48.7543998956	21.2480637545	dp	24
1320	48.7552930434	21.2480637545	dp	20
1321	48.7561861913	21.2480637545	dp	20
1322	48.7570793391	21.2480637545	dp	20
1323	48.7579724869	21.2480637545	dp	22
1324	48.7588656347	21.2480637545	dp	1
1325	48.7597587826	21.2480637545	dp	1
1326	48.7606519304	21.2480637545	dp	1
1327	48.7311780521	21.2494193922	dp	33
1328	48.7320711999	21.2494193922	dp	52
1329	48.7329643478	21.2494193922	dp	63
1330	48.7338574956	21.2494193922	dp	41
1331	48.7347506434	21.2494193922	dp	41
1332	48.7356437913	21.2494193922	dp	41
1333	48.7365369391	21.2494193922	dp	41
1334	48.7374300869	21.2494193922	dp	41
1335	48.7383232347	21.2494193922	dp	41
1336	48.7392163826	21.2494193922	dp	41
1337	48.7401095304	21.2494193922	dp	41
1338	48.7410026782	21.2494193922	dp	41
1339	48.741895826	21.2494193922	dp	52
1340	48.7436821217	21.2494193922	dp	50
1341	48.7445752695	21.2494193922	dp	37
1342	48.7454684173	21.2494193922	dp	40
1343	48.7463615652	21.2494193922	dp	78
1344	48.7499341565	21.2494193922	dp	75
1345	48.7508273043	21.2494193922	dp	23
1346	48.7517204521	21.2494193922	dp	23
1347	48.7526136	21.2494193922	dp	42
1348	48.7552930434	21.2494193922	dp	39
1349	48.7561861913	21.2494193922	dp	19
1350	48.7570793391	21.2494193922	dp	19
1351	48.7579724869	21.2494193922	dp	17
1352	48.7588656347	21.2494193922	dp	1
1353	48.7597587826	21.2494193922	dp	1
1354	48.7311780521	21.2507750298	dp	40
1355	48.7320711999	21.2507750298	dp	63
1356	48.7329643478	21.2507750298	dp	75
1357	48.7338574956	21.2507750298	dp	53
1358	48.7347506434	21.2507750298	dp	53
1359	48.7356437913	21.2507750298	dp	53
1360	48.7365369391	21.2507750298	dp	53
1361	48.7374300869	21.2507750298	dp	53
1362	48.7383232347	21.2507750298	dp	53
1363	48.7392163826	21.2507750298	dp	53
1364	48.7401095304	21.2507750298	dp	53
1365	48.7410026782	21.2507750298	dp	53
1366	48.741895826	21.2507750298	dp	18
1367	48.7427889739	21.2507750298	dp	10
1368	48.7436821217	21.2507750298	dp	11
1369	48.7561861913	21.2507750298	dp	11
1370	48.7570793391	21.2507750298	dp	7
1371	48.7579724869	21.2507750298	dp	7
1372	48.7311780521	21.2521306674	dp	40
1373	48.7320711999	21.2521306674	dp	50
1374	48.7329643478	21.2521306674	dp	68
1375	48.7338574956	21.2521306674	dp	53
1376	48.7347506434	21.2521306674	dp	53
1377	48.7356437913	21.2521306674	dp	53
1378	48.7365369391	21.2521306674	dp	53
1379	48.7374300869	21.2521306674	dp	53
1380	48.7383232347	21.2521306674	dp	53
1381	48.7392163826	21.2521306674	dp	53
1382	48.7401095304	21.2521306674	dp	53
1383	48.7410026782	21.2521306674	dp	53
1384	48.741895826	21.2521306674	dp	18
1385	48.7427889739	21.2521306674	dp	7
1386	48.7436821217	21.2521306674	dp	7
1387	48.7445752695	21.2521306674	dp	14
1388	48.7463615652	21.2521306674	dp	30
1389	48.7508273043	21.2521306674	dp	37
1390	48.7517204521	21.2521306674	dp	13
1391	48.7526136	21.2521306674	dp	13
1392	48.7535067478	21.2521306674	dp	14
1393	48.7543998956	21.2521306674	dp	14
1394	48.7552930434	21.2521306674	dp	10
1395	48.7561861913	21.2521306674	dp	5
1396	48.7320711999	21.253486305	dp	40
1397	48.7329643478	21.253486305	dp	60
1398	48.7338574956	21.253486305	dp	53
1399	48.7347506434	21.253486305	dp	53
1400	48.7356437913	21.253486305	dp	53
1401	48.7365369391	21.253486305	dp	53
1402	48.7374300869	21.253486305	dp	53
1403	48.7383232347	21.253486305	dp	53
1404	48.7392163826	21.253486305	dp	53
1405	48.7401095304	21.253486305	dp	53
1406	48.7410026782	21.253486305	dp	53
1407	48.741895826	21.253486305	dp	18
1408	48.7427889739	21.253486305	dp	7
1409	48.7436821217	21.253486305	dp	10
1410	48.7454684173	21.253486305	dp	11
1411	48.7463615652	21.253486305	dp	7
1412	48.747254713	21.253486305	dp	25
1413	48.7517204521	21.253486305	dp	15
1414	48.7526136	21.253486305	dp	11
1415	48.7535067478	21.253486305	dp	10
1416	48.7543998956	21.253486305	dp	9
1417	48.7320711999	21.2548419426	dp	40
1418	48.7329643478	21.2548419426	dp	60
1419	48.7338574956	21.2548419426	dp	53
1420	48.7347506434	21.2548419426	dp	53
1421	48.7356437913	21.2548419426	dp	53
1422	48.7365369391	21.2548419426	dp	53
1423	48.7374300869	21.2548419426	dp	53
1424	48.7383232347	21.2548419426	dp	53
1425	48.7392163826	21.2548419426	dp	53
1426	48.7401095304	21.2548419426	dp	53
1427	48.7410026782	21.2548419426	dp	53
1428	48.741895826	21.2548419426	dp	18
1429	48.7427889739	21.2548419426	dp	7
1430	48.7436821217	21.2548419426	dp	7
1431	48.7445752695	21.2548419426	dp	8
1432	48.7454684173	21.2548419426	dp	7
1433	48.7463615652	21.2548419426	dp	7
1434	48.747254713	21.2548419426	dp	14
1435	48.7499341565	21.2548419426	dp	20
1436	48.7508273043	21.2548419426	dp	16
1437	48.7320711999	21.2561975802	dp	40
1438	48.7329643478	21.2561975802	dp	60
1439	48.7338574956	21.2561975802	dp	53
1440	48.7347506434	21.2561975802	dp	53
1441	48.7356437913	21.2561975802	dp	53
1442	48.7365369391	21.2561975802	dp	53
1443	48.7374300869	21.2561975802	dp	53
1444	48.7383232347	21.2561975802	dp	53
1445	48.7392163826	21.2561975802	dp	53
1446	48.7401095304	21.2561975802	dp	53
1447	48.7410026782	21.2561975802	dp	53
1448	48.741895826	21.2561975802	dp	18
1449	48.7427889739	21.2561975802	dp	7
1450	48.7436821217	21.2561975802	dp	7
1451	48.7445752695	21.2561975802	dp	5
1452	48.7454684173	21.2561975802	dp	5
1453	48.7463615652	21.2561975802	dp	5
1454	48.747254713	21.2561975802	dp	11
1455	48.7320711999	21.2575532178	dp	40
1456	48.7329643478	21.2575532178	dp	61
1457	48.7338574956	21.2575532178	dp	53
1458	48.7347506434	21.2575532178	dp	53
1459	48.7356437913	21.2575532178	dp	53
1460	48.7365369391	21.2575532178	dp	53
1461	48.7374300869	21.2575532178	dp	53
1462	48.7383232347	21.2575532178	dp	53
1463	48.7392163826	21.2575532178	dp	53
1464	48.7401095304	21.2575532178	dp	52
1465	48.7410026782	21.2575532178	dp	51
1466	48.741895826	21.2575532178	dp	13
1467	48.7427889739	21.2575532178	dp	5
1468	48.7436821217	21.2575532178	dp	5
1469	48.7445752695	21.2575532178	dp	3
1470	48.7320711999	21.2589088555	dp	30
1471	48.7329643478	21.2589088555	dp	44
1472	48.7338574956	21.2589088555	dp	20
1473	48.7347506434	21.2589088555	dp	20
1474	48.7356437913	21.2589088555	dp	20
1475	48.7365369391	21.2589088555	dp	20
1476	48.7374300869	21.2589088555	dp	20
1477	48.7383232347	21.2589088555	dp	20
1478	48.7392163826	21.2589088555	dp	15
1479	48.7401095304	21.2589088555	dp	10
1480	48.7410026782	21.2589088555	dp	10
1481	48.741895826	21.2589088555	dp	1
1482	48.7329643478	21.2602644931	dp	45
1483	48.7338574956	21.2602644931	dp	17
1484	48.7347506434	21.2602644931	dp	17
1485	48.7356437913	21.2602644931	dp	17
1486	48.7365369391	21.2602644931	dp	17
1487	48.7374300869	21.2602644931	dp	17
1488	48.7383232347	21.2602644931	dp	17
1489	48.7392163826	21.2602644931	dp	12
1490	48.7401095304	21.2602644931	dp	8
1491	48.7329643478	21.2616201307	dp	34
1492	48.7338574956	21.2616201307	dp	11
1493	48.7347506434	21.2616201307	dp	15
1494	48.7356437913	21.2616201307	dp	17
1495	48.7365369391	21.2616201307	dp	17
1496	48.7374300869	21.2616201307	dp	17
1497	48.7383232347	21.2616201307	dp	13
1498	48.7392163826	21.2616201307	dp	8
1499	48.7338574956	21.2629757683	dp	9
1500	48.7347506434	21.2629757683	dp	14
1501	48.7356437913	21.2629757683	dp	17
1502	48.7365369391	21.2629757683	dp	17
1503	48.7374300869	21.2629757683	dp	17
1504	48.7383232347	21.2629757683	dp	13
1505	48.7392163826	21.2629757683	dp	8
1506	48.7347506434	21.2643314059	dp	10
1507	48.7356437913	21.2643314059	dp	15
1508	48.7365369391	21.2643314059	dp	17
1509	48.7374300869	21.2643314059	dp	17
1510	48.7383232347	21.2643314059	dp	13
1511	48.7347506434	21.2656870435	dp	9
1512	48.7356437913	21.2656870435	dp	14
1513	48.7365369391	21.2656870435	dp	15
1514	48.7374300869	21.2656870435	dp	13
1515	48.7383232347	21.2656870435	dp	11
1516	48.7347506434	21.2670426811	dp	11
1517	48.7356437913	21.2670426811	dp	14
1518	48.7365369391	21.2670426811	dp	13
1519	48.7374300869	21.2670426811	dp	10
1520	48.7383232347	21.2670426811	dp	11
1521	48.7260572708	21.2395772586	dp	33
1522	48.7269528125	21.2395772586	dp	20
1523	48.7278483541	21.2395772586	dp	25
1524	48.7242661875	21.2408997758	dp	63
1525	48.7251617291	21.2408997758	dp	71
1526	48.7260572708	21.2408997758	dp	39
1527	48.7269528125	21.2408997758	dp	37
1528	48.7278483541	21.2408997758	dp	35
1529	48.7287438958	21.2408997758	dp	25
1530	48.7215795625	21.2422222931	dp	33
1531	48.7224751041	21.2422222931	dp	31
1532	48.7233706458	21.2422222931	dp	35
1533	48.7242661875	21.2422222931	dp	51
1534	48.7251617291	21.2422222931	dp	62
1535	48.7260572708	21.2422222931	dp	61
1536	48.7269528125	21.2422222931	dp	61
1537	48.7278483541	21.2422222931	dp	51
1538	48.7287438958	21.2422222931	dp	32
1539	48.7296394375	21.2422222931	dp	34
1540	48.7162063125	21.2435448103	dp	36
1541	48.7171018541	21.2435448103	dp	33
1542	48.7197884791	21.2435448103	dp	34
1543	48.7206840208	21.2435448103	dp	35
1544	48.7215795625	21.2435448103	dp	44
1545	48.7224751041	21.2435448103	dp	44
1546	48.7233706458	21.2435448103	dp	51
1547	48.7242661875	21.2435448103	dp	62
1548	48.7251617291	21.2435448103	dp	62
1549	48.7260572708	21.2435448103	dp	62
1550	48.7269528125	21.2435448103	dp	62
1551	48.7278483541	21.2435448103	dp	59
1552	48.7287438958	21.2435448103	dp	45
1553	48.7296394375	21.2435448103	dp	34
1554	48.7162063125	21.2448673275	dp	54
1555	48.7171018541	21.2448673275	dp	45
1556	48.7179973958	21.2448673275	dp	45
1557	48.7188929375	21.2448673275	dp	45
1558	48.7197884791	21.2448673275	dp	45
1559	48.7206840208	21.2448673275	dp	50
1560	48.7215795625	21.2448673275	dp	62
1561	48.7224751041	21.2448673275	dp	62
1562	48.7233706458	21.2448673275	dp	62
1563	48.7242661875	21.2448673275	dp	62
1564	48.7251617291	21.2448673275	dp	62
1565	48.7260572708	21.2448673275	dp	62
1566	48.7269528125	21.2448673275	dp	62
1567	48.7278483541	21.2448673275	dp	62
1568	48.7287438958	21.2448673275	dp	52
1569	48.7296394375	21.2448673275	dp	32
1570	48.7305349791	21.2448673275	dp	34
1571	48.7153107708	21.2461898448	dp	39
1572	48.7162063125	21.2461898448	dp	54
1573	48.7171018541	21.2461898448	dp	62
1574	48.7179973958	21.2461898448	dp	62
1575	48.7188929375	21.2461898448	dp	62
1576	48.7197884791	21.2461898448	dp	62
1577	48.7206840208	21.2461898448	dp	62
1578	48.7215795625	21.2461898448	dp	62
1579	48.7224751041	21.2461898448	dp	62
1580	48.7233706458	21.2461898448	dp	62
1581	48.7242661875	21.2461898448	dp	62
1582	48.7251617291	21.2461898448	dp	62
1583	48.7260572708	21.2461898448	dp	62
1584	48.7269528125	21.2461898448	dp	62
1585	48.7278483541	21.2461898448	dp	62
1586	48.7287438958	21.2461898448	dp	58
1587	48.7296394375	21.2461898448	dp	44
1588	48.7305349791	21.2461898448	dp	34
1589	48.7153107708	21.247512362	dp	21
1590	48.7162063125	21.247512362	dp	34
1591	48.7171018541	21.247512362	dp	62
1592	48.7179973958	21.247512362	dp	62
1593	48.7188929375	21.247512362	dp	62
1594	48.7197884791	21.247512362	dp	62
1595	48.7206840208	21.247512362	dp	62
1596	48.7215795625	21.247512362	dp	62
1597	48.7224751041	21.247512362	dp	62
1598	48.7233706458	21.247512362	dp	62
1599	48.7242661875	21.247512362	dp	62
1600	48.7251617291	21.247512362	dp	62
1601	48.7260572708	21.247512362	dp	62
1602	48.7269528125	21.247512362	dp	62
1603	48.7278483541	21.247512362	dp	62
1604	48.7287438958	21.247512362	dp	62
1605	48.7296394375	21.247512362	dp	58
1606	48.7305349791	21.247512362	dp	44
1607	48.7314305208	21.247512362	dp	34
1608	48.7162063125	21.2488348793	dp	44
1609	48.7171018541	21.2488348793	dp	62
1610	48.7179973958	21.2488348793	dp	62
1611	48.7188929375	21.2488348793	dp	62
1612	48.7197884791	21.2488348793	dp	62
1613	48.7206840208	21.2488348793	dp	62
1614	48.7215795625	21.2488348793	dp	62
1615	48.7224751041	21.2488348793	dp	62
1616	48.7233706458	21.2488348793	dp	62
1617	48.7242661875	21.2488348793	dp	62
1618	48.7251617291	21.2488348793	dp	62
1619	48.7260572708	21.2488348793	dp	62
1620	48.7269528125	21.2488348793	dp	62
1621	48.7278483541	21.2488348793	dp	62
1622	48.7287438958	21.2488348793	dp	62
1623	48.7296394375	21.2488348793	dp	62
1624	48.7305349791	21.2488348793	dp	51
1625	48.7314305208	21.2488348793	dp	34
1626	48.7162063125	21.2501573965	dp	41
1627	48.7171018541	21.2501573965	dp	48
1628	48.7179973958	21.2501573965	dp	69
1629	48.7188929375	21.2501573965	dp	69
1630	48.7197884791	21.2501573965	dp	69
1631	48.7206840208	21.2501573965	dp	69
1632	48.7215795625	21.2501573965	dp	69
1633	48.7224751041	21.2501573965	dp	69
1634	48.7233706458	21.2501573965	dp	69
1635	48.7242661875	21.2501573965	dp	69
1636	48.7251617291	21.2501573965	dp	70
1637	48.7260572708	21.2501573965	dp	70
1638	48.7269528125	21.2501573965	dp	70
1639	48.7278483541	21.2501573965	dp	70
1640	48.7287438958	21.2501573965	dp	70
1641	48.7296394375	21.2501573965	dp	70
1642	48.7305349791	21.2501573965	dp	58
1643	48.7314305208	21.2501573965	dp	40
1644	48.7162063125	21.2514799137	dp	47
1645	48.7171018541	21.2514799137	dp	49
1646	48.7179973958	21.2514799137	dp	73
1647	48.7188929375	21.2514799137	dp	73
1648	48.7197884791	21.2514799137	dp	73
1649	48.7206840208	21.2514799137	dp	73
1650	48.7215795625	21.2514799137	dp	73
1651	48.7224751041	21.2514799137	dp	73
1652	48.7233706458	21.2514799137	dp	73
1653	48.7242661875	21.2514799137	dp	73
1654	48.7251617291	21.2514799137	dp	75
1655	48.7260572708	21.2514799137	dp	75
1656	48.7269528125	21.2514799137	dp	75
1657	48.7278483541	21.2514799137	dp	75
1658	48.7287438958	21.2514799137	dp	75
1659	48.7296394375	21.2514799137	dp	75
1660	48.7305349791	21.2514799137	dp	62
1661	48.7314305208	21.2514799137	dp	42
1662	48.7162063125	21.252802431	dp	59
1663	48.7171018541	21.252802431	dp	69
1664	48.7179973958	21.252802431	dp	73
1665	48.7188929375	21.252802431	dp	73
1666	48.7197884791	21.252802431	dp	73
1667	48.7206840208	21.252802431	dp	73
1668	48.7215795625	21.252802431	dp	73
1669	48.7224751041	21.252802431	dp	73
1670	48.7233706458	21.252802431	dp	73
1671	48.7242661875	21.252802431	dp	73
1672	48.7251617291	21.252802431	dp	75
1673	48.7260572708	21.252802431	dp	75
1674	48.7269528125	21.252802431	dp	75
1675	48.7278483541	21.252802431	dp	75
1676	48.7287438958	21.252802431	dp	75
1677	48.7296394375	21.252802431	dp	75
1678	48.7305349791	21.252802431	dp	69
1679	48.7314305208	21.252802431	dp	50
1680	48.7323260625	21.252802431	dp	42
1681	48.7162063125	21.2541249482	dp	62
1682	48.7171018541	21.2541249482	dp	73
1683	48.7179973958	21.2541249482	dp	73
1684	48.7188929375	21.2541249482	dp	73
1685	48.7197884791	21.2541249482	dp	73
1686	48.7206840208	21.2541249482	dp	73
1687	48.7215795625	21.2541249482	dp	73
1688	48.7224751041	21.2541249482	dp	73
1689	48.7233706458	21.2541249482	dp	73
1690	48.7242661875	21.2541249482	dp	73
1691	48.7251617291	21.2541249482	dp	75
1692	48.7260572708	21.2541249482	dp	75
1693	48.7269528125	21.2541249482	dp	75
1694	48.7278483541	21.2541249482	dp	75
1695	48.7287438958	21.2541249482	dp	75
1696	48.7296394375	21.2541249482	dp	75
1697	48.7305349791	21.2541249482	dp	75
1698	48.7314305208	21.2541249482	dp	62
1699	48.7323260625	21.2541249482	dp	42
1700	48.7162063125	21.2554474655	dp	62
1701	48.7171018541	21.2554474655	dp	73
1702	48.7179973958	21.2554474655	dp	73
1703	48.7188929375	21.2554474655	dp	73
1704	48.7197884791	21.2554474655	dp	73
1705	48.7206840208	21.2554474655	dp	73
1706	48.7215795625	21.2554474655	dp	73
1707	48.7224751041	21.2554474655	dp	73
1708	48.7233706458	21.2554474655	dp	73
1709	48.7242661875	21.2554474655	dp	73
1710	48.7251617291	21.2554474655	dp	75
1711	48.7260572708	21.2554474655	dp	75
1712	48.7269528125	21.2554474655	dp	75
1713	48.7278483541	21.2554474655	dp	75
1714	48.7287438958	21.2554474655	dp	75
1715	48.7296394375	21.2554474655	dp	75
1716	48.7305349791	21.2554474655	dp	75
1717	48.7314305208	21.2554474655	dp	62
1718	48.7323260625	21.2554474655	dp	42
1719	48.7162063125	21.2567699827	dp	62
1720	48.7171018541	21.2567699827	dp	73
1721	48.7179973958	21.2567699827	dp	73
1722	48.7188929375	21.2567699827	dp	73
1723	48.7197884791	21.2567699827	dp	73
1724	48.7206840208	21.2567699827	dp	73
1725	48.7215795625	21.2567699827	dp	73
1726	48.7224751041	21.2567699827	dp	73
1727	48.7233706458	21.2567699827	dp	73
1728	48.7242661875	21.2567699827	dp	73
1729	48.7251617291	21.2567699827	dp	75
1730	48.7260572708	21.2567699827	dp	75
1731	48.7269528125	21.2567699827	dp	75
1732	48.7278483541	21.2567699827	dp	75
1733	48.7287438958	21.2567699827	dp	75
1734	48.7296394375	21.2567699827	dp	75
1735	48.7305349791	21.2567699827	dp	75
1736	48.7314305208	21.2567699827	dp	62
1737	48.7323260625	21.2567699827	dp	42
1738	48.7162063125	21.2580925	dp	61
1739	48.7171018541	21.2580925	dp	66
1740	48.7179973958	21.2580925	dp	65
1741	48.7188929375	21.2580925	dp	65
1742	48.7197884791	21.2580925	dp	65
1743	48.7206840208	21.2580925	dp	65
1744	48.7215795625	21.2580925	dp	65
1745	48.7224751041	21.2580925	dp	65
1746	48.7233706458	21.2580925	dp	65
1747	48.7242661875	21.2580925	dp	65
1748	48.7251617291	21.2580925	dp	68
1749	48.7260572708	21.2580925	dp	69
1750	48.7269528125	21.2580925	dp	69
1751	48.7278483541	21.2580925	dp	69
1752	48.7287438958	21.2580925	dp	69
1753	48.7296394375	21.2580925	dp	69
1754	48.7305349791	21.2580925	dp	69
1755	48.7314305208	21.2580925	dp	58
1756	48.7323260625	21.2580925	dp	39
1757	48.7162063125	21.2594150172	dp	53
1758	48.7171018541	21.2594150172	dp	49
1759	48.7179973958	21.2594150172	dp	48
1760	48.7188929375	21.2594150172	dp	48
1761	48.7197884791	21.2594150172	dp	48
1762	48.7206840208	21.2594150172	dp	48
1763	48.7215795625	21.2594150172	dp	48
1764	48.7224751041	21.2594150172	dp	48
1765	48.7233706458	21.2594150172	dp	48
1766	48.7242661875	21.2594150172	dp	48
1767	48.7251617291	21.2594150172	dp	54
1768	48.7260572708	21.2594150172	dp	56
1769	48.7269528125	21.2594150172	dp	56
1770	48.7278483541	21.2594150172	dp	56
1771	48.7287438958	21.2594150172	dp	56
1772	48.7296394375	21.2594150172	dp	56
1773	48.7305349791	21.2594150172	dp	56
1774	48.7314305208	21.2594150172	dp	50
1775	48.7323260625	21.2594150172	dp	37
1776	48.7162063125	21.2607375344	dp	47
1777	48.7171018541	21.2607375344	dp	36
1778	48.7179973958	21.2607375344	dp	48
1779	48.7188929375	21.2607375344	dp	48
1780	48.7197884791	21.2607375344	dp	48
1781	48.7206840208	21.2607375344	dp	48
1782	48.7215795625	21.2607375344	dp	48
1783	48.7224751041	21.2607375344	dp	48
1784	48.7233706458	21.2607375344	dp	48
1785	48.7242661875	21.2607375344	dp	48
1786	48.7251617291	21.2607375344	dp	54
1787	48.7260572708	21.2607375344	dp	56
1788	48.7269528125	21.2607375344	dp	56
1789	48.7278483541	21.2607375344	dp	56
1790	48.7287438958	21.2607375344	dp	56
1791	48.7296394375	21.2607375344	dp	56
1792	48.7305349791	21.2607375344	dp	56
1793	48.7314305208	21.2607375344	dp	56
1794	48.7323260625	21.2607375344	dp	48
1795	48.7171018541	21.2620600517	dp	31
1796	48.7179973958	21.2620600517	dp	36
1797	48.7188929375	21.2620600517	dp	48
1798	48.7197884791	21.2620600517	dp	48
1799	48.7206840208	21.2620600517	dp	48
1800	48.7215795625	21.2620600517	dp	48
1801	48.7224751041	21.2620600517	dp	48
1802	48.7233706458	21.2620600517	dp	48
1803	48.7242661875	21.2620600517	dp	48
1804	48.7251617291	21.2620600517	dp	54
1805	48.7260572708	21.2620600517	dp	56
1806	48.7269528125	21.2620600517	dp	56
1807	48.7278483541	21.2620600517	dp	56
1808	48.7287438958	21.2620600517	dp	56
1809	48.7296394375	21.2620600517	dp	56
1810	48.7305349791	21.2620600517	dp	56
1811	48.7314305208	21.2620600517	dp	56
1812	48.7323260625	21.2620600517	dp	50
1813	48.7332216041	21.2620600517	dp	26
1814	48.7341171458	21.2620600517	dp	9
1815	48.7171018541	21.2633825689	dp	30
1816	48.7179973958	21.2633825689	dp	30
1817	48.7188929375	21.2633825689	dp	48
1818	48.7197884791	21.2633825689	dp	48
1819	48.7206840208	21.2633825689	dp	48
1820	48.7215795625	21.2633825689	dp	48
1821	48.7224751041	21.2633825689	dp	48
1822	48.7233706458	21.2633825689	dp	48
1823	48.7242661875	21.2633825689	dp	48
1824	48.7251617291	21.2633825689	dp	54
1825	48.7260572708	21.2633825689	dp	56
1826	48.7269528125	21.2633825689	dp	56
1827	48.7278483541	21.2633825689	dp	56
1828	48.7287438958	21.2633825689	dp	56
1829	48.7296394375	21.2633825689	dp	56
1830	48.7305349791	21.2633825689	dp	56
1831	48.7314305208	21.2633825689	dp	56
1832	48.7323260625	21.2633825689	dp	56
1833	48.7332216041	21.2633825689	dp	39
1834	48.7341171458	21.2633825689	dp	11
1835	48.7179973958	21.2647050862	dp	33
1836	48.7188929375	21.2647050862	dp	48
1837	48.7197884791	21.2647050862	dp	48
1838	48.7206840208	21.2647050862	dp	48
1839	48.7215795625	21.2647050862	dp	48
1840	48.7224751041	21.2647050862	dp	48
1841	48.7233706458	21.2647050862	dp	48
1842	48.7242661875	21.2647050862	dp	48
1843	48.7251617291	21.2647050862	dp	54
1844	48.7260572708	21.2647050862	dp	56
1845	48.7269528125	21.2647050862	dp	56
1846	48.7278483541	21.2647050862	dp	56
1847	48.7287438958	21.2647050862	dp	56
1848	48.7296394375	21.2647050862	dp	56
1849	48.7305349791	21.2647050862	dp	56
1850	48.7314305208	21.2647050862	dp	56
1851	48.7323260625	21.2647050862	dp	56
1852	48.7332216041	21.2647050862	dp	41
1853	48.7341171458	21.2647050862	dp	14
1854	48.7350126875	21.2647050862	dp	9
1855	48.7179973958	21.2660276034	dp	30
1856	48.7188929375	21.2660276034	dp	37
1857	48.7197884791	21.2660276034	dp	48
1858	48.7206840208	21.2660276034	dp	48
1859	48.7215795625	21.2660276034	dp	48
1860	48.7224751041	21.2660276034	dp	48
1861	48.7233706458	21.2660276034	dp	48
1862	48.7242661875	21.2660276034	dp	48
1863	48.7251617291	21.2660276034	dp	53
1864	48.7260572708	21.2660276034	dp	55
1865	48.7269528125	21.2660276034	dp	55
1866	48.7278483541	21.2660276034	dp	55
1867	48.7287438958	21.2660276034	dp	55
1868	48.7296394375	21.2660276034	dp	55
1869	48.7305349791	21.2660276034	dp	55
1870	48.7314305208	21.2660276034	dp	55
1871	48.7323260625	21.2660276034	dp	55
1872	48.7332216041	21.2660276034	dp	41
1873	48.7341171458	21.2660276034	dp	14
1874	48.7350126875	21.2660276034	dp	9
1875	48.7179973958	21.2673501206	dp	8
1876	48.7188929375	21.2673501206	dp	8
1877	48.7197884791	21.2673501206	dp	13
1878	48.7206840208	21.2673501206	dp	13
1879	48.7215795625	21.2673501206	dp	13
1880	48.7224751041	21.2673501206	dp	13
1881	48.7233706458	21.2673501206	dp	14
1882	48.7242661875	21.2673501206	dp	13
1883	48.7251617291	21.2673501206	dp	9
1884	48.7260572708	21.2673501206	dp	7
1885	48.7269528125	21.2673501206	dp	7
1886	48.7278483541	21.2673501206	dp	7
1887	48.7287438958	21.2673501206	dp	7
1888	48.7296394375	21.2673501206	dp	7
1889	48.7305349791	21.2673501206	dp	7
1890	48.7314305208	21.2673501206	dp	7
1891	48.7323260625	21.2673501206	dp	7
1892	48.7332216041	21.2673501206	dp	13
1893	48.7341171458	21.2673501206	dp	19
1894	48.7350126875	21.2673501206	dp	7
1895	48.7179973958	21.2686726379	dp	8
1896	48.7188929375	21.2686726379	dp	8
1897	48.7197884791	21.2686726379	dp	13
1898	48.7206840208	21.2686726379	dp	13
1899	48.7215795625	21.2686726379	dp	13
1900	48.7224751041	21.2686726379	dp	18
1901	48.7242661875	21.2686726379	dp	18
1902	48.7251617291	21.2686726379	dp	9
1903	48.7260572708	21.2686726379	dp	7
1904	48.7269528125	21.2686726379	dp	7
1905	48.7278483541	21.2686726379	dp	7
1906	48.7287438958	21.2686726379	dp	9
1907	48.7296394375	21.2686726379	dp	9
1908	48.7305349791	21.2686726379	dp	7
1909	48.7314305208	21.2686726379	dp	7
1910	48.7323260625	21.2686726379	dp	7
1911	48.7332216041	21.2686726379	dp	13
1912	48.7341171458	21.2686726379	dp	22
1913	48.7350126875	21.2686726379	dp	13
1914	48.7188929375	21.2699951551	dp	9
1915	48.7197884791	21.2699951551	dp	13
1916	48.7206840208	21.2699951551	dp	13
1917	48.7215795625	21.2699951551	dp	13
1918	48.7224751041	21.2699951551	dp	13
1919	48.7233706458	21.2699951551	dp	14
1920	48.7242661875	21.2699951551	dp	13
1921	48.7251617291	21.2699951551	dp	9
1922	48.7260572708	21.2699951551	dp	7
1923	48.7269528125	21.2699951551	dp	7
1924	48.7278483541	21.2699951551	dp	12
1925	48.7305349791	21.2699951551	dp	12
1926	48.7314305208	21.2699951551	dp	7
1927	48.7323260625	21.2699951551	dp	7
1928	48.7332216041	21.2699951551	dp	13
1929	48.7341171458	21.2699951551	dp	22
1930	48.7350126875	21.2699951551	dp	13
1931	48.7359082291	21.2699951551	dp	10
1932	48.7188929375	21.2713176724	dp	8
1933	48.7197884791	21.2713176724	dp	10
1934	48.7206840208	21.2713176724	dp	13
1935	48.7215795625	21.2713176724	dp	13
1936	48.7224751041	21.2713176724	dp	13
1937	48.7233706458	21.2713176724	dp	13
1938	48.7242661875	21.2713176724	dp	13
1939	48.7251617291	21.2713176724	dp	9
1940	48.7260572708	21.2713176724	dp	7
1941	48.7269528125	21.2713176724	dp	7
1942	48.7278483541	21.2713176724	dp	7
1943	48.7287438958	21.2713176724	dp	9
1944	48.7296394375	21.2713176724	dp	9
1945	48.7305349791	21.2713176724	dp	7
1946	48.7314305208	21.2713176724	dp	7
1947	48.7323260625	21.2713176724	dp	7
1948	48.7332216041	21.2713176724	dp	13
1949	48.7341171458	21.2713176724	dp	22
1950	48.7350126875	21.2713176724	dp	21
1951	48.7359082291	21.2713176724	dp	13
1952	48.7197884791	21.2726401896	dp	8
1953	48.7206840208	21.2726401896	dp	10
1954	48.7215795625	21.2726401896	dp	10
1955	48.7224751041	21.2726401896	dp	13
1956	48.7233706458	21.2726401896	dp	13
1957	48.7242661875	21.2726401896	dp	13
1958	48.7251617291	21.2726401896	dp	9
1959	48.7260572708	21.2726401896	dp	7
1960	48.7269528125	21.2726401896	dp	7
1961	48.7278483541	21.2726401896	dp	7
1962	48.7287438958	21.2726401896	dp	7
1963	48.7296394375	21.2726401896	dp	7
1964	48.7305349791	21.2726401896	dp	7
1965	48.7314305208	21.2726401896	dp	7
1966	48.7323260625	21.2726401896	dp	7
1967	48.7332216041	21.2726401896	dp	13
1968	48.7341171458	21.2726401896	dp	21
1969	48.7350126875	21.2726401896	dp	17
1970	48.7359082291	21.2726401896	dp	12
1971	48.7206840208	21.2739627068	dp	8
1972	48.7215795625	21.2739627068	dp	8
1973	48.7224751041	21.2739627068	dp	13
1974	48.7233706458	21.2739627068	dp	13
1975	48.7242661875	21.2739627068	dp	13
1976	48.7251617291	21.2739627068	dp	9
1977	48.7260572708	21.2739627068	dp	7
1978	48.7269528125	21.2739627068	dp	7
1979	48.7278483541	21.2739627068	dp	7
1980	48.7287438958	21.2739627068	dp	7
1981	48.7296394375	21.2739627068	dp	7
1982	48.7305349791	21.2739627068	dp	7
1983	48.7314305208	21.2739627068	dp	7
1984	48.7323260625	21.2739627068	dp	7
1985	48.7332216041	21.2739627068	dp	10
1986	48.7341171458	21.2739627068	dp	17
1987	48.7350126875	21.2739627068	dp	11
1988	48.7359082291	21.2739627068	dp	13
1989	48.7215795625	21.2752852241	dp	3
1990	48.7224751041	21.2752852241	dp	6
1991	48.7233706458	21.2752852241	dp	6
1992	48.7242661875	21.2752852241	dp	8
1993	48.7251617291	21.2752852241	dp	28
1994	48.7260572708	21.2752852241	dp	37
1995	48.7269528125	21.2752852241	dp	49
1996	48.7278483541	21.2752852241	dp	50
1997	48.7287438958	21.2752852241	dp	50
1998	48.7296394375	21.2752852241	dp	50
1999	48.7305349791	21.2752852241	dp	49
[truncated: 7,563 more rows]
