# Supplementary material for: Large-scale test data set for location problems
Source: Data Brief. 2018 Jan 10;17:267–74. doi: 10.1016/j.dib.2018.01.008 (PMC5988488; doi:10.1016/j.dib.2018.01.008)
Supplement: Supplementary file 4 — Supplementary material [file mmc4.zip › ke/csv/nodes_in_slovakia.csv]

id	id_in_slovakia
1	217588
2	1387061
3	1387062
4	1387063
5	1387064
6	1387057
7	1387058
8	1387059
9	1387060
10	1387054
11	1387055
12	1668405
13	1200064
14	1907267
15	1200025
16	1907265
17	1907264
18	1907263
19	1907262
20	1907261
21	1907260
22	379707
23	379708
24	381753
25	379706
26	379703
27	379704
28	379701
29	381744
30	379710
31	379711
32	932227
33	1913679
34	932229
35	932228
36	1772126
37	932230
38	932233
39	932232
40	1772138
41	932234
42	573940
43	573941
44	573942
45	1560996
46	1560998
47	1561001
48	573946
49	573947
50	1561006
51	573949
52	1065368
53	1065367
54	1065366
55	1065365
56	1065372
57	1763069
58	625077
59	1065369
60	1065375
61	1065374
62	1280309
63	1495187
64	1495184
65	1495185
66	1280325
67	336478
68	336293
69	1495189
70	1946
71	1947
72	1948
73	1949
74	1937
75	1938
76	771565
77	771566
78	771563
79	771564
80	771569
81	771570
82	771567
83	771568
84	809447
85	771562
86	1201960
87	1201959
88	1459630
89	1201961
90	1201956
91	1201955
92	1201958
93	1201957
94	1201964
95	1201963
96	1802514
97	1802515
98	1802516
99	1591421
100	1802518
101	1802519
102	1802520
103	1591474
104	1802522
105	1802523
106	343867
107	343866
108	343865
109	343864
110	343871
111	343870
112	343869
113	343868
114	343873
115	343872
116	622766
117	622767
118	111694
119	1154983
120	1875725
121	622763
122	1875720
123	622761
124	1875766
125	1875767
126	1657371
127	1172212
128	1172215
129	1172214
130	1172217
131	1172216
132	1280666
133	1657770
134	1172221
135	1172220
136	1641617
137	1641618
138	1641619
139	1641620
140	1641613
141	1641614
142	1641615
143	1641616
144	1641610
145	1641611
146	196713
147	196712
148	196711
149	196710
150	196709
151	196708
152	196707
153	196706
154	1688181
155	196704
156	593791
157	593792
158	593789
159	1687074
160	1687099
161	593796
162	593793
163	593794
164	593797
165	593798
166	698486
167	1025278
168	1564295
169	1564280
170	1564218
171	1025274
172	1025277
173	384642
174	1025272
175	1025271
176	1507062
177	1507061
178	1507064
179	1348210
180	1507058
181	343436
182	1507060
183	1348194
184	1507070
185	1507069
186	1077288
187	1077289
188	1077286
189	1421871
190	1077292
191	1077293
192	1077290
193	1399611
194	1077282
195	1077283
196	643379
197	251599
198	643377
199	643376
200	643383
201	643382
202	643381
203	643380
204	643387
205	52349
206	160450
207	160451
208	160452
209	160453
210	160454
211	160455
212	808848
213	978327
214	808864
215	978337
216	1476894
217	1476893
218	1476896
219	1476895
220	1476898
221	1476897
222	1476900
223	1476899
224	1476902
225	1948715
226	1920619
227	1869663
228	1920617
229	1920618
230	1920615
231	1920616
232	1920613
233	1920614
234	554472
235	1920628
236	494156
237	1079111
238	494154
239	1079106
240	494152
241	1079095
242	494150
243	494149
244	494148
245	1079076
246	13916
247	235562
248	13918
249	13919
250	13912
251	13913
252	13914
253	13915
254	13909
255	13910
256	362073
257	362072
258	362075
259	362074
260	362069
261	362068
262	276914
263	362070
264	362067
265	362066
266	1888872
267	1888873
268	1888870
269	1888871
270	1888876
271	1888877
272	1888874
273	1888875
274	1888880
275	857229
276	1606657
277	1606658
278	1606659
279	1606660
280	1606653
281	501460
282	1606655
283	1606656
284	1606650
285	1606651
286	1604589
287	162632
288	162631
289	1604532
290	162629
291	162628
292	162627
293	162626
294	162625
295	797820
296	588532
297	588533
298	588530
299	588531
300	588528
301	588529
302	588526
303	1687917
304	588535
305	588536
306	1021654
307	1021653
308	1021656
309	1021655
310	1021658
311	1021657
312	1021660
313	1021659
314	1021662
315	1021661
316	1684925
317	1684926
318	1684927
319	1684928
320	1684929
321	1684930
322	1684931
323	1684932
324	1684933
325	329087
326	600131
327	329097
328	757472
329	757473
330	757470
331	757471
332	757468
333	757469
334	757466
335	757467
336	757464
337	757465
338	1246347
339	1246346
340	1246349
341	1745648
342	274358
343	1745654
344	1368805
345	1368735
346	1246343
347	1246342
348	1073024
349	1073025
350	1073026
351	1073027
352	1073028
353	1073029
354	1073030
355	1073031
356	1073032
357	1073033
358	1502591
359	1321794
360	1502589
361	1321785
362	1502595
363	1502594
364	1502593
365	1502592
366	1502598
367	1502597
368	1780651
369	14592
370	1780653
371	14626
372	1780655
373	965181
374	1780657
375	8645
376	1780659
377	1780658
378	1272793
379	1272794
380	1272791
381	1272792
382	1272789
383	1272790
384	1272787
385	1272788
386	1272796
387	1272797
388	843470
389	1235601
390	843468
391	1235599
392	843466
393	1235597
394	843464
395	1680725
396	1235593
397	1235591
398	413085
399	413086
400	413087
401	413088
402	413081
403	413082
404	413083
405	413084
406	413077
407	413078
408	596819
409	1944974
410	1944977
411	1944976
412	1944971
413	1944970
414	1944973
415	596783
416	1944982
417	596919
418	1422435
419	1422436
420	1422433
421	1422434
422	1422439
423	1422440
424	1422437
425	1422438
426	1422430
427	1422431
428	35284
429	1943972
430	35282
431	35281
432	35288
433	35287
434	35286
435	35285
436	35291
437	35290
438	442223
439	442224
440	442225
441	762347
442	442227
443	442228
444	762352
445	442230
446	442231
447	442232
448	1671396
449	351168
450	1671398
451	351171
452	1671400
453	351177
454	1671402
455	351185
456	1671392
457	1671391
458	1081371
459	1081372
460	1081369
461	725000
462	1081367
463	1081368
464	724978
465	1081366
466	1081363
467	1081364
468	1841240
469	1841241
470	1841238
471	1955254
472	1841236
473	1841237
474	1841234
475	1841235
476	1841232
477	1841233
478	468410
479	468409
480	468412
481	922960
482	922972
483	922968
484	468416
485	468415
486	922923
487	922918
488	900498
489	900499
490	900500
491	900501
492	1333599
493	1575345
494	900496
495	1575354
496	900505
497	1575370
498	513349
499	513348
500	1193864
501	532656
502	513345
503	513344
504	513343
505	1193850
506	513353
507	513352
508	1005572
509	1005573
510	265941
511	1005571
512	265961
513	536554
514	265952
515	265955
516	1005579
517	1005580
518	1463027
519	1463026
520	1463029
521	1463028
522	1463023
523	1463022
524	1463025
525	1463024
526	1463020
527	1096770
528	89960
529	1920943
530	89962
531	1920967
532	89964
533	89965
534	89966
535	89967
536	89955
537	539606
538	1640114
539	586363
540	586362
541	586361
542	586368
543	586367
544	586366
545	586365
546	586360
547	586359
548	1049696
549	531390
550	1049694
551	1049695
552	1843222
553	1843230
554	1049690
555	531374
556	1049702
557	1442650
558	1604395
559	1937405
560	1604397
561	1604396
562	1604399
563	1604398
564	1604401
565	986806
566	1937427
567	1937425
568	1838570
569	1279749
570	1838568
571	1838567
572	1838566
573	1279735
574	1838564
575	1125984
576	1838573
577	1838572
578	1352807
579	1352808
580	1352809
581	1352810
582	1352803
583	1352804
584	450116
585	818407
586	1352813
587	450136
588	804669
589	684213
590	1228280
591	1009448
592	804673
593	1009454
594	804675
595	804674
596	804661
597	1009411
598	347583
599	347584
600	347581
601	347582
602	347579
603	347580
604	347577
605	347578
606	347575
607	981448
608	1003612
609	1003611
610	1003610
611	1692756
612	1003616
613	1003615
614	1003614
615	1003613
616	1003608
617	1003607
618	1382429
619	1654113
620	1382431
621	626964
622	1382433
623	626974
624	1382435
625	626978
626	1382426
627	1382427
628	958882
629	958881
630	958884
631	1940355
632	958878
633	958877
634	958880
635	958879
636	958876
637	958875
638	375043
639	375044
640	375041
641	354302
642	375047
643	354321
644	375045
645	375046
646	375049
647	375050
648	1030843
649	1030842
650	1030841
651	1030840
652	1030839
653	1030838
654	1030837
655	1030836
656	1030835
657	417424
658	569028
659	1528893
660	569030
661	1528895
662	569024
663	569025
664	569026
665	569027
666	1528861
667	1528867
668	700113
669	700114
670	700115
671	700116
672	388253
673	700110
674	700111
675	700112
676	700106
677	700107
678	1145440
679	1145439
680	1145438
681	1145437
682	1145436
683	1145435
684	1145434
685	1145433
686	1145432
687	1145431
688	1565085
689	1056141
690	1694014
691	1565084
692	1694008
693	1694010
694	1565079
695	1565080
696	1565093
697	1565094
698	214379
699	1303928
700	214381
701	214380
702	214383
703	214382
704	214385
705	214384
706	1501427
707	214386
708	745431
709	616529
710	745433
711	654381
712	745435
713	654384
714	616603
715	616624
716	745439
717	616652
718	1293242
719	93049
720	1293240
721	1293239
722	1293246
723	93068
724	1293244
725	1293243
726	1293249
727	1293248
728	1741836
729	742016
730	1741834
731	1641900
732	1741840
733	1086334
734	1741838
735	742021
736	1741830
737	1741831
738	1772813
739	958506
740	287928
741	287927
742	287922
743	287921
744	287924
745	287923
746	1772847
747	312025
748	521631
749	521632
750	521633
751	521634
752	521627
753	521628
754	521629
755	521630
756	521635
757	521636
758	985559
759	985558
760	985557
761	1563407
762	985555
763	985554
764	985553
765	985552
766	985562
767	985561
768	696039
769	696038
770	696041
771	364077
772	696035
773	696034
774	364072
775	364069
776	696045
777	1896968
778	122304
779	122305
780	122302
781	122303
782	122308
783	122309
784	122306
785	122307
786	122298
787	122299
788	1658031
789	1658030
790	1658029
791	278014
792	1658035
793	1913608
794	1658033
795	278024
796	1913686
797	1658037
798	1188176
799	1582389
800	1188178
801	1188179
802	1188180
803	1188181
804	1188182
805	1188183
806	1188184
807	1188185
808	547209
809	547208
810	547211
811	547210
812	547213
813	1392969
814	547215
815	1292642
816	547217
817	1562943
818	95337
819	573151
820	95335
821	573148
822	95333
823	95334
824	95331
825	95332
826	95340
827	95341
828	1627134
829	1917550
830	1627132
831	1627131
832	1627130
833	107101
834	1627128
835	1917052
836	1627126
837	1627125
838	1040799
839	1040800
840	1040801
841	1040802
842	1040795
843	1040796
844	1040797
845	1040798
846	1040792
847	1040793
848	517474
849	1217505
850	517476
851	1217509
852	517470
853	1217498
854	517472
855	517471
856	517468
857	517467
858	906613
859	1612687
860	906611
861	906612
862	906617
863	906618
864	906615
865	906616
866	906619
867	486743
868	676689
869	676690
870	248190
871	676688
872	676693
873	676694
874	248193
875	676692
876	676696
877	248212
878	1257774
879	1257773
880	1257776
881	1821707
882	1257770
883	1257769
884	1257772
885	1257771
886	1257766
887	1257765
888	1701821
889	1410470
890	518216
891	1701824
892	1701825
893	1701826
894	1701827
895	1701828
896	1701814
897	1701815
898	338409
899	338408
900	338407
901	338406
902	338413
903	338412
904	338411
905	338410
906	338402
907	136931
908	602613
909	602614
910	602611
911	1743218
912	602609
913	602610
914	602607
915	602608
916	602605
917	1265089
918	1095283
919	1095282
920	1095285
921	1095284
922	1095287
923	1095286
924	1095289
925	1095288
926	1095280
927	1095279
928	1686768
929	434808
930	1686770
931	1644797
932	1686764
933	1686765
934	1686766
935	1893634
936	1686773
937	1686774
938	191426
939	1163418
940	191424
941	191423
942	191422
943	191421
944	191420
945	1163405
946	191432
947	191431
948	858065
949	858066
950	858063
951	858064
952	858069
953	858070
954	858067
955	858068
956	858060
957	858061
958	1437237
959	1437236
960	1437239
961	1437238
962	1437233
963	1483463
964	1437235
965	1437234
966	1437241
967	1437240
968	657733
969	657732
970	657731
971	657730
972	657737
973	657736
974	657735
975	657734
976	657727
977	657726
978	233276
979	1419296
980	233278
981	233279
982	233280
983	1419306
984	233282
985	233283
986	233273
987	233274
988	1817479
989	1585367
990	1817485
991	1585369
992	1585364
993	859918
994	1585366
995	1585365
996	1585361
997	1585360
998	1091181
999	783758
1000	1091179
1001	1091180
1002	1091185
1003	1091186
1004	1607914
1005	1577880
1006	1091189
1007	1091190
1008	630480
1009	1925654
1010	630478
1011	630477
1012	630476
1013	630475
1014	630474
1015	1925636
1016	630484
1017	630483
1018	86796
1019	86797
1020	86798
1021	521520
1022	86792
1023	521498
1024	86794
1025	521509
1026	86801
1027	86802
1028	1554904
1029	1554903
1030	1554906
1031	1554905
1032	1554908
1033	1554907
1034	1554910
1035	1554909
1036	1554901
1037	1554900
1038	1062644
1039	1062645
1040	1062642
1041	1062643
1042	1062640
1043	1062641
1044	1062638
1045	1062639
1046	1062636
1047	1062637
1048	838576
1049	42415
1050	838574
1051	838573
1052	838580
1053	1221818
1054	838578
1055	838577
1056	182393
1057	838583
1058	408510
1059	556336
1060	408512
1061	408513
1062	556341
1063	776497
1064	408516
1065	408517
1066	776537
1067	776549
1068	1293976
1069	1293975
1070	1262808
1071	1293977
1072	1293972
1073	1947089
1074	1293974
1075	1947115
1076	1293968
1077	97260
1078	744266
1079	744267
1080	744264
1081	744265
1082	744270
1083	744271
1084	744268
1085	744269
1086	744273
1087	744274
1088	1388281
1089	573586
1090	165
1091	162
1092	315517
1093	1388330
1094	315515
1095	315514
1096	315507
1097	315506
1098	1771448
1099	585395
1100	1771450
1101	1771451
1102	1771452
1103	1771453
1104	1771454
1105	1771455
1106	1771441
1107	1771442
1108	1146120
1109	1146119
1110	1146122
1111	1146121
1112	1146124
1113	1146123
1114	1146126
1115	1146125
1116	1146118
1117	1146117
1118	714298
1119	714299
1120	714296
1121	470859
1122	714294
1123	714295
1124	470845
1125	714293
1126	714290
1127	714291
1128	286860
1129	286859
1130	286858
1131	286857
1132	286856
1133	286855
1134	286854
1135	286853
1136	286864
1137	286863
1138	1740599
1139	1740600
1140	1740601
1141	1740602
1142	1740595
1143	1740596
1144	1740597
1145	1740598
1146	1740605
1147	735136
1148	507001
1149	507000
1150	507003
1151	1155244
1152	506997
1153	506996
1154	418546
1155	506998
1156	1155258
1157	1155257
1158	926744
1159	926745
1160	926742
1161	926743
1162	926748
1163	926749
1164	926746
1165	1739146
1166	926737
1167	1739111
1168	1266425
1169	1880006
1170	1266427
1171	1266428
1172	1818836
1173	1818855
1174	1266423
1175	1266424
1176	1266431
1177	1266432
1178	937758
1179	1775857
1180	1775856
1181	1775855
1182	1775854
1183	1775853
1184	937740
1185	1775851
1186	1775865
1187	1775864
1188	260788
1189	260789
1190	260786
1191	260787
1192	260784
1193	260785
1194	260782
1195	1596157
1196	260780
1197	260781
1198	809393
1199	809392
1200	809395
1201	1122440
1202	1035979
1203	1035975
1204	809399
1205	809398
1206	1035942
1207	809388
1208	1416415
1209	1416416
1210	1416417
1211	1416418
1212	1416419
1213	1416420
1214	1416421
1215	1416422
1216	1416412
1217	1416413
1218	1940194
1219	1940193
1220	1940192
1221	1940191
1222	1940198
1223	1940197
1224	1940196
1225	1940195
1226	1940188
1227	1940187
1228	409178
1229	409179
1230	409176
1231	409177
1232	409182
1233	409183
1234	409180
1235	409181
1236	409184
1237	409185
1238	837334
1239	837333
1240	837336
1241	837335
1242	837330
1243	837329
1244	837332
1245	837331
1246	837326
1247	837325
1248	526159
1249	526160
1250	526161
1251	526162
1252	526155
1253	526156
1254	526157
1255	526158
1256	526153
1257	526154
1258	990631
1259	990630
1260	990629
1261	990628
1262	990627
1263	990626
1264	990625
1265	990624
1266	990623
1267	990622
1268	1211904
1269	1848155
1270	1211902
1271	1211901
1272	1211900
1273	1211899
1274	1211898
1275	1211897
1276	1848050
1277	1211895
1278	751401
1279	751402
1280	689160
1281	751404
1282	751397
1283	751398
1284	751399
1285	751400
1286	751395
1287	751396
1288	206751
1289	206750
1290	206753
1291	206752
1292	206755
1293	1255797
1294	206757
1295	206756
1296	206759
1297	206758
1298	1684987
1299	1744605
1300	1684985
1301	1684986
1302	1684983
1303	1001497
1304	1684981
1305	425565
1306	1684990
1307	425617
1308	1359168
1309	1359167
1310	1359166
1311	1359165
1312	1359172
1313	1359171
1314	1359170
1315	1359169
1316	1359175
1317	1359174
1318	780762
1319	780763
1320	780764
1321	780765
1322	780766
1323	780767
1324	780768
1325	780769
1326	780770
1327	464142
1328	354180
1329	354179
1330	1120623
1331	354181
1332	354176
1333	354175
1334	354178
1335	354177
1336	354184
1337	354183
1338	1716988
1339	1716989
1340	1716986
1341	1716987
1342	1716992
1343	1716993
1344	1716990
1345	1716991
1346	1716984
1347	1716985
1348	1368830
1349	356172
1350	1020399
1351	1415093
1352	1020397
1353	356151
1354	1020395
1355	433355
1356	1020407
1357	1415228
1358	1654663
1359	1824058
1360	588829
1361	588830
1362	588823
1363	588824
1364	588825
1365	1654660
1366	588835
1367	588836
1368	1216011
1369	740769
1370	743422
1371	856608
1372	1216007
1373	743357
1374	740667
1375	1549727
1376	1216016
1377	1216017
1378	1818228
1379	1818227
1380	1818230
1381	1818229
1382	1818232
1383	1818231
1384	1094752
1385	1818233
1386	1818236
1387	1818235
1388	296524
1389	1829781
1390	296526
1391	296527
1392	296520
1393	296521
1394	296522
1395	296523
1396	296518
1397	296519
1398	876851
1399	876850
1400	876849
1401	876848
1402	1431675
1403	876846
1404	876845
1405	876844
1406	876843
1407	876842
1408	1363462
1409	1363463
1410	1363460
1411	1363461
1412	1363466
1413	1363467
1414	1363464
1415	1363465
1416	1363458
1417	1363459
1418	1848429
1419	1848428
1420	1333220
1421	1848430
1422	1848425
1423	1848424
1424	1848427
1425	1848426
1426	1848433
1427	1848432
1428	444690
1429	444691
1430	444692
1431	444693
1432	444694
1433	444695
1434	444696
1435	778237
1436	444698
1437	778241
1438	907386
1439	907385
1440	907384
1441	907383
1442	907390
1443	907389
1444	907388
1445	907387
1446	907392
1447	907391
1448	469862
1449	1039631
1450	784917
1451	955443
1452	469845
1453	1039627
1454	469840
1455	784876
1456	1039622
1457	1039623
1458	855629
1459	1625847
1460	1625850
1461	1625849
1462	1625852
1463	1625851
1464	1625854
1465	1625853
1466	1625844
1467	1625843
1468	1661324
1469	1471072
1470	1896350
1471	990786
1472	1661619
1473	1661531
1474	1471079
1475	1471078
1476	1471068
1477	1471067
1478	804402
1479	1914879
1480	1713169
1481	1914877
1482	1713163
1483	1914875
1484	804321
1485	1914873
1486	804308
1487	1914871
1488	503347
1489	503346
1490	503345
1491	503344
1492	503343
1493	503342
1494	503341
1495	503340
1496	503350
1497	503349
1498	8380
1499	8381
1500	8382
1501	8383
1502	8376
1503	8377
1504	8378
1505	8379
1506	8384
1507	8385
1508	1517496
1509	1517495
1510	1213329
1511	1517497
1512	1517492
1513	1517491
1514	1517494
1515	1517493
1516	1517488
1517	1517487
1518	1057041
1519	1057042
1520	576151
1521	689016
1522	466411
1523	1607596
1524	349
1525	1607594
1526	406
1527	1607604
1528	354279
1529	354280
1530	354277
1531	354278
1532	354283
1533	354284
1534	354281
1535	354282
1536	354275
1537	354276
1538	782911
1539	878964
1540	782913
1541	782912
1542	878955
1543	782906
1544	878960
1545	782908
1546	782918
1547	878985
1548	161268
1549	161267
1550	161266
1551	161265
1552	161272
1553	161271
1554	161270
1555	983064
1556	161260
1557	161259
1558	1507987
1559	1507988
1560	1353043
1561	763782
1562	1507991
1563	1353049
1564	1353051
1565	1507994
1566	1507979
1567	1353019
1568	1079542
1569	714034
1570	714044
1571	1407476
1572	1079538
1573	1079537
1574	1407426
1575	1407418
1576	1079534
1577	714012
1578	496431
1579	496432
1580	496429
1581	496430
1582	496435
1583	496436
1584	496433
1585	496434
1586	496439
1587	496440
1588	14286
1589	14285
1590	14284
1591	14283
1592	14282
1593	14281
1594	14280
1595	14279
1596	14290
1597	14289
1598	1477303
1599	1080640
1600	1477305
1601	1477306
1602	1477299
1603	1477300
1604	1477301
1605	1178113
1606	1477311
1607	1477312
1608	1884758
1609	1884740
1610	1667135
1611	1667132
1612	1884803
1613	1884792
1614	1520279
1615	1884817
1616	1907063
1617	1884624
1618	1385357
1619	819755
1620	643776
1621	643744
1622	643739
1623	818375
1624	1385351
1625	643741
1626	1242842
1627	1385350
1628	337482
1629	337481
1630	337480
1631	337479
1632	337486
1633	337485
1634	337484
1635	337483
1636	131175
1637	131173
1638	500318
1639	239074
1640	1698437
1641	500328
1642	1698439
1643	500332
1644	239154
1645	500338
1646	500339
1647	1698444
1648	83789
1649	83790
1650	83791
1651	83792
1652	83785
1653	83786
1654	83787
1655	83788
1656	83782
1657	83783
1658	688316
1659	793973
1660	627412
1661	688272
1662	627410
1663	688252
1664	1905804
1665	793560
1666	688210
1667	1905793
1668	1061007
1669	1775506
1670	1061005
1671	54640
1672	1061003
1673	1061004
1674	115790
1675	1061002
1676	1061013
1677	1061014
1678	1553239
1679	1324498
1680	1553241
1681	1620170
1682	1620180
1683	1553242
1684	1553245
1685	1620182
1686	1553247
1687	1324606
1688	230238
1689	230239
1690	230240
1691	230241
1692	230242
1693	230243
1694	230244
1695	230245
1696	230246
1697	230247
1698	126796
1699	656119
1700	126795
1701	656117
1702	656124
1703	656123
1704	126799
1705	656121
1706	1504816
1707	656125
1708	1090222
1709	1090223
1710	777805
1711	1090221
1712	1090226
1713	1090227
1714	943356
1715	943372
1716	777786
1717	943232
1718	1582097
1719	1582096
1720	1582099
1721	1582098
1722	1582093
1723	1582092
1724	1582095
1725	1582094
1726	1582101
1727	1582100
1728	1657004
1729	1657023
1730	1657040
1731	1657047
1732	1364668
1733	1364672
1734	1656983
1735	1755226
1736	865659
1737	865660
1738	1412314
1739	857357
1740	703231
1741	703226
1742	1412310
1743	857074
1744	1412308
1745	801512
1746	1334497
1747	801568
1748	110973
1749	110972
1750	110975
1751	110974
1752	110969
1753	1644328
1754	110971
1755	110970
1756	110981
1757	110980
1758	1725045
1759	1548718
1760	1724915
1761	1593918
1762	1725374
1763	369029
1764	479049
1765	1548720
1766	1724529
1767	1548710
1768	1796346
1769	1115628
1770	937713
1771	1115626
1772	1115633
1773	1115632
1774	449943
1775	1115630
1776	937738
1777	1115634
1778	1490161
1779	562951
1780	1915216
1781	562953
1782	1490166
1783	562955
1784	1915272
1785	1490175
1786	1915299
1787	562959
1788	37975
1789	37974
1790	37977
1791	37976
1792	37979
1793	37978
1794	37981
1795	37980
1796	37983
1797	37982
1798	598663
1799	415297
1800	870155
1801	415295
1802	598654
1803	415293
1804	598651
1805	598652
1806	598680
1807	415301
1808	410025
1809	967952
1810	409997
1811	967950
1812	40548
1813	967948
1814	40546
1815	967946
1816	40542
1817	967944
1818	533672
1819	533673
1820	1312643
1821	533675
1822	588977
1823	1312619
1824	588994
1825	533671
1826	588904
1827	1312613
1828	846338
1829	846337
1830	846340
1831	846339
1832	846334
1833	846333
1834	846336
1835	846335
1836	846332
1837	846331
1838	386392
1839	386393
1840	386390
1841	386391
1842	386396
1843	386397
1844	421890
1845	386395
1846	421903
1847	386401
1848	1562748
1849	1562747
1850	1562746
1851	1562745
1852	1678296
1853	1562743
1854	1562742
1855	1562741
1856	1562740
1857	1562739
1858	980727
1859	980728
1860	980729
1861	980730
1862	980723
1863	980724
1864	980725
1865	980726
1866	980721
1867	980722
1868	488420
1869	488419
1870	488422
1871	488421
1872	488424
1873	488423
1874	488426
1875	488425
1876	488428
1877	488427
1878	35914
1879	35915
1880	35912
1881	35913
1882	35910
1883	35911
1884	35908
1885	35909
1886	35920
1887	35921
1888	1593284
1889	1593283
1890	1593282
1891	1593281
1892	1593288
1893	1593287
1894	1867036
1895	1593285
1896	1593290
1897	1593289
1898	1127950
1899	1127951
1900	1127952
1901	1127953
1902	1127954
1903	1127955
1904	1127956
1905	1127957
1906	1127958
1907	1127959
1908	637742
1909	637741
1910	637744
1911	637743
1912	637738
1913	637737
1914	637740
1915	637739
1916	637746
1917	637745
1918	64501
1919	64502
1920	64499
1921	64500
1922	64505
1923	64506
1924	64503
1925	64504
1926	64496
1927	64497
1928	413885
1929	413884
1930	413883
1931	413882
1932	413881
1933	413880
1934	413879
1935	413878
1936	413892
1937	413891
1938	1865959
1939	1865960
1940	1865961
1941	1865962
1942	1865955
1943	1865956
1944	1865957
1945	1429453
1946	1865967
1947	1865968
1948	1503311
1949	221343
1950	1503309
1951	1407782
1952	1503307
1953	1503308
1954	1503305
1955	1266028
1956	1407895
1957	664238
1958	156860
1959	156859
1960	156862
1961	156861
1962	156864
1963	156863
1964	156866
1965	156865
1966	156868
1967	156867
1968	639766
1969	639767
1970	639768
1971	639769
1972	639762
1973	639763
1974	639764
1975	639765
1976	639760
1977	639761
1978	1102778
1979	1102777
1980	1102776
1981	1102775
1982	1102774
1983	1102773
1984	1102772
1985	1102771
1986	1102770
1987	1102769
1988	1662249
1989	1662250
1990	1662247
1991	1662248
1992	1662253
1993	1662254
1994	1662251
1995	1662252
1996	1662243
1997	1662244
1998	228347
1999	228346
[truncated: 7,563 more rows]
