# Supplementary material for: Large-scale test data set for location problems
Source: Data Brief. 2018 Jan 10;17:267–74. doi: 10.1016/j.dib.2018.01.008 (PMC5988488; doi:10.1016/j.dib.2018.01.008)
Supplement: Supplementary file 5 — Supplementary material [file mmc5.zip]

Archive with 49 entries (42 files):
- za/
- za/best_found_lexminimax_solution/
- za/best_found_lexminimax_solution/10_facilities.csv
- za/best_found_lexminimax_solution/190_facilities.csv
- za/best_found_lexminimax_solution/35_facilities.csv
- za/best_found_lexminimax_solution/50_facilities.csv
- za/best_found_lexminimax_solution/gis/
- za/best_found_lexminimax_solution/gis/10_facilities.dbf
- za/best_found_lexminimax_solution/gis/10_facilities.shp
- za/best_found_lexminimax_solution/gis/10_facilities.shx
- za/best_found_lexminimax_solution/gis/190_facilities.dbf
- za/best_found_lexminimax_solution/gis/190_facilities.shp
- za/best_found_lexminimax_solution/gis/190_facilities.shx
- za/best_found_lexminimax_solution/gis/35_facilities.dbf
- za/best_found_lexminimax_solution/gis/35_facilities.shp
- za/best_found_lexminimax_solution/gis/35_facilities.shx
- za/best_found_lexminimax_solution/gis/50_facilities.dbf
- za/best_found_lexminimax_solution/gis/50_facilities.shp
- za/best_found_lexminimax_solution/gis/50_facilities.shx
- za/best_found_lexminimax_solution/objective_function_values.csv
- za/best_found_pmedian_solution/
- za/best_found_pmedian_solution/10_facilities.csv
- za/best_found_pmedian_solution/190_facilities.csv
- za/best_found_pmedian_solution/35_facilities.csv
- za/best_found_pmedian_solution/50_facilities.csv
- za/best_found_pmedian_solution/objective_function_values.csv
- za/best_found_pmedian_solution/solution_shp/
- za/best_found_pmedian_solution/solution_shp/10_facilities.dbf
- za/best_found_pmedian_solution/solution_shp/10_facilities.shp
- za/best_found_pmedian_solution/solution_shp/10_facilities.shx
- za/best_found_pmedian_solution/solution_shp/190_facilities.dbf
- za/best_found_pmedian_solution/solution_shp/190_facilities.shp
- za/best_found_pmedian_solution/solution_shp/190_facilities.shx
- za/best_found_pmedian_solution/solution_shp/35_facilities.dbf
- za/best_found_pmedian_solution/solution_shp/35_facilities.shp
- za/best_found_pmedian_solution/solution_shp/35_facilities.shx
- za/best_found_pmedian_solution/solution_shp/50_facilities.dbf
- za/best_found_pmedian_solution/solution_shp/50_facilities.shp
- za/best_found_pmedian_solution/solution_shp/50_facilities.shx
- za/csv/
- za/csv/edges.csv
- za/csv/nodes.csv
- za/gis/
- za/gis/edges.dbf
- za/gis/edges.shp
- za/gis/edges.shx
- za/gis/nodes.dbf
- za/gis/nodes.shp
- za/gis/nodes.shx
