# Supplementary material for: Large-scale test data set for location problems
Source: Data Brief. 2018 Jan 10;17:267–74. doi: 10.1016/j.dib.2018.01.008 (PMC5988488; doi:10.1016/j.dib.2018.01.008)
Supplement: Supplementary file 5 — Supplementary material [file mmc5.zip › za/best_found_lexminimax_solution/190_facilities.csv]

id
2358
5237
8377
8445
10429
10637
10724
14625
15065
17153
17880
19761
21127
21558
22070
22814
24610
26585
29219
29556
30146
30936
34181
38367
39059
39659
39989
42343
43783
45878
46013
47204
48699
50118
52611
52926
53268
53661
53979
55045
55237
56391
58650
60935
63481
66035
66587
67996
68146
68593
70115
77198
77224
77547
80088
81961
82334
82411
83278
83288
83542
85884
92649
92921
93268
103916
106367
109057
111581
112010
112132
112471
113295
114185
114240
115547
117900
118287
118302
118926
124854
125674
125770
128418
128508
129590
131173
133475
134088
135299
135881
136918
137572
137898
138041
140587
142371
148090
150403
150439
150952
151187
151828
152076
152788
155542
157901
158037
158843
159041
159713
161102
161820
162491
164159
165250
165459
165886
167603
167787
168005
169140
169934
172172
172255
172663
177283
177531
178178
179561
180015
181007
181655
184454
185393
191466
193070
194391
195715
199051
200052
202847
205151
206617
206889
207062
208125
208902
209537
210800
210854
213315
215238
218941
219847
219865
221307
221405
222643
223337
225424
226312
226688
227796
229405
230673
230763
230884
231318
231868
233005
237055
237387
237819
241378
243495
243937
244224
244347
245214
246435
246585
247139
250154
250240
251071
252547
255615
257400
257706
