# Supplementary material for: Large-scale test data set for location problems
Source: Data Brief. 2018 Jan 10;17:267–74. doi: 10.1016/j.dib.2018.01.008 (PMC5988488; doi:10.1016/j.dib.2018.01.008)
Supplement: Supplementary file 5 — Supplementary material [file mmc5.zip › za/best_found_lexminimax_solution/35_facilities.csv]

id
3756
7901
15099
15948
17368
20110
27336
42263
53200
88665
102229
103677
106440
111294
115931
142079
152946
158223
168456
169464
179913
185271
186270
195389
195594
201817
205700
206806
214909
220233
224860
226785
239355
239906
248553
