# Supplementary material for: Large-scale test data set for location problems
Source: Data Brief. 2018 Jan 10;17:267–74. doi: 10.1016/j.dib.2018.01.008 (PMC5988488; doi:10.1016/j.dib.2018.01.008)
Supplement: Supplementary file 5 — Supplementary material [file mmc5.zip › za/best_found_lexminimax_solution/50_facilities.csv]

id
1779
1807
8377
12233
14922
17855
27495
39106
42416
46685
48402
49347
64053
66656
68251
70021
77017
110641
111423
113082
115247
118111
124238
127682
132001
136977
144424
145644
146154
149832
152946
157362
164911
169442
169464
174285
176824
179914
183222
185095
193793
194610
195571
201162
206771
223961
224860
227145
244071
248392
