# Supplementary material for: Large-scale test data set for location problems
Source: Data Brief. 2018 Jan 10;17:267–74. doi: 10.1016/j.dib.2018.01.008 (PMC5988488; doi:10.1016/j.dib.2018.01.008)
Supplement: Supplementary file 5 — Supplementary material [file mmc5.zip › za/best_found_lexminimax_solution/objective_function_values.csv]

p	max	gini	time
10	277	0.2738	107131
35	148	0.275	115547
50	123	0.2515	247488
190	56	0.2798	635336
