# Supplementary material for: Large-scale test data set for location problems
Source: Data Brief. 2018 Jan 10;17:267–74. doi: 10.1016/j.dib.2018.01.008 (PMC5988488; doi:10.1016/j.dib.2018.01.008)
Supplement: Supplementary file 5 — Supplementary material [file mmc5.zip › za/best_found_pmedian_solution/190_facilities.csv]

id
111270
51449
181556
233874
44801
232375
73411
155023
82104
4850
77655
209374
146338
239678
193846
130001
35758
103065
149953
63483
86367
117031
182526
183339
14330
247977
50833
9676
3749
77635
81868
174332
237617
238031
188738
133770
162994
78610
219684
23864
42292
59958
138324
132007
180646
23534
108645
251723
43830
113814
12955
194311
156439
143493
246693
128975
37281
15973
103656
250212
58097
163358
1815
235719
47322
61999
7376
206889
8534
194559
162801
88691
195294
56391
165012
148495
45529
253995
121009
10864
29756
215936
241993
227037
249085
59535
183958
19767
251256
2770
63952
104478
72405
191052
118773
243939
14957
208832
90575
192374
213844
86927
240922
155710
91520
245268
252986
158065
137609
43218
83633
226775
28857
1277
240717
254534
56797
105428
109770
56266
86072
62175
48240
74762
148044
246464
7970
41735
240765
157513
90859
206409
227345
70227
236154
52882
190583
185967
242204
152069
22251
210252
219294
161933
93248
113409
229449
147255
13075
208587
104037
155390
206784
244789
127190
110002
240713
3756
97387
104623
89887
162453
99924
9682
30802
209682
3485
212518
76469
205444
171037
230108
50149
197218
227443
94188
161446
10711
94269
104698
44024
146996
18288
25122
195130
156091
132794
171727
211768
31160
