# Supplementary material for: Large-scale test data set for location problems
Source: Data Brief. 2018 Jan 10;17:267–74. doi: 10.1016/j.dib.2018.01.008 (PMC5988488; doi:10.1016/j.dib.2018.01.008)
Supplement: Supplementary file 5 — Supplementary material [file mmc5.zip › za/best_found_pmedian_solution/35_facilities.csv]

id
108152
175637
239678
161946
240408
142909
53661
199582
1816
7376
53276
196500
192344
160610
24699
7273
252117
70731
138397
226775
117341
151762
256186
80264
189293
185953
194726
10492
112637
35907
11319
231722
106182
5281
119417
