# Supplementary material for: Large-scale test data set for location problems
Source: Data Brief. 2018 Jan 10;17:267–74. doi: 10.1016/j.dib.2018.01.008 (PMC5988488; doi:10.1016/j.dib.2018.01.008)
Supplement: Supplementary file 5 — Supplementary material [file mmc5.zip › za/best_found_pmedian_solution/50_facilities.csv]

id
89
166598
239678
173946
86367
124785
154325
205820
161945
240408
142909
53661
228651
4459
1816
7376
44898
168651
148495
37983
81166
160610
24699
7273
44684
35635
70730
138398
91520
226775
151757
162553
117019
203846
44156
187571
185953
194726
40610
10492
112637
181905
171278
191778
227443
106182
5281
143367
195130
107899
