# Supplementary material for: Large-scale test data set for location problems
Source: Data Brief. 2018 Jan 10;17:267–74. doi: 10.1016/j.dib.2018.01.008 (PMC5988488; doi:10.1016/j.dib.2018.01.008)
Supplement: Supplementary file 5 — Supplementary material [file mmc5.zip › za/best_found_pmedian_solution/objective_function_values.csv]

p	weighted_sum_of_distances	time
10	58172103
	106715.7568562030
35	28331107	735036.0182666779
50	23363408
	695246.3941566944
190	9983152	629202.9027113914
