# Supplementary material for: Large-scale test data set for location problems
Source: Data Brief. 2018 Jan 10;17:267–74. doi: 10.1016/j.dib.2018.01.008 (PMC5988488; doi:10.1016/j.dib.2018.01.008)
Supplement: Supplementary file 5 — Supplementary material [file mmc5.zip › za/csv/edges.csv]

origin	destination	length_meters	maxspeed	oneway	type
1	175405	57.603500532113564	-1	None	residential
2	36112	127.61341616844486	-1	None	residential
3	108980	91.55960311457979	-1	None	residential
4	109002	15.136641936902912	-1	None	residential
5	168237	63.800791592938765	-1	None	residential
6	168242	155.98673200688913	-1	None	residential
7	168234	7.175960584247242	-1	None	residential
8	33500	3.50199542009288	-1	None	residential
10	175416	139.1179250237303	-1	None	residential
11	87769	116.84270272072511	-1	None	residential
12	14	3.4086728207181443	-1	None	tertiary
12	168024	452.99215596689004	-1	None	residential
12	36882	0.0	-1	None	tertiary
13	30701	42.83441921240317	-1	None	tertiary
13	92396	45.63927269913502	-1	None	tertiary
14	129330	356.45608968012334	-1	None	residential
14	19	17.047558789769134	-1	None	tertiary
15	168019	344.89213530124704	-1	None	residential
15	119969	0.5371627580949259	-1	None	tertiary
15	17	2.148651085319184	-1	None	tertiary
16	61	31.479915036964584	-1	None	residential
16	71	29.967798609779308	-1	None	residential
17	29331	81.2715811517512	-1	None	tertiary
17	168025	48.997728610510535	-1	None	residential
18	255875	41.36605956039047	-1	None	tertiary
18	189481	29.285325284549725	-1	None	tertiary
19	138671	51.14257651112762	-1	None	tertiary
19	129331	262.98787899679496	-1	None	residential
20	171304	18.64859732190013	-1	None	residential
20	200633	16.479287959394288	-1	None	residential
240912	153923	43.73201276786876	-1	None	residential
41860	150056	14.277882974239363	-1	None	tertiary
41860	239663	47.41521281922097	-1	None	tertiary
41860	219214	61.28581729390836	-1	None	residential
22	23	0.0	-1	None	tertiary
22	224843	643.8861604361696	-1	None	residential
22	163494	0.0	-1	None	tertiary
212571	198359	60.956948769959006	-1	None	tertiary
212571	47639	9.80449151091558	-1	None	residential
212571	255591	94.46470509666948	-1	None	tertiary
23	224844	736.8374883425021	-1	None	residential
23	24	0.0	-1	None	tertiary
24	224845	831.2846676757702	-1	None	residential
24	26	0.0	-1	None	tertiary
25	248440	29.014567507946005	-1	None	residential
25	5931	15.99778563299829	-1	None	residential
26	5679	0.0	-1	None	tertiary
26	224846	2595.5088664664904	-1	None	residential
27	233088	34.46634141950316	-1	None	tertiary
27	80162	14.306904089273834	-1	None	tertiary
27	224847	24.03407390155754	-1	None	residential
28	209002	60.81194766678625	-1	None	residential
28	172835	7.756414957010303	-1	None	residential
222689	123175	26.92257927229919	-1	None	residential
222689	100910	25.17455282075655	-1	None	tertiary
222689	55564	28.318744092497624	-1	None	tertiary
29	47091	18.692326385673887	-1	None	unclassified
29	47087	81.31414894920627	-1	None	unclassified
29	194874	30.798312716713212	-1	None	unclassified
29	151414	70.07218972164665	-1	None	unclassified
30	1229	80.39789758785281	-1	None	unclassified
30	99590	17.519430709730344	-1	None	unclassified
30	99589	45.53319874426938	-1	None	unclassified
30	179813	49.79190232960563	-1	None	unclassified
31	179808	163.25926517735869	-1	None	unclassified
31	23616	53.62553217940996	-1	None	unclassified
31	63129	41.15996279429173	-1	None	unclassified
31	1234	140.43124370661647	-1	None	unclassified
32	91884	12.544087040936747	-1	None	unclassified
32	1233	12.544087040936747	-1	None	unclassified
32	186350	24.264672316401036	-1	None	unclassified
33	1230	26.42534523029769	-1	None	unclassified
33	179804	55.455662681274376	-1	None	unclassified
33	188948	40.943919696109454	-1	None	unclassified
34	224615	60.45917699758335	-1	None	unclassified
34	240482	54.409808572912816	-1	None	unclassified
34	164320	0.0	-1	None	unclassified
34	154519	3.0841244697077714	-1	None	unclassified
35	25405	110.25625367043814	-1	None	residential
35	213	3.0831501509771346	-1	None	residential
35	113989	23.460587578613527	-1	None	residential
36	12214	44.93968870357113	-1	None	unclassified
36	384	7.959084102083736	-1	None	unclassified
36	179805	103.3793268507016	-1	None	unclassified
37	59686	41.600185885947475	-1	None	unclassified
37	120985	172.54828009897892	-1	None	unclassified
37	1240	41.600185885947475	-1	None	unclassified
37	105158	33.11175645110659	-1	None	unclassified
38	179807	86.02931512319783	-1	None	unclassified
38	1239	113.77531356487431	-1	None	unclassified
38	168747	30.590001204579863	-1	None	unclassified
38	198320	52.38165709722733	-1	None	unclassified
39	184580	93.33045348741277	-1	None	residential
39	213	3.083150026783802	-1	None	residential
39	25413	87.97022586860776	-1	None	residential
40	202466	67.10658921517846	-1	None	residential
40	196962	2.783900735112125	-1	None	residential
40	161913	48.16892962424525	-1	None	residential
41	48694	45.26672974426628	-1	None	residential
42	43	18.68666680925872	-1	None	residential
42	48694	13.14533317001134	-1	None	residential
43	120414	13.954825393035161	-1	None	residential
43	48693	5.891709471586832	-1	None	residential
249	17043	62.0203417733793	-1	None	residential
249	95117	10.215228933968772	-1	None	residential
45	114433	0.0	-1	None	residential
45	149919	35.37242380851142	-1	None	residential
45	58533	60.14425517041109	-1	None	residential
46	30324	0.0	-1	None	residential
47	248244	4.105188560650744	-1	None	residential
48	173131	12.326911256393673	-1	None	residential
48	64535	19.451897022817302	-1	None	residential
49	112288	11.829456988995547	-1	None	residential
49	159509	1.9319159180797625	-1	None	residential
49	159507	23.526068177604998	-1	None	residential
50	52687	0.0	-1	None	residential
50	98472	37.851736108151954	-1	None	residential
51	234845	15.387477623862598	-1	None	residential
51	198805	0.0	-1	None	residential
51	163087	42.53106981595985	-1	None	residential
52	144346	28.75908753334635	-1	None	residential
52	25708	13.930501515768524	-1	None	residential
52	123695	2.54248195322978	-1	None	residential
53	255562	30.09490623792033	-1	None	residential
53	132193	0.0	-1	None	residential
53	112294	26.2677857457403	-1	None	residential
54	123701	4.170295324671492	-1	None	residential
54	69393	76.690880908667	-1	None	residential
54	163588	2.3149843094334424	-1	None	residential
296	33805	55.94313954235394	-1	no	residential
296	158529	176.41836264728332	-1	no	residential
296	172695	19.833041616421372	-1	None	residential
301	189269	0.0	-1	None	residential
302	149918	41.827311115478594	-1	None	residential
302	114437	11.950108273791411	-1	yes	residential
302	243856	30.98023611979209	-1	yes	residential
58	144346	66.65772879635293	-1	None	residential
58	144347	28.75909543246281	-1	None	residential
58	123696	15.148525332240697	-1	None	residential
59	132402	16.179132030083984	-1	None	tertiary
59	155158	55.939369661098404	-1	None	tertiary
212578	67356	29.41180341042808	-1	None	residential
61	235544	2.8113619988076373	-1	None	residential
212580	158947	52.47410011963279	-1	None	residential
64	215139	60.25714356649308	40	None	primary
64	216845	43.24074566763832	40	None	primary
65	154215	20.045490359846543	-1	yes	secondary
65	69	22.584118907492496	-1	None	secondary
65	177105	26.34334030326191	-1	None	secondary
66	58971	40.871499780525824	50	yes	secondary
66	149155	35.66509815372534	50	yes	secondary
66	72320	101.54259208720046	-1	None	residential
66	52935	12.505515956868546	-1	None	secondary
67	72324	18.53162874827285	50	yes	secondary
67	58980	70.17884997690108	-1	yes	secondary
68	102014	7.232181067671647	-1	None	residential
68	113080	19.053165750787592	-1	None	residential
69	108946	36.34205187055643	-1	None	secondary
69	219043	20.713959561147547	90	yes	motorway_link
70	141232	0.0	-1	None	residential
71	58426	25.057578127610824	-1	None	residential
72	246601	0.0	-1	None	residential
73	208836	13.811561977965207	-1	None	residential
73	227524	70.94848032096262	-1	None	residential
73	82170	8.386539739991944	-1	None	residential
74	208832	2.8105541465098542	-1	None	residential
74	92633	11.22528818497569	-1	None	residential
74	117981	28.885625712667014	-1	None	residential
75	65118	99.16374856134118	-1	None	residential
75	119955	7.086774963927707	-1	None	residential
75	82979	0.0	-1	None	residential
76	119954	55.4890519078005	-1	None	residential
76	227527	20.249030797541092	-1	None	residential
76	146297	0.7097317501751089	-1	None	residential
169442	185781	9.487169877196758	-1	None	residential
79	77149	23.086406566623833	-1	None	residential
79	77150	18.842453484809244	-1	None	residential
79	147909	20.911354926404844	-1	None	residential
169443	228304	48.23335664579964	40	None	unclassified
169443	67392	12.02222236598548	40	None	unclassified
169443	255596	46.53198393680859	40	None	unclassified
169443	35026	59.91649708054415	40	None	unclassified
235833	107212	11.505044057968812	-1	None	residential
81	104080	1.0336329889045104	-1	None	residential
82	104077	25.60107016598353	-1	None	residential
83	99459	10.252447855145697	-1	None	residential
83	84870	17.98004466088024	-1	None	residential
83	14375	53.350720044686554	-1	None	residential
84	64385	66.24679454867128	-1	None	residential
85	64384	63.688783854949605	-1	None	residential
86	215224	81.97065469911082	-1	None	residential
87	215225	69.15386795579909	-1	None	residential
88	64389	53.991626776838146	-1	None	residential
89	116112	3.728641662860144	-1	None	residential
90	64387	61.130865655420074	-1	None	residential
91	64386	58.57304023659582	-1	None	residential
92	233042	18.949719266616636	-1	None	residential
92	69925	7.9387290701417035	-1	None	residential
93	94811	8.699779050812866	-1	None	residential
93	52757	41.829860055322534	-1	None	residential
169447	33936	16.941775279827883	-1	None	residential
169447	256767	56.369706684757595	-1	None	residential
169447	252066	23.169956114609487	-1	None	residential
95	30701	13.201732984726203	-1	None	tertiary
95	92399	21.49519528871033	-1	None	tertiary
96	47522	14.919477645099054	-1	None	residential
96	40740	10.952049433764962	-1	None	residential
84587	135151	609.7652115888559	-1	None	residential
84587	131230	6.847841630567468	-1	None	secondary
84587	199455	12.408814618058214	-1	None	secondary
98	99	60.85447354433803	-1	None	residential
98	105497	34.75567655310318	-1	None	residential
99	44811	4.16613143179941	-1	None	residential
100	139641	33.76426648091437	-1	None	residential
101	47653	50.69596303140307	-1	None	unclassified
101	38455	59.64654406779895	-1	None	residential
101	47657	11.475686786844548	-1	None	unclassified
102	228702	39.82560689590077	-1	None	residential
102	139641	65.67890214877482	-1	None	residential
103	220345	31.17202538415461	-1	None	residential
103	612	63.58152394709961	-1	None	residential
103	39776	44.16279749002702	-1	None	residential
104	218504	99.8607489689383	-1	None	tertiary
104	245563	1.4174475413691041	-1	None	tertiary
104	95040	25.27952156140774	-1	None	residential
105	32878	9.520125688555716	-1	None	residential
105	106	78.11369334091452	-1	None	unclassified
105	1316	48.43193758217185	-1	None	unclassified
106	138264	28.967155394896245	-1	None	residential
106	252935	12.671220250418235	-1	None	unclassified
107	32916	32.794510368478875	-1	None	residential
107	138661	60.5330064814161	-1	None	unclassified
107	245695	50.62721403246035	-1	None	unclassified
108	201741	73.18244567682468	-1	None	tertiary
108	609	14.689207162153236	-1	None	tertiary
108	257104	54.25612956607593	-1	None	residential
109	1316	26.473382856983868	-1	None	unclassified
109	121086	42.56997662952047	-1	None	unclassified
109	32928	50.16710920466705	-1	None	residential
111	66572	15.800980444898995	-1	None	residential
112	147394	64.98096946629077	-1	None	residential
113	147387	74.25453492780215	-1	None	residential
114	100712	92.50084427658535	-1	None	residential
115	197878	84.64831383369275	-1	None	residential
116	215476	71.60227600046235	-1	None	residential
117	215528	51.55838761542127	-1	None	residential
118	237571	29.445088752928243	-1	None	residential
119	146089	26.466950055210326	-1	None	residential
120	215510	8.810754592888262	-1	None	residential
121	46664	62.54036248905651	-1	None	residential
122	126365	6.143645418298257	-1	None	residential
123	4061	18.42320683698166	-1	None	residential
124	4059	39.0475794866826	-1	None	residential
125	30571	29.674055268151132	-1	None	residential
126	47201	76.4747231214152	-1	None	residential
127	4068	6.7934026754391725	-1	None	residential
128	126308	66.19952476120372	-1	None	residential
129	23807	52.75796933039278	-1	None	residential
130	23802	27.923246365287707	-1	None	residential
131	175562	78.82367195920068	-1	None	residential
132	65120	33.40150329444031	-1	None	residential
133	138720	44.27164502208152	-1	None	residential
134	65118	18.630649248598143	-1	None	residential
135	105085	77.24097883331378	-1	None	residential
136	105083	22.050351390041882	-1	None	residential
137	105088	50.46132398479076	-1	None	residential
138	105087	49.109604641588184	-1	None	residential
139	192808	7.247190867645323	-1	None	tertiary
139	217855	39.32035562258833	-1	None	residential
139	131396	37.894714236931954	-1	None	tertiary
140	105080	21.213811977554798	-1	None	residential
141	68580	9.211209970052623	-1	None	tertiary
141	68579	50.40645708393884	-1	None	tertiary
141	219049	0.11656320616008432	-1	None	residential
142	72253	12.021862453714514	-1	None	residential
142	142571	14.030173267311175	-1	None	residential
143	84203	40.276740291475676	-1	None	residential
143	217853	95.6977980774071	-1	None	residential
143	27190	103.89034593197543	-1	None	residential
144	50987	21.719125319291834	-1	None	residential
144	2089	26.927738553454564	-1	None	residential
145	9751	63.171502946309886	-1	None	residential
145	9756	13.102228398051942	-1	None	residential
145	97062	3.045443515513033	-1	None	residential
212600	10861	16.534124250610237	50	None	tertiary
212600	64671	16.53412570905479	50	None	tertiary
212600	157904	84.52051367997821	-1	None	residential
212602	146315	0.0	50	None	tertiary
212602	10858	24.482444435875035	50	None	tertiary
212602	157903	72.59980347764345	-1	None	residential
252737	33240	20.415032249067703	-1	None	residential
252737	206721	32.92098933060979	-1	None	residential
215260	112026	0.0	-1	None	residential
215260	235975	48.87478072607973	-1	None	residential
215260	17721	28.067256289155683	-1	None	residential
149	196335	29.239997353691855	-1	None	secondary
149	39193	66.01281515498336	-1	None	residential
149	204612	6.8574642791754075	-1	None	secondary
150	98782	14.701441515366797	-1	None	residential
151	98783	10.488336097486632	-1	None	residential
152	91057	29.680434247437997	-1	None	residential
153	91056	39.812667799350116	-1	None	residential
154	208459	52.43999262565401	-1	None	residential
155	233080	57.05220363233744	-1	None	residential
156	99360	2.9841139561853525	-1	None	residential
156	103547	3.6674309959469835	-1	None	residential
157	91052	45.14779023264566	-1	None	residential
158	102155	40.16739697826868	-1	None	residential
158	71801	15.437687996290922	-1	None	residential
159	91053	36.19427179135185	-1	None	residential
160	161	14.84862763694803	-1	None	residential
160	80222	15.8898067847684	-1	None	residential
161	162	29.654644112056765	-1	None	residential
162	120567	28.99787054564455	-1	None	residential
163	120567	0.0	-1	None	residential
164	202738	21.457676412471265	-1	None	residential
165	230709	4.72860253401319	-1	None	residential
165	948	12.096251504563021	-1	None	residential
166	43252	157.977861633184	-1	None	residential
166	68653	72.73243900034304	-1	None	residential
166	31560	77.67890389862565	-1	None	residential
167	244758	18.886008378006753	-1	None	residential
167	118501	23.28452551638829	-1	None	residential
167	244756	72.3269408726081	-1	None	residential
168	120120	30.29475766541083	-1	None	tertiary
168	43250	25.249607313100967	-1	None	tertiary
169	43249	48.163983411360356	-1	None	secondary
169	2829	71.3936743528345	-1	None	secondary
169	84369	26.475511657983592	-1	None	secondary
170	77309	3.7133785490142994	-1	None	residential
170	228278	51.26415285228785	-1	None	residential
170	77310	80.31362564163106	-1	None	residential
171	231060	34.505074879155195	-1	None	residential
171	130772	63.947897281404146	-1	None	residential
172	45963	63.53196805539948	-1	None	residential
172	45964	91.00718209486129	-1	None	residential
172	127639	32.69960920577311	-1	None	residential
173	22384	7.367955130938457	-1	None	residential
173	22385	5.180830481155095	-1	None	residential
173	43251	26.112217610260874	-1	None	residential
174	176978	20.41261233153235	-1	None	residential
174	2829	25.72314415159492	-1	None	residential
175	237105	95.30053904956958	-1	None	secondary
175	236371	4.593534666532746	-1	None	residential
175	43248	42.85926196660301	-1	None	secondary
175	89546	314.5785345389993	-1	None	secondary
175	227041	70.62553911543216	-1	None	residential
176	217907	49.478823962821735	90	None	primary
176	76011	163.04940963713562	-1	None	residential
176	96643	0.0	90	None	primary
177	29330	22.513848697555606	-1	None	primary
177	76012	337.2891761524094	-1	None	residential
177	179	20.44156244539918	-1	None	primary
178	76009	248.9325716919176	-1	None	residential
178	226159	0.0	-1	None	primary
178	119995	0.0	-1	None	primary
179	76010	205.28706190227757	-1	None	residential
179	148460	20.90715964061767	-1	None	primary
180	4858	2.4220298774658082	50	no	residential
180	229349	2.4220295478914675	50	no	residential
180	1116	113.09145428558296	-1	None	residential
181	119996	29.577175157369886	-1	None	primary
181	76008	325.64606241106736	-1	None	residential
181	226159	0.00031866159061082325	-1	None	primary
182	170576	74.8781792453086	-1	None	residential
182	231450	97.37365547314843	50	no	residential
182	183	2.13728922408633	50	no	residential
183	170577	24.78292684944325	-1	None	residential
183	31574	97.3735679747605	50	no	residential
184	51006	47.33497389361407	-1	None	tertiary
184	34874	48.313209364655044	-1	None	tertiary
184	212370	37.1507869521648	-1	None	residential
185	186	9.548830525612734	-1	None	tertiary
185	14130	6.160249113360947	-1	None	residential
185	198339	88.52848039497873	-1	None	tertiary
186	164049	6.309334234253885	-1	None	tertiary
186	171634	91.38146438176939	-1	None	residential
187	212316	16.743823526358824	-1	None	residential
187	164042	9.326494275942787	-1	None	tertiary
187	198339	9.407145516851712	-1	None	tertiary
188	43141	48.815961632180944	-1	None	residential
188	171632	98.50539414659167	-1	None	residential
188	102780	22.300246778079796	-1	None	residential
189	154328	8.333881481654764	-1	None	residential
189	99083	65.84922736812773	-1	None	residential
189	20471	14.9420268465824	-1	None	residential
190	187913	37.93186083833914	-1	None	residential
191	187915	42.373680164693006	-1	None	residential
192	148976	42.3658581449521	-1	None	residential
193	258465	60.04976948732748	-1	None	residential
194	128624	42.06591946807846	-1	None	residential
195	43153	15.316363448272524	-1	None	residential
195	224189	0.0	-1	None	residential
196	141197	28.117732600711868	-1	None	residential
41893	254611	0.0	-1	None	residential
198	80737	50.49792553795409	-1	None	residential
199	80731	0.17435709794552098	-1	None	residential
200	155559	18.590088743830005	-1	None	residential
200	110935	57.4577313014593	-1	None	residential
201	75698	19.39489271736911	-1	None	tertiary
201	75699	10.598060315584412	-1	None	tertiary
212616	93706	0.0	-1	None	residential
212616	250487	0.0	-1	None	residential
212616	25858	1158.671123329523	-1	None	residential
204	75699	18.942555397629214	-1	None	tertiary
204	75701	0.0	-1	None	tertiary
205	25404	74.31029757302063	-1	None	residential
205	210	0.7901761226981796	-1	None	tertiary
205	184630	98.66617702875813	-1	None	tertiary
206	58595	26.881736673536167	-1	yes	residential
206	253031	114.13459353466273	-1	None	residential
206	217483	6.0986988434324125	-1	yes	residential
207	26934	35.835159848565326	-1	yes	residential
207	220297	68.47163696083786	-1	None	residential
207	163406	2.027868871387821	-1	yes	residential
208	53611	3.431747383760309	-1	yes	residential
208	178459	6.000768929571675	-1	yes	residential
208	253561	92.97911347082838	-1	None	residential
212618	179493	57.6381608706178	-1	None	residential
210	25407	24.966744541428405	-1	None	residential
210	219042	98.66621014749664	-1	None	tertiary
223262	173004	22.115507837611247	-1	None	primary
223262	46568	74.97064204375815	-1	None	primary
212620	256129	15.807232192856874	-1	None	residential
213	25412	11.1430130388001	-1	None	residential
214	85888	29.417934629922325	-1	yes	unclassified
214	228490	19.850354971358783	-1	yes	unclassified
214	181979	33.80995971294032	-1	yes	unclassified
216	51680	138.4031650605819	-1	None	primary
216	218	88.89399435391034	-1	None	primary
216	9004	33.672246917135354	-1	None	residential
217	42724	100.41589542724053	90	None	secondary
217	115547	46.700393165900806	-1	None	residential
217	1333	25.097719226757423	90	None	secondary
218	9005	10.54645332972245	-1	None	residential
218	57157	53.20103070157357	-1	None	primary
219	93792	96.69170167776183	-1	None	residential
219	98252	36.48257011813232	-1	None	tertiary
219	251447	0.0	-1	None	tertiary
220	222	81.19264130432697	-1	None	tertiary
220	9006	5.284907466434956	-1	None	residential
220	51678	81.19276824649415	-1	None	tertiary
221	99724	2.2268251762610043	-1	None	residential
221	196902	19.93208123185373	-1	None	tertiary
221	251447	1.7129247906261615	-1	None	tertiary
222	149047	13.090264981625655	-1	None	tertiary
222	9007	28.082296184389627	-1	None	residential
223	16680	19.582706068622635	-1	None	residential
223	174400	88.32622377532942	-1	None	tertiary
223	242812	50.13105888086574	-1	None	tertiary
224	1328	4.797767250524352	-1	None	residential
224	109715	6.764815715708285	-1	None	residential
225	1328	7.057557763810992	-1	None	residential
225	1310	17.348013515816135	-1	None	residential
226	228491	14.902612067839508	90	None	secondary
226	228	100.41744851485016	90	None	secondary
226	115542	61.35206129055656	-1	None	residential
227	9009	20.435813172981867	-1	None	residential
227	120164	73.72253621150551	-1	None	primary
227	57157	28.57189462347611	-1	None	primary
228	115541	9.25681764811017	-1	None	residential
228	1333	100.41675415142154	90	None	secondary
229	99723	48.01547024653154	-1	None	residential
229	16359	75.95263627084424	-1	None	tertiary
229	174723	19.060768117373687	-1	None	tertiary
230	90090	44.670635072882206	-1	None	residential
230	83310	20.950201452907155	-1	None	tertiary
230	76676	40.700277500499624	-1	None	tertiary
231	42130	5.978725739517276	-1	None	residential
231	205286	75.12259857829916	-1	None	residential
232	83310	5.403188113682834	-1	None	tertiary
232	99792	45.44899641588564	-1	None	residential
232	233	30.822810737821005	-1	None	tertiary
233	84391	19.68075747014113	-1	None	tertiary
233	99791	131.1368063174886	-1	None	residential
234	59878	30.831728892365792	-1	None	primary
234	120768	71.57969510422473	-1	None	primary
234	65728	30.020288218016482	-1	None	residential
235	201700	70.05920792960983	-1	yes	motorway
235	114368	44.32102091212075	-1	yes	motorway
235	1368	80.5133390192774	-1	yes	motorway_link
236	59878	53.22453914138833	-1	None	primary
236	238	94.69731627475976	-1	None	primary
236	65725	4.150023341389626	-1	None	residential
237	201699	6.210197502870853	-1	yes	motorway
237	201700	236.01375976107263	-1	yes	motorway
237	36119	9.372217295175881	-1	yes	motorway_link
238	65726	12.37184859203383	-1	None	residential
238	142744	221.4436060341679	-1	None	primary
239	145983	76.0257585180011	-1	None	primary
239	185240	56.875122344472764	-1	None	residential
239	241	75.6866772006466	-1	None	primary
240	83393	15.208408006783232	-1	yes	motorway_link
240	127096	14.346549708178907	-1	yes	motorway_link
241	107348	75.68682524120362	-1	None	primary
241	185239	14.88772139003664	-1	None	residential
242	108822	24.81004944041514	-1	None	tertiary
242	138115	15.017206395943742	-1	None	tertiary
243	138112	19.845459670195066	-1	None	residential
243	46301	18.516574408099718	-1	None	tertiary
243	138114	6.075185538704952	-1	None	tertiary
244	91797	26.550610697186865	-1	None	residential
244	138595	41.86874502243348	-1	None	residential
245	175745	29.38809006078782	-1	None	residential
245	216111	12.1926915334411	-1	None	tertiary
245	216108	18.96220295236415	-1	None	tertiary
246	200785	27.391775767417144	-1	None	tertiary
246	25369	56.72864074761297	-1	None	tertiary
247	21220	8.069743522829919	40	None	primary
247	14711	25.591493625210283	40	None	primary
44	208613	15.25593839363323	-1	None	residential
44	208819	21.716166652515998	-1	None	residential
44	211322	83.27332274423044	-1	None	residential
212631	89759	40.54855049762868	-1	None	residential
252	179478	47.553172479166946	-1	None	residential
253	179479	24.828780655563477	-1	None	residential
254	161195	7.069375057211628	-1	None	residential
255	179477	46.94526431568661	-1	None	residential
256	161192	53.28427160290933	-1	None	residential
257	161191	32.417350736083314	-1	None	residential
258	161190	20.75579621310362	-1	None	residential
259	161188	44.92824585359631	-1	None	residential
260	189074	33.52957783147215	-1	None	tertiary
260	261	46.76326849041165	-1	None	tertiary
261	117130	20.779659400720295	-1	None	tertiary
262	117130	58.40333259226228	-1	None	tertiary
262	189076	41.34512958960038	-1	None	tertiary
263	179480	46.14385956864776	-1	None	residential
264	179482	51.63228659877632	-1	None	residential
265	129821	7.9860373722985765	-1	None	residential
265	168353	18.264510722167497	-1	None	residential
266	86870	35.89817994372446	-1	None	residential
266	132209	0.0	-1	None	residential
267	214697	54.941603193264385	-1	None	residential
268	214699	26.808610478893293	-1	None	residential
269	207029	28.240081502287108	-1	None	residential
270	207035	63.09866983187215	-1	None	residential
271	207036	15.963892625404327	-1	None	residential
272	207032	65.12932260742049	-1	None	residential
273	207033	11.436708089556756	-1	None	residential
274	242937	66.4325122456194	-1	None	residential
274	132209	13.11952051671296	-1	None	residential
275	35536	50.136317349348666	-1	None	residential
276	123700	3.190087322428037	-1	None	residential
276	100141	63.8322291298013	130	yes	motorway
276	124374	32.97206889577764	130	yes	motorway
277	61167	21.160448882132393	-1	None	unclassified
277	61168	77.23032018906508	-1	None	unclassified
278	279	37.232179064739604	-1	None	unclassified
278	61167	20.254018887440864	-1	None	unclassified
279	61166	64.34404928576326	-1	None	unclassified
280	61165	89.63455964288711	-1	None	unclassified
280	61166	5.9902740380731725	-1	None	unclassified
281	240745	13.81072677346232	-1	yes	primary
281	138574	15.282400678304828	-1	yes	primary
282	61162	35.138598216076716	-1	None	unclassified
282	41793	56.74626455319285	-1	None	unclassified
283	112274	19.483710940051672	-1	None	residential
283	195028	24.507853995512708	-1	None	residential
284	23357	41.81602265411028	-1	None	unclassified
284	61168	41.913293675490074	-1	None	unclassified
285	195973	20.098890705377393	-1	None	unclassified
285	23460	53.64154078778288	-1	None	unclassified
286	41791	65.43582301079265	-1	None	unclassified
286	45927	3.377102612090766	-1	None	unclassified
287	165504	59.32407534105331	-1	yes	residential
287	149923	3.7547949743406863	-1	None	residential
287	33802	49.97480652709682	-1	yes	residential
243085	167410	22.205686857224485	-1	None	residential
289	112569	13.233929521221594	-1	None	residential
289	157152	3.620642751200526	-1	None	residential
291	107147	10.449909750827427	-1	None	residential
291	107149	11.288494836788955	-1	None	residential
291	24809	0.4717118002492398	-1	None	residential
292	205021	31.160087946672274	-1	None	tertiary
292	116593	116.45376894083716	-1	None	tertiary
292	186511	70.70644927434836	-1	None	tertiary
293	32348	5.454967618263779	-1	None	residential
293	216591	11.291215675219698	-1	None	residential
293	39353	45.18217343676291	-1	None	residential
294	24801	27.776690547996775	-1	None	residential
294	147120	5.9584507606628305	-1	None	tertiary
294	8685	34.94139005028159	-1	None	tertiary
235331	83804	36.21402739064752	-1	None	residential
235331	143994	86.75596984360918	-1	None	tertiary
235331	1502	13.324785108368111	-1	None	tertiary
295	92985	44.5159113587803	-1	None	residential
295	120240	31.277664005165157	-1	None	residential
55	125459	31.39114967895826	-1	None	secondary
55	112293	194.01736783632603	-1	None	residential
55	138568	12.756575656271743	-1	None	secondary
297	80421	30.503024597006675	-1	None	residential
297	5151	48.53226513054432	-1	None	residential
298	1715	12.205575901171965	-1	None	residential
298	39355	12.070018155719763	-1	None	residential
299	32347	42.60723049946866	-1	None	residential
299	155281	11.307669669133409	-1	None	unclassified
299	155312	25.418671862456176	-1	None	unclassified
300	192179	6.75051020825657	-1	None	residential
300	120654	36.66994942558331	-1	None	residential
300	223247	33.11331522505895	-1	None	residential
56	217224	12.659406904056963	-1	None	residential
56	144348	45.260014296515365	-1	None	residential
56	123697	14.801119747008025	-1	None	residential
193253	193251	8.87432446416877	-1	None	unclassified
193253	124972	12.925839559584626	-1	None	unclassified
57	42977	21.644121539879258	-1	None	secondary
57	112292	109.23181684729425	-1	None	residential
57	125459	5.410937298265675	-1	None	secondary
212641	3240	23.462509173661303	90	None	tertiary
212641	24377	24.67248956815453	90	None	tertiary
212641	40271	32.60151709294388	-1	None	residential
304	182091	17.347241502576825	-1	yes	residential
304	26384	19.84575399813121	-1	yes	residential
176820	9339	20.185277508498963	-1	None	tertiary
176820	176822	47.989142230418146	-1	None	tertiary
176820	348	61.20414911143216	-1	None	tertiary
176820	214239	16.319648282124863	-1	None	tertiary
305	204833	36.957669431722415	-1	None	tertiary
305	19191	12.352317260351086	-1	None	tertiary
306	184419	44.41769530938591	-1	None	tertiary
306	229850	6.729941078974004	-1	None	tertiary
307	55075	75.97146272000144	-1	None	tertiary
307	51435	7.401052000029064	-1	None	tertiary
308	222584	69.10603687091374	-1	None	tertiary
308	193741	9.089363834122793	-1	None	tertiary
309	234592	7.157230981596543	-1	None	tertiary
309	161668	53.22908409473389	-1	None	tertiary
310	118551	41.70030761657401	-1	None	tertiary
310	118556	0.0	-1	None	tertiary
311	55097	57.09910423502716	-1	None	tertiary
311	62747	0.0	-1	None	tertiary
312	83353	31.379360085110783	-1	None	tertiary
312	84157	35.66385965241554	-1	None	tertiary
128070	22323	95.50162582073617	-1	None	residential
128070	151221	17.422691973296754	-1	None	residential
84608	103434	61.8479371764293	-1	None	secondary
84608	103443	36.84703472795703	-1	None	secondary
84608	214405	129.0606503973679	-1	None	secondary
84608	138150	66.22774177228212	-1	None	secondary
315	36696	16.243304549406737	-1	None	tertiary
315	316	45.16254381469785	-1	None	tertiary
316	317	21.2853622698618	-1	None	residential
316	133786	20.363702474342	-1	None	tertiary
317	318	77.77814546488639	-1	None	residential
317	22657	10.47003463943011	-1	None	unclassified
318	235163	28.53032807482815	-1	None	residential
319	22656	30.860207958521013	-1	None	residential
319	235163	47.38468076049533	-1	None	residential
44786	109771	19.58095456890052	-1	None	residential
44786	204167	43.958648562310266	-1	None	tertiary
44786	255541	21.510841991931002	-1	None	tertiary
321	146154	63.743108871419835	-1	None	residential
321	232739	15.41954619628179	-1	None	secondary
321	323	100.40665505572694	-1	None	secondary
322	232739	1.9130087204478219	-1	None	secondary
322	120158	63.69447740068879	-1	None	secondary
322	146161	30.330570296519195	-1	None	residential
323	146156	22.822623738585555	-1	None	residential
323	170147	88.25188756398826	-1	None	secondary
324	146155	9.793465745275501	-1	None	residential
324	123141	71.06382060330348	-1	None	unclassified
324	123142	62.1604572524504	-1	None	unclassified
325	51130	152.3864887247988	-1	None	unclassified
325	146157	31.531999955875463	-1	None	residential
325	123140	38.24804554736752	-1	None	unclassified
128073	191864	6.676821948828466	-1	None	secondary
128073	70312	4.769519599168345	-1	None	secondary
128073	4066	24.375168704327272	-1	None	residential
327	83645	15.957151949362792	-1	None	residential
327	119393	8.413665149700822	-1	None	residential
327	130494	34.41629963654662	-1	None	residential
328	102025	26.185409678383927	-1	None	unclassified
328	162824	69.52247715798472	-1	None	unclassified
329	64264	15.491294016922406	-1	None	residential
329	201470	19.215982309568602	-1	None	residential
329	188454	43.976611496536755	-1	None	residential
330	79339	25.913692267110314	-1	None	residential
331	38877	7.68254341536059	-1	None	residential
331	31038	15.458895350425342	-1	None	residential
331	27221	31.59208311330758	-1	None	residential
332	142506	0.0	-1	None	unclassified
332	335	76.10859588353748	-1	None	unclassified
41925	238786	59.78548602404109	50	None	residential
41925	89676	78.20170464474829	50	None	residential
334	203274	29.96724535643225	-1	None	residential
334	99985	10.470619272724786	-1	None	residential
335	142507	12.054677060057424	-1	None	unclassified
336	99023	3.230008568098145	-1	None	residential
336	60960	1.6230052011495122	-1	None	secondary
336	37595	100.16325394322195	-1	None	secondary
337	85772	21.676293649933733	-1	None	residential
337	163096	100.21794377529824	-1	None	primary
337	219554	100.21828211093121	-1	None	primary
128077	174618	43.35161097724344	-1	None	residential
128077	63779	176.58880258573603	-1	None	residential
128077	174625	25.624625487078475	-1	None	residential
339	64253	50.33751541896245	-1	None	secondary
339	85780	18.293423625935628	-1	None	residential
339	340	88.86894554422489	-1	None	secondary
340	39387	53.90851353844396	-1	None	secondary
340	99024	44.20056556623796	-1	None	residential
341	83742	37.625243993145965	-1	None	residential
341	197428	12.806398930177583	50	None	primary
341	197371	12.806402167060204	50	None	primary
342	153714	17.734122203828797	-1	None	secondary
342	99026	6.8897149694901225	-1	None	residential
342	89284	12.00073657422467	-1	None	secondary
343	144916	18.759092739773973	-1	None	primary
343	65508	58.311447073350756	-1	None	residential
343	344	55.56158086842394	-1	None	primary
344	219195	0.0	-1	None	primary
344	65509	119.48726569579051	-1	None	residential
128079	173893	4.842203832308894	-1	None	residential
128079	59185	27.075474986021725	-1	None	residential
346	54951	61.05801714641999	-1	None	residential
346	39395	40.77840428246683	-1	None	residential
212651	351	42.381098497093745	90	None	primary
212651	64004	21.859542618672396	90	None	primary
220585	237221	48.69820316851637	-1	None	residential
128081	109774	139.22585170865287	-1	None	residential
128081	208032	18.254166788897123	-1	None	tertiary
128081	208472	29.788811846717476	-1	None	tertiary
128082	54379	72.53290486391491	70	yes	primary
128082	231306	102.39972707892908	70	yes	primary
212653	160854	853.354317895146	-1	None	residential
352	207590	14.445363644647223	-1	None	residential
352	245811	2.678770090056516	-1	None	residential
352	71627	43.053326522890956	-1	None	residential
353	245811	0.0	-1	None	residential
353	51914	60.51542559137611	-1	None	residential
353	119727	111.48910293549758	-1	None	residential
354	175616	0.0	-1	None	tertiary
354	175617	68.71479127885726	-1	None	tertiary
354	119726	98.39078672229292	-1	None	residential
355	41926	21.86941342594921	-1	None	unclassified
355	41928	26.530328653454966	-1	None	unclassified
355	231627	0.0	-1	None	unclassified
356	109830	5.999139816352233	-1	None	tertiary
356	119725	94.30171275471363	-1	None	residential
356	175617	0.0	-1	None	tertiary
128084	255619	44.75186262289245	70	yes	primary
128084	138432	58.86626930108039	70	yes	primary
358	109830	13.455340666515742	-1	None	tertiary
358	119724	131.68536149246026	-1	None	residential
358	175618	46.9485723211666	-1	None	tertiary
359	68640	22.419260938306127	-1	None	residential
2101	91249	37.525157784102504	-1	None	unclassified
2101	124296	85.98476063590347	-1	None	unclassified
2101	173246	54.76928936086165	-1	None	unclassified
361	206846	18.128431814589288	-1	None	residential
362	159619	67.0247569282228	-1	None	residential
363	206850	55.53752281463333	-1	None	residential
364	72550	38.6146307534199	-1	None	residential
365	206853	162.41376280530048	-1	None	residential
366	215008	227.05361538012752	-1	None	residential
367	215044	111.70191315972656	-1	None	residential
368	215046	14.074705010657773	-1	None	residential
369	123630	35.88768787845367	-1	None	unclassified
369	38992	14.960649749784839	-1	None	unclassified
370	134583	50.408879162156026	-1	None	unclassified
370	173246	46.47986771956395	-1	None	unclassified
371	109492	64.5954753737838	-1	None	unclassified
371	109494	19.124764602985753	-1	None	unclassified
2144	80659	20.685213888633005	-1	None	residential
2144	257762	31.18263005589338	-1	None	residential
373	230164	60.437127059403586	-1	None	residential
373	39319	39.79232446673715	-1	None	residential
374	206362	13.101878892009578	-1	None	residential
374	27639	83.14361339257187	-1	None	residential
375	63304	32.21822317947344	-1	None	residential
375	148903	30.95424993489902	-1	None	residential
375	125504	65.09188864434259	-1	None	residential
376	213828	4.075652196509673	-1	None	residential
377	248643	20.65489618709854	-1	None	residential
377	138892	30.905754759570907	-1	None	residential
378	16771	4.00121137949568	-1	None	residential
379	16769	92.02525869263332	-1	None	residential
380	98584	5.2910520414788165	-1	None	residential
380	167278	77.27578354650751	-1	None	residential
381	149998	27.043418754073286	-1	None	tertiary
381	390	26.84155087669367	-1	None	residential
381	102724	5.355265756231459	-1	None	tertiary
382	56092	36.91783200671386	-1	None	residential
383	56090	30.420341651335363	-1	None	residential
2210	56089	14.992936979512834	-1	None	residential
385	56088	3.624552926297686	-1	None	residential
386	387	35.99308417793913	-1	None	residential
386	186890	5.110134209336566	-1	None	tertiary
386	391	19.448810625912586	-1	None	tertiary
386	147227	10.079811286879893	-1	None	tertiary
387	120195	78.2644838385028	-1	None	residential
388	204231	18.455923967676743	-1	None	residential
389	106707	16.09498627026636	-1	None	tertiary
389	106710	1.3656786804191836	-1	None	tertiary
389	88472	80.06046605167252	-1	None	tertiary
389	33931	72.66033407410788	-1	None	residential
389	120207	129.44531794519565	-1	None	tertiary
390	392	25.84976528374732	-1	None	residential
391	147228	218.1843361660792	-1	None	tertiary
391	186891	12.152219632687526	-1	None	tertiary
392	167279	43.171211051838384	-1	None	residential
393	126411	23.211007312201396	-1	None	residential
393	229334	106.97120764573484	-1	None	residential
394	39591	35.404077019135975	-1	None	residential
394	12562	27.232389936779917	-1	None	residential
212663	159410	0.14812950468688652	-1	None	residential
212663	117873	97.19318823780277	-1	None	primary
212663	178823	9.775898268312446	-1	None	primary
208967	34372	42.30560114709138	-1	None	residential
396	84524	11.006418528951148	-1	None	residential
396	250440	12.567487019212642	-1	None	residential
397	169450	1201.7452559341214	-1	None	residential
398	125039	1296.0933779763973	-1	None	residential
2318	144230	16.356176961272894	-1	None	tertiary
2318	83183	9.704625255328878	-1	None	tertiary
400	130810	61.053651581688314	-1	None	residential
401	2350	44.85847245820999	-1	None	tertiary
401	95054	8.001314676145233	-1	None	tertiary
401	33485	153.18087088593427	-1	None	residential
402	245069	62.4393617528218	-1	None	residential
403	202315	9.699986998665514	-1	None	residential
404	6524	71.4285986312979	-1	None	residential
404	6530	64.79129885517251	-1	None	residential
404	54419	12.886631820937845	-1	None	residential
405	406	62.97088325459173	-1	None	residential
405	56000	24.422374417614495	-1	None	residential
406	17835	10.646346405232784	-1	None	residential
407	96586	13.72013976505526	-1	None	residential
407	249911	50.05438951559363	-1	None	residential
408	84236	31.661776984249425	-1	None	residential
408	249911	18.065133064785208	-1	None	residential
409	33489	49.70541674862469	-1	None	residential
409	39448	2.658082059225621	-1	None	tertiary
409	98525	10.131684439945952	-1	None	tertiary
410	229124	36.62821190742749	-1	None	residential
410	32467	39.33999932568477	-1	None	residential
411	135076	55.36879652663737	-1	None	residential
212666	57733	42.22131299372703	-1	None	primary
212666	26264	58.14458074476632	-1	None	residential
212666	114463	43.20717837214701	-1	None	primary
413	178667	46.30053452125599	-1	None	residential
413	137834	72.77338311410159	-1	None	residential
413	163377	3.9580151760221436	-1	None	residential
414	101522	29.94812920134924	-1	None	residential
414	154430	37.00168655892812	-1	None	residential
248885	138676	11.762890852031715	-1	None	residential
248885	1230	7.434886511000927	-1	None	unclassified
248885	157363	99.767048308257	-1	None	unclassified
416	68269	26.22215330215717	-1	None	residential
416	39451	12.41036910184696	-1	None	residential
417	86555	9.732573637806347	-1	None	residential
417	41430	64.85825032604927	-1	None	residential
418	220171	127.83183265705702	-1	None	residential
419	220170	104.33264167237378	-1	None	residential
2450	161821	42.8846319953805	-1	None	residential
2450	230714	33.414130816058524	100	None	trunk
2450	72033	42.95369867709843	100	None	trunk
421	242936	754.4115381884684	-1	None	residential
422	51918	15.27003277885275	-1	None	residential
423	51913	61.33986249160006	-1	None	residential
424	41594	71.58104502999156	-1	None	residential
425	220173	28.12539522210787	-1	None	residential
241418	104089	94.41773398178573	-1	None	residential
426	5172	832.7976574126839	-1	None	residential
427	5171	498.4064624697757	-1	None	residential
428	39470	95.08075611953079	100	None	trunk
428	161827	5.925446672818117	-1	None	residential
428	69974	24.42676680359237	100	None	trunk
429	145287	19.169850635120937	-1	None	residential
429	122182	0.0	-1	None	residential
430	20692	0.0	-1	None	tertiary
430	95292	124.87252048354452	-1	None	residential
430	433	3.5971107977654446	-1	None	tertiary
431	159630	120.00437361834926	-1	None	residential
431	159632	218.94604834141896	-1	None	residential
431	11963	79.16203002506931	-1	None	residential
432	161030	21.18636813281943	-1	None	unclassified
432	235353	100.40101048717041	-1	None	unclassified
432	95294	64.05678716709275	-1	None	residential
433	153519	14.936744398190378	-1	None	tertiary
433	95293	26.98128876441123	-1	None	residential
434	122580	0.6870613761060562	-1	yes	motorway
434	49498	35.493354738683585	-1	yes	motorway
434	95295	24.598185890669747	-1	None	residential
435	228401	0.0	-1	None	primary
435	14923	49.65654257637865	-1	None	primary
436	94663	43.31052773028	-1	None	primary
436	228399	12.71663467927522	-1	None	primary
437	2533	99.63292813034155	-1	None	secondary
437	219532	84.08663332092395	-1	None	secondary
437	206969	3.8499065951584077	-1	None	residential
41948	104967	161.03426825100323	-1	None	residential
41948	42864	21.22496569793651	-1	None	residential
41948	188814	2.4214490274241824	-1	None	residential
439	132909	82.13638063908365	-1	None	secondary
439	29793	39.024642263439624	-1	None	secondary
439	206967	14.385828200342937	-1	None	residential
440	92551	107.24891100600881	-1	None	residential
440	10659	292.196690148157	-1	None	residential
440	92553	36.65529515991931	-1	None	tertiary
440	12108	35.056654919788286	-1	None	primary
440	442	37.96971039899499	-1	None	primary
440	14698	88.79321740336522	-1	None	tertiary
441	206964	22.79783506223884	-1	None	residential
441	95225	53.04365118411314	-1	None	secondary
441	172402	3.666315174488049	-1	None	secondary
442	62799	23.929525837521698	-1	None	primary
443	132909	17.84758993337513	-1	None	secondary
443	237183	31.821175930244735	-1	None	secondary
443	206966	2.6689856117921886	-1	None	residential
444	102526	39.21488091002131	-1	None	primary
444	47722	20.383108904425157	-1	None	residential
444	201114	83.06826293615643	-1	None	primary
445	110694	1.1955078647420683	-1	None	residential
445	149378	36.27332124551124	-1	None	primary
445	449	64.81479681700858	-1	None	primary
446	33282	40.37494573908894	-1	None	primary
446	33287	71.70469713078371	-1	None	primary
446	110695	0.5516561388474891	-1	None	residential
447	110696	29.602536229474946	-1	None	residential
447	65948	29.787993508375436	-1	None	primary
447	448	79.2138221247766	-1	None	primary
448	33281	0.0	-1	None	primary
448	110697	59.08015126343033	-1	None	residential
449	147260	40.31538351721977	-1	None	primary
449	21339	55.037614183285896	-1	None	residential
451	84624	11.74245579846716	-1	None	residential
451	147936	10.764313187451435	-1	None	residential
452	65556	38.02145481077885	-1	None	residential
452	231667	27.368145542313943	-1	None	residential
454	80513	21.71012736195198	20	None	residential
454	6242	18.82946165738616	20	None	residential
454	185123	56.10623030761508	20	None	residential
455	80513	174.9708415642552	20	None	residential
455	138266	4.063703160714031	50	None	residential
455	464	34.246256062994874	20	None	residential
456	219099	58.33560333115235	50	yes	residential
456	255458	0.7986437607838538	50	yes	residential
457	255457	4.174499872670288	50	yes	residential
457	255458	53.04976206568069	50	yes	residential
458	43021	34.041338670348644	50	yes	residential
458	144657	19.180955395714648	50	yes	residential
459	460	6.543454994530787	-1	None	residential
459	31745	0.0	-1	None	residential
460	461	22.149116064844975	-1	None	residential
461	462	17.601847210598034	-1	None	residential
462	70172	12.20077111565267	-1	None	residential
463	70172	2.943267495835818	-1	None	residential
463	129325	2.947867984051974	-1	None	residential
464	91005	33.82266642750304	20	None	residential
465	28744	16.58877402091601	-1	None	residential
465	466	7.621787818905972	-1	None	residential
466	467	6.615269224470031	-1	None	residential
467	169528	22.53939264445008	-1	None	residential
468	6959	422.21119541771446	-1	None	residential
468	3841	0.0	-1	None	primary
468	164244	11.067807876279595	-1	None	primary
469	190123	237.1659730863597	-1	None	residential
470	190122	143.38815408013338	-1	None	residential
471	244705	17.479545408788233	-1	None	primary
471	230082	103.42029724316558	-1	None	residential
471	90093	12.419577962447107	-1	None	primary
472	72198	27.619425112209885	-1	None	residential
472	37377	12.9029693457902	-1	None	residential
473	5432	17.603458638988986	-1	None	residential
474	5436	31.823288034626795	-1	None	residential
475	44320	53.124147457533994	-1	None	residential
476	5434	43.128302584821775	-1	None	residential
477	190126	425.4015790857071	-1	None	residential
478	190125	330.94384104315526	-1	None	residential
479	5435	32.53785486298276	-1	None	residential
480	5430	36.93172932806829	-1	None	residential
481	482	8.805644996161913	-1	None	residential
481	239597	18.100568044957964	-1	None	residential
482	21607	19.14781137644662	-1	None	residential
483	95563	52.532918481285414	-1	None	residential
484	95557	68.70392203033084	-1	None	residential
485	229591	48.13051036234584	-1	None	residential
486	34034	140.6190974594207	-1	None	residential
487	253801	461.49578136232793	-1	None	residential
488	253800	44.35814664705478	-1	None	residential
489	131310	276.51897229569994	-1	None	residential
490	131308	369.0074066045661	-1	None	residential
491	131314	91.54187320859616	-1	None	residential
492	131312	184.03045770886064	-1	None	residential
493	169801	42.46247683170234	-1	None	residential
494	131316	0.9467812045002495	-1	None	residential
212679	196481	0.0	-1	None	residential
212679	212681	30.35716732208159	-1	None	residential
212679	65199	57.67357482227061	-1	None	residential
496	133056	6.931418860229569	-1	None	residential
496	187467	20.04880158325028	-1	None	residential
496	98658	8.081360153457773	-1	None	tertiary
496	129879	6.298826284384831	-1	None	tertiary
212681	139127	19.782880927416922	-1	None	residential
212681	188509	45.13248775020747	-1	None	residential
498	73805	63.12729082626922	-1	None	residential
498	205236	87.82588869346426	-1	None	unclassified
498	163568	37.272891922654395	-1	None	unclassified
499	502	42.6811819704271	-1	None	residential
499	500	47.41926195036881	-1	None	residential
500	169362	3.834966759140522	-1	None	residential
501	36271	6.98373473297306	-1	None	residential
501	504	6.26413984325792	-1	None	residential
502	36277	14.32748228606148	-1	None	residential
503	136925	73.0620257703409	50	None	primary
503	504	28.331174920299134	-1	None	residential
503	203648	67.53991186583328	50	None	primary
505	220913	24.72839922230532	-1	None	residential
505	246440	32.51630414513503	-1	None	residential
506	220913	10.88239024911775	-1	None	residential
507	201242	11.081205707746042	-1	None	residential
507	51920	6.56691185763921	-1	None	residential
508	50149	6.141831069146234	-1	None	residential
508	120294	8.27108958933117	-1	None	residential
508	237410	8.643717573434905	-1	None	residential
509	510	52.77615951809746	-1	None	residential
509	511	35.36747884214897	-1	None	residential
509	111161	81.7963386106352	-1	None	residential
510	71172	8.44589028083243	-1	None	residential
511	513	70.38262436484979	-1	None	residential
512	174649	16.841015447538215	-1	None	residential
512	514	33.88532181006198	-1	None	residential
513	94012	53.22504288307788	-1	None	residential
513	186802	50.94154563663811	-1	None	residential
514	10571	27.914881986826195	-1	None	residential
515	219109	37.5567542498609	-1	None	residential
515	516	42.00480760497913	-1	None	residential
516	94012	7.356219929792356	-1	None	residential
128107	52992	10.920144693967739	-1	None	tertiary
128107	128108	15.54333818242866	-1	None	residential
128107	65191	7.0168926719466675	-1	None	tertiary
212685	42402	62.64264656465223	-1	yes	residential
212685	139125	13.614713853072898	-1	None	residential
212685	124367	48.61938838116976	-1	yes	residential
520	71172	52.39519463761607	-1	None	residential
520	2968	19.099475817552864	-1	None	residential
521	20219	18.990872594545067	-1	None	tertiary
521	20205	51.32515892148016	-1	None	tertiary
522	120308	38.363104283633454	-1	yes	primary
522	15083	100.3174608762121	-1	yes	primary
523	145176	16.727883383874637	-1	None	residential
523	84641	5.627906595504336	-1	None	residential
523	69338	65.13772763435026	-1	None	residential
524	215225	14.760884524845572	-1	yes	primary
524	209794	41.71327157013214	-1	yes	primary
525	225881	9.263832044884492	-1	None	tertiary
525	39436	35.29778531750184	-1	None	tertiary
66406	135059	12.645371714134939	-1	None	tertiary
66406	135062	10.75841317908752	-1	None	tertiary
66406	117231	362.70914839731233	-1	None	residential
526	527	41.15972192824388	-1	None	tertiary
526	192004	19.000722058230124	-1	None	tertiary
527	233726	45.36432287461431	-1	None	tertiary
528	225881	26.112732333941207	-1	None	tertiary
528	233724	47.81454502640976	-1	None	tertiary
529	51687	13.953904194650296	-1	None	residential
529	185213	33.98380227644808	-1	None	residential
530	228095	27.220957617020296	-1	None	residential
530	31873	5.818926347027658	-1	None	residential
239502	61130	94.33654333635438	-1	None	primary
239502	166557	44.393854984676594	-1	None	primary
239502	241969	33.72959345962142	-1	None	residential
532	169355	51.614743797030926	-1	None	residential
533	169354	19.940072487131182	-1	None	residential
534	27084	63.70242555240585	-1	None	residential
535	130824	46.37604217041477	-1	None	residential
536	64020	2.143958560989016	-1	None	residential
537	64013	32.67579571211603	-1	None	residential
538	64018	46.88049392731736	-1	None	residential
539	169352	59.91909269461849	-1	None	residential
540	176993	40.47481261832425	-1	None	residential
541	176994	53.25963574704846	-1	None	residential
542	27088	5.08199421873878	-1	None	residential
543	111770	0.6713165931899967	-1	None	residential
544	546	18.435992654473356	-1	None	residential
544	171358	13.567413146037508	-1	None	residential
545	141238	13.361803835959876	-1	None	residential
546	548	31.44794370928467	-1	None	residential
547	237267	47.15784301578833	-1	None	residential
548	152095	17.123112208042645	-1	None	residential
549	14313	21.562132350991345	-1	None	residential
550	201328	6.254892110108231	-1	None	residential
551	37329	30.979276525482227	-1	None	tertiary
551	79086	2.4685887116173095	-1	None	tertiary
552	141247	42.10379329875139	-1	None	residential
553	230486	22.23151498283452	-1	None	residential
555	146219	47.14077787669254	-1	None	residential
555	240270	30.57282627217055	-1	None	residential
555	112832	72.4995758283561	-1	None	residential
557	205233	71.86195459240476	-1	None	residential
557	24642	17.689117276094382	-1	None	residential
557	4332	14.989038874406686	-1	None	residential
558	24633	10.513608315644985	-1	None	residential
558	257677	11.182301836091547	-1	None	residential
558	220177	70.64974286545049	-1	None	residential
559	81392	99.62065942236015	-1	None	residential
559	220177	32.106498919636785	-1	None	residential
559	92164	29.695781538453588	-1	None	residential
560	23181	31.20942741189072	40	None	secondary
560	248574	43.74894771607834	40	None	secondary
560	112833	6.346878481741082	-1	None	residential
561	72694	27.106413065512452	-1	None	tertiary
561	163150	32.90907098867667	-1	None	tertiary
563	72696	27.755058175633994	-1	None	residential
563	20204	19.964550476289666	-1	None	residential
564	3279	26.682357419654576	-1	None	residential
564	569	24.99149504894003	-1	None	residential
565	37924	38.83813700974969	-1	None	residential
565	147089	18.171152659981026	-1	None	residential
565	44380	18.250041211937383	-1	None	residential
566	66390	26.05510817728636	-1	None	residential
566	230061	28.578761475395645	-1	None	residential
567	219585	0.0	-1	None	residential
567	37823	53.71133407420153	-1	None	residential
568	118701	0.09084917550289721	-1	None	tertiary
568	89744	49.3676124765957	-1	None	tertiary
569	198185	2.0076534712002077	-1	None	residential
69797	52988	10.476519074423312	-1	None	residential
571	32551	22.56027896309849	-1	None	residential
571	234012	12.96427316963451	-1	None	residential
128119	221355	8.842655459868537	-1	None	residential
573	10801	11.60513827963016	-1	None	residential
573	177830	14.401322269469006	-1	None	residential
69829	221353	16.966588873527716	-1	None	residential
575	154769	132.1315822040123	-1	None	residential
576	154771	106.31495241201372	-1	None	residential
577	154765	27.17492426596561	-1	None	residential
578	154767	3.462689550894955	-1	None	residential
579	245585	56.48086269965528	-1	None	residential
580	245587	119.52511560850422	-1	None	residential
3350	245588	26.067423943890258	-1	None	residential
582	245581	222.2664199777484	-1	None	residential
583	242987	13.637136628739533	-1	None	residential
583	155460	25.280644528596607	-1	None	residential
584	585	17.585459019546622	-1	None	residential
584	237775	12.870419870685392	-1	None	residential
585	63870	13.35823351262173	-1	None	residential
586	154763	42.94656811568304	-1	None	residential
587	161980	86.99443428143108	-1	None	residential
588	55138	12.933197251337248	-1	None	residential
588	55139	24.560194860822875	-1	None	residential
69872	229730	52.333490166972815	-1	None	residential
591	103751	9.625275090919889	-1	None	tertiary
591	198907	19.166298978115975	-1	None	tertiary
243654	59788	79.6229844938572	-1	None	residential
592	198905	16.558521295657915	-1	None	residential
592	176607	19.743422755221207	-1	None	residential
592	161540	26.750080872582313	-1	None	residential
593	4223	34.82962339255747	-1	None	tertiary
593	47485	28.250515008571604	-1	None	tertiary
594	120853	25.95504240892214	-1	None	tertiary
594	198904	21.333478988572633	-1	None	tertiary
595	91698	24.81220232664982	-1	None	residential
596	151684	59.027595582583466	-1	None	residential
596	212358	8.520102281479556	-1	None	residential
596	157549	96.23590707619701	-1	None	residential
597	240340	188.88312808883038	-1	None	residential
598	153767	171.15003380709234	-1	None	residential
599	240338	130.96741554786013	-1	None	residential
600	240335	10.22619615126573	-1	None	residential
601	240336	82.3492508477366	-1	None	residential
602	248708	11.591577905689723	-1	None	residential
603	248703	125.04951090342267	-1	None	residential
604	248701	90.31167048966402	-1	None	residential
605	248705	125.85843652021019	-1	None	residential
606	248704	91.5422172702529	-1	None	residential
607	104234	89.78127219674467	-1	None	tertiary
607	192470	43.68279369724497	-1	None	tertiary
608	112351	29.781875449650855	-1	None	residential
608	70744	91.24277225266887	-1	None	residential
608	230652	85.69313457545012	-1	None	residential
609	134060	40.67686199781415	-1	None	residential
609	218504	99.86022777874814	-1	None	tertiary
610	112082	14.92267919000145	-1	None	residential
611	112348	0.0	-1	None	residential
612	228702	2.3147151387781593	-1	None	residential
613	207169	0.0	-1	None	residential
614	245563	99.38796253511579	-1	None	tertiary
614	219130	9.774760973557026	-1	None	tertiary
614	36808	48.04870503625768	-1	None	residential
152032	212694	24.540573662924956	-1	None	residential
152032	240142	52.25096511627238	-1	None	residential
616	99526	20.444718812012052	-1	None	residential
616	218108	17.029847097928965	-1	None	residential
616	77660	5.926748234568981	-1	None	residential
617	111062	11.780534631048395	-1	None	secondary
617	235208	0.9408947754230542	-1	None	residential
617	249228	53.64255551151329	-1	None	secondary
618	244142	23.066896625546434	-1	None	residential
618	84381	72.43085793035743	-1	None	secondary
618	106248	9.305581630585385	-1	None	secondary
619	621	46.599241568364114	-1	None	tertiary
619	99531	19.893506881137604	-1	None	residential
619	154063	7.3242684431044	-1	None	tertiary
620	106248	86.5945306488264	-1	None	secondary
620	111062	86.29067255616994	-1	None	secondary
620	244053	11.959552506528285	-1	None	residential
621	78934	7.2790884505427895	-1	None	tertiary
621	99530	90.43915539746922	-1	None	residential
622	244337	52.26192767260304	-1	None	residential
622	249227	6.471010889994961	-1	None	secondary
622	202655	55.50589565856096	-1	None	secondary
623	20930	20.143915686417795	-1	None	tertiary
623	99529	22.75417416884505	-1	None	residential
623	254066	41.89847884920172	-1	None	tertiary
624	235273	26.759833576305333	-1	None	residential
624	120572	100.19033269179224	-1	None	tertiary
624	84381	36.33484943705277	-1	None	tertiary
625	11552	42.389061118129796	-1	None	tertiary
625	99528	50.64801813548438	-1	None	residential
625	154063	39.27866612733253	-1	None	tertiary
168387	102622	152.26685196805863	-1	None	residential
212695	35107	27.56480902299285	-1	None	residential
628	136788	16.132234422312	50	no	residential
628	39634	35.60678910786917	50	no	residential
212697	35104	85.60039175895797	-1	None	residential
630	254124	23.68992531016694	-1	None	tertiary
630	251599	20.366565382084108	-1	None	tertiary
212698	35106	27.25383725840745	-1	None	residential
181631	148710	151.71824510720307	-1	None	residential
181631	218619	24.653635707868126	-1	None	residential
181631	55188	22.644617969365676	-1	None	residential
633	39925	43.83200007544594	-1	None	residential
633	155029	23.16983908117518	-1	None	residential
244077	46624	237.3101976934427	-1	None	residential
212700	94267	23.548322297463322	-1	None	unclassified
212700	97537	62.72587569676621	-1	None	unclassified
212700	23765	37.606944705380705	-1	None	unclassified
212700	124031	82.9831483674732	-1	None	unclassified
635	219603	33.605500660702795	-1	None	residential
635	47768	12.391222512173325	-1	None	residential
636	139119	23.614636915516407	-1	None	residential
636	196478	43.69500312355657	-1	None	residential
636	228207	50.39695728919951	-1	None	residential
637	174186	19.829823910397554	-1	None	residential
637	97496	32.61886271080049	-1	None	residential
246645	246640	6.305853573760828	-1	None	residential
246645	246644	12.83464017285238	-1	None	residential
639	152732	47.17676293327537	-1	None	residential
639	160398	45.87745917209185	-1	None	residential
640	197221	0.0	-1	None	residential
640	60598	5.406304416243305	-1	None	residential
640	207839	138.95368871069581	-1	None	residential
640	640	0.0	-1	None	residential
212703	253385	9.94211410841872	-1	None	residential
642	219350	39.2380577319803	-1	None	residential
642	224713	11.032995715918927	-1	None	residential
643	149679	0.0	-1	None	residential
644	113713	11.767537406113588	-1	None	primary
644	245943	19.934968959751945	-1	None	residential
644	251641	101.2308434301309	-1	None	primary
645	237721	9.44886634020649	-1	None	residential
645	647	66.65049885187096	-1	None	residential
646	106694	9.178550167703818	-1	None	residential
646	172548	23.412416615699065	-1	None	residential
647	219354	91.97337628541156	-1	None	residential
647	86274	29.760123513297707	-1	None	residential
647	65931	14.023959272255656	-1	None	residential
648	227672	24.096695002657327	-1	None	residential
648	240592	45.20578945692807	-1	None	residential
649	58303	12.815526359342002	-1	None	residential
649	58309	0.0	-1	None	residential
650	2061	36.175835264669246	-1	None	residential
650	98350	0.7558603477237499	-1	None	residential
194085	21097	8.729372886990813	-1	None	residential
651	195156	118.99855619212398	-1	None	residential
651	219343	69.91104224275186	-1	None	residential
651	114377	15.216549924240944	-1	None	residential
652	89825	20.685439567415273	-1	None	residential
653	89827	61.347976307383	-1	None	residential
654	89822	27.763701695456756	-1	None	residential
655	89823	105.24215090762571	-1	None	residential
656	177760	118.16917259908139	-1	None	residential
657	177765	29.906100107181107	-1	None	residential
658	177763	61.79673251143094	-1	None	residential
659	177768	31.816231970413543	-1	None	residential
194086	127853	6.463365823851555	-1	None	residential
660	89829	5.714407935669899	-1	None	residential
661	97547	57.15839716366342	-1	None	residential
128135	237056	11.907399874231075	-1	None	residential
128135	128136	14.718187883213222	-1	None	residential
663	248371	319.11772323832145	-1	None	residential
663	237628	1.8511581688339827	-1	None	tertiary
663	172641	22.73565826900312	-1	None	tertiary
664	66806	900.0829671691132	-1	None	residential
665	138597	1.85115614846818	-1	None	tertiary
665	171792	27.713649328691297	-1	None	tertiary
665	248370	291.43202490089294	-1	None	residential
666	66800	731.7474204104767	-1	None	residential
667	198159	86.22034139133808	-1	None	residential
667	147774	21.340122452329766	-1	None	residential
667	8417	32.024963784037254	-1	None	residential
668	36658	1092.4914324410954	-1	None	residential
669	248372	70.14463244333051	-1	None	residential
669	157982	31.66637973057643	-1	None	residential
669	126688	0.0	-1	None	residential
670	53294	1072.3259839986947	-1	None	residential
671	36664	956.6948709376397	-1	None	residential
672	36660	883.6644467308261	-1	None	residential
673	222247	27.247612335413194	-1	None	tertiary
673	13465	9.082531960951266	-1	None	tertiary
673	248369	115.01645221527221	-1	None	residential
255789	136410	0.0	-1	None	residential
674	679	6.912743731464788	-1	None	unclassified
674	219773	13.69168820235188	-1	None	unclassified
675	47056	20.38233831448617	-1	None	tertiary
675	100149	23.66123292658469	-1	None	tertiary
676	4032	10.067640462262023	-1	None	residential
676	39600	16.133334556863876	-1	None	residential
677	193376	2.625541766346994	-1	None	residential
677	133218	11.507295901538733	-1	None	residential
677	682	15.250535865021408	-1	None	unclassified
678	219772	25.55765771430661	-1	None	unclassified
678	682	17.150929147788464	-1	None	unclassified
679	243565	7.570744678952401	-1	None	unclassified
680	683	8.490296964246054	-1	None	unclassified
680	39601	14.81013567325657	-1	None	unclassified
681	38463	85.43884815401782	-1	None	residential
681	28613	22.561124227632362	-1	None	residential
683	243565	0.0	-1	None	unclassified
684	55510	19.64413336292935	-1	None	residential
684	178113	17.582556795301514	-1	None	residential
686	104496	60.445599616611545	-1	None	residential
686	52133	24.20358710055529	-1	None	residential
686	687	17.198108889971707	-1	None	residential
687	11060	17.203679057137585	-1	None	residential
688	689	20.86742142169772	-1	None	road
688	97244	31.966033842256838	-1	None	road
689	170566	24.0685010121722	-1	None	road
692	86183	18.653345874703046	-1	None	residential
692	696	19.297492917397875	-1	None	tertiary
692	29980	5.553692584625724	-1	None	tertiary
693	702	2.8927625834133024	-1	None	tertiary
693	86196	316.1705662189024	-1	None	residential
693	29980	1.970789026763631	-1	None	tertiary
4089	700	37.51542984455371	-1	None	unclassified
4089	76642	12.105443233108822	-1	None	unclassified
4089	243796	14.90222048653908	-1	None	unclassified
223851	57658	17.284176966812886	-1	None	unclassified
223851	12314	39.81278764418058	-1	None	residential
223851	174629	16.291283847947582	-1	None	unclassified
696	86182	177.2075074155247	-1	None	residential
696	695	9.648752351655071	-1	None	tertiary
697	4108	44.20253752129811	-1	None	residential
697	72358	26.93871620053313	-1	None	residential
698	4113	2.3543350156287937	-1	None	residential
698	178127	3.481401904983197	-1	None	residential
698	89115	12.937163900312562	-1	None	residential
4108	35429	3.923578192752927	-1	None	residential
4108	132541	37.905630335089775	-1	None	residential
4113	212367	1.7475092657116742	-1	None	residential
4113	178126	103.2978993977065	-1	None	residential
701	699	68.39066936661362	-1	None	unclassified
701	700	40.68634661760531	-1	None	unclassified
701	207721	33.0122838111403	-1	None	unclassified
702	29977	29.454381228039512	-1	None	tertiary
702	86197	415.62649897798104	-1	None	residential
703	247343	34.79611474889827	-1	None	unclassified
703	164598	0.0	-1	None	unclassified
703	176834	24.053850465156728	-1	None	unclassified
703	254709	111.97211825754265	-1	None	unclassified
704	198444	15.72269159742869	-1	None	residential
704	103795	0.519554778169921	-1	None	residential
704	178128	8.021922004284855	-1	None	residential
705	699	29.590779504639713	-1	None	unclassified
705	254709	25.6716206044832	-1	None	unclassified
707	47590	19.98611953825828	-1	None	residential
707	38288	0.0	-1	None	residential
709	47580	33.13605766358848	-1	None	residential
709	124141	101.75747670982892	-1	None	residential
709	47578	29.0990711052931	-1	None	residential
710	92703	0.0	-1	None	residential
4158	120534	20.70913718487073	-1	None	residential
4158	68270	4.684763110027534	-1	None	residential
712	213977	26.307206185646596	-1	None	residential
712	220424	22.96657716742777	-1	None	residential
713	76024	47.76790223639953	-1	None	residential
713	173561	6.4637490828116695	-1	None	residential
713	194711	10.429179560153008	-1	None	residential
714	716	9.417950372694472	-1	None	residential
714	154290	11.145471624769367	-1	None	residential
715	76021	12.5577908223115	-1	None	residential
715	55386	0.0	-1	None	residential
715	194711	48.76385813787765	-1	None	residential
716	141122	20.197778639860143	-1	None	residential
4187	76022	3.6201061971902284	-1	None	residential
4187	173560	12.353414901185577	-1	None	residential
4187	180879	39.77929259150648	-1	None	residential
226697	233920	357.3889615703064	-1	None	residential
718	178804	12.764078019598923	-1	None	residential
718	719	20.396296261222762	-1	None	residential
719	243274	19.57472684737851	-1	None	tertiary
719	243273	10.261852644500214	-1	None	tertiary
721	33694	31.783219630419683	-1	None	tertiary
721	33695	0.025341435861398826	-1	None	tertiary
721	198172	68.29027667811758	-1	None	residential
212718	256090	68.96771785501846	-1	None	residential
723	59973	44.62920823483402	-1	None	primary
723	51046	84.44637018563215	-1	None	primary
723	198171	27.520318883395166	-1	None	residential
724	59973	18.85855548776072	-1	None	primary
724	198170	26.6873809185428	-1	None	residential
724	51035	75.14686613690947	-1	None	primary
725	209514	99.1119493056709	50	no	residential
725	62818	20.37548553472783	-1	None	residential
725	202773	35.970015201494746	50	no	residential
212719	243223	70.88131676923012	-1	None	residential
727	155340	65.43117350152767	-1	None	residential
727	62819	94.32559761363434	-1	None	residential
727	120675	21.513854747036593	-1	None	residential
232773	87300	242.69401445348012	-1	None	residential
728	256093	68.63911451724535	-1	None	residential
22943	113946	234.93478122881587	-1	None	residential
128147	45015	8.215818330569292	-1	None	residential
212722	213219	138.35403425816833	-1	None	residential
733	122467	33.496657519891585	-1	None	tertiary
733	84204	65.92856847528134	-1	None	tertiary
733	142570	51.73496141575816	-1	None	residential
212723	213221	136.98615509897996	-1	None	residential
735	252007	41.789097336812354	-1	None	residential
735	251927	0.02886256024501606	-1	None	residential
212724	213222	5.361773265129834	-1	None	residential
102328	256145	16.618898181801505	-1	None	residential
212725	213224	50.97076347688222	-1	None	residential
739	59935	72.56027082083118	-1	None	residential
739	159146	38.63535465866665	-1	None	residential
739	225395	32.4818779982045	-1	None	residential
740	34147	17.033319226782183	-1	None	residential
740	88227	19.218600221901976	-1	None	residential
244604	185868	0.0	-1	None	tertiary
244604	146574	244.21641594063897	-1	None	residential
244604	233367	0.0	-1	None	tertiary
244159	232362	11.355126140240616	-1	None	residential
4411	212564	16.085276674298676	-1	None	residential
4411	4420	13.861609166034167	-1	None	residential
4413	250075	142.09893888575533	-1	None	residential
4413	39661	2.733325597743419	-1	None	tertiary
4413	756	47.310197719552136	-1	None	tertiary
4415	227756	57.45343499305565	-1	None	tertiary
4415	120279	10.492023101800537	-1	None	tertiary
4417	5394	109.57284449533529	-1	None	residential
4420	64415	16.475684665252786	-1	None	residential
748	153034	46.773537775279074	-1	None	residential
749	243921	37.298854505992004	-1	None	residential
749	229027	21.75283324929373	-1	None	residential
750	229027	34.17401572849334	-1	None	residential
750	20431	51.01199080253106	-1	None	residential
751	229022	0.0	-1	None	residential
751	244143	20.505560977005466	-1	None	residential
4430	27528	0.0	-1	None	residential
4430	204644	72.3780570628642	-1	None	residential
4430	167328	16.08922665085846	-1	None	residential
753	159542	25.525500702630083	-1	None	tertiary
753	159543	26.414142142802003	-1	None	tertiary
753	209082	76.9967202402304	-1	None	residential
754	125456	7.922311490685286	-1	None	residential
755	120582	2.733341495892852	-1	None	tertiary
755	250077	0.9982857204148569	-1	None	residential
755	756	47.31032618151184	-1	None	tertiary
756	250076	70.55049103959972	-1	None	residential
757	120594	50.20709550536606	-1	None	residential
757	28988	12.348698231059542	-1	None	residential
758	83484	32.63702831939854	-1	None	primary
758	82589	7.425163212119503	-1	None	primary
759	761	61.10015359590319	-1	None	residential
759	28988	23.565977305019228	-1	None	residential
760	62021	27.5426059207919	-1	None	residential
4454	136438	15.134230553016288	-1	None	primary
4454	190388	16.598293806032526	-1	None	primary
762	75256	32.90573117465781	-1	None	residential
762	73789	57.43588487976413	-1	None	residential
763	181266	23.088476040781675	-1	None	residential
763	761	62.16055492337948	-1	None	residential
764	138924	46.39881394089087	-1	None	residential
765	138922	1.1295673598134455	-1	None	residential
766	22970	11.317925442987542	-1	None	residential
4479	138929	2.9665320693825907	-1	None	residential
768	62023	85.95072382367727	-1	None	residential
769	62025	144.35933023588558	-1	None	residential
770	62027	90.52141602786645	-1	None	residential
771	22962	57.54431534899605	-1	None	residential
84672	43635	70.44531515806507	90	None	primary
84672	87186	32.71530881810347	90	None	primary
84672	96211	57.1794624458115	-1	None	residential
773	166331	32.33052226123648	-1	None	residential
773	166333	17.59799722781045	-1	None	residential
775	218248	18.129326357299426	-1	None	residential
776	196708	14.62859862061978	-1	None	primary
776	61637	56.01968901760973	-1	None	residential
776	17796	83.80405151383766	-1	None	primary
777	153125	35.053454755708444	-1	None	residential
777	175117	22.15922349584782	-1	None	residential
777	200918	16.155986175015506	-1	None	residential
218363	90353	12.399734754560436	-1	None	residential
218363	142261	26.919468908657144	-1	None	residential
778	61627	44.953729534161894	-1	None	residential
778	239598	55.30564089895259	-1	None	unclassified
778	258645	93.59909181463993	-1	None	unclassified
779	61623	52.864945697429455	-1	None	residential
779	239598	38.270495245402756	-1	None	unclassified
779	65903	23.0319686005368	-1	None	unclassified
781	195157	43.47741867785051	-1	None	primary
781	52300	9.954986161581743	-1	None	residential
781	230227	15.188312987110997	-1	None	primary
84675	222261	13.215523917964003	-1	None	residential
84675	15491	31.53947527509193	-1	None	residential
782	167396	6.716818533524302	-1	None	residential
782	128758	18.222853397612592	-1	None	residential
782	785	26.37395879411377	-1	None	residential
783	177577	44.884806044524275	-1	None	residential
783	789	34.273069599735734	-1	None	residential
784	73266	0.13938197284469828	-1	None	residential
784	791	24.105390150665226	-1	None	residential
785	167404	10.504616391106211	-1	None	residential
4595	102524	15.299597469950754	-1	None	residential
4595	164415	0.0	-1	None	residential
787	83167	40.30215935502271	-1	None	residential
787	148080	80.899531448656	-1	None	residential
787	189469	28.698319595277223	-1	None	residential
788	790	28.141424920772426	-1	None	residential
788	786	10.234467059922618	-1	None	residential
789	73266	25.944670026811735	-1	None	residential
790	39829	29.293165256109624	-1	None	residential
791	117376	19.64699958749869	-1	None	residential
792	23428	20.469859264687656	-1	None	residential
792	128761	34.64162712932993	-1	None	residential
4619	23428	19.549769458133177	-1	None	residential
4619	39806	47.42664759645928	-1	None	residential
212733	244543	5.663239931677847	-1	None	residential
212733	212739	23.278616337398805	-1	None	residential
212733	89264	31.90926036029929	-1	None	residential
232774	87302	871.7010492598245	-1	None	residential
796	157373	32.91061012327357	-1	None	residential
796	63079	114.79780184337933	-1	None	residential
796	798	32.910533960208035	-1	None	residential
797	165308	432.463758558805	-1	None	residential
797	107954	2.7090828934786324	90	None	primary
797	132093	8.195069102576491	90	None	primary
798	39848	0.8947426116290315	-1	None	residential
798	63080	198.47933481107947	-1	None	residential
799	190687	0.0	-1	None	residential
800	150275	49.96072345795878	-1	None	residential
800	141873	25.28684054204388	-1	None	residential
800	802	17.09254619160435	-1	None	residential
801	106138	47.795619081330564	-1	None	residential
801	120726	33.25078886219134	-1	None	residential
802	38593	7.494075887221824	-1	None	residential
802	63087	44.692091400567065	-1	None	residential
803	233186	99.25007871888992	-1	None	residential
804	164919	79.5155521115962	-1	None	primary
804	63088	18.476980235782264	-1	None	residential
804	190763	6.973232315429678	-1	None	primary
805	17684	41.185302253788535	-1	None	residential
806	224784	27.73100912806589	-1	None	residential
807	199263	68.70918552214277	-1	None	residential
808	176166	15.14913660473532	-1	None	residential
809	22004	198.31869153964604	-1	None	residential
810	199261	117.5040290429318	-1	None	residential
244163	200448	63.01152638221272	-1	None	residential
812	235512	16.343437481181574	-1	None	residential
812	172872	34.88171003035605	-1	None	residential
813	106487	11.355993898574525	-1	None	residential
813	59880	0.0	-1	None	residential
814	163870	12.872836830063651	-1	None	tertiary
814	118196	103.26899949635504	-1	None	residential
814	185872	26.590110906331095	-1	None	tertiary
815	168035	2.8143359671325827	-1	None	residential
815	85369	37.64595154170817	-1	None	residential
815	816	33.22476081415353	-1	None	residential
816	817	41.3722598527282	-1	None	residential
817	818	43.765880471708876	-1	None	residential
818	819	9.19662667860025	-1	None	residential
819	90939	11.245545818074076	-1	None	residential
820	824	5.718587116824525	-1	None	residential
820	41911	81.0483383874469	-1	None	residential
820	118199	50.13964361684808	-1	None	residential
821	37655	0.0	-1	None	residential
821	239429	45.46880986914799	-1	None	residential
821	146577	432.99438186124803	-1	None	residential
822	245934	12.041687056531389	-1	None	residential
822	64537	110.30228429187602	-1	None	residential
822	26519	20.914795584742674	-1	None	residential
823	5092	9.951775005727672	-1	None	tertiary
823	31335	23.703783390706047	-1	None	tertiary
823	230399	156.98266887597362	-1	None	residential
824	118198	49.193696963627275	-1	None	residential
824	41912	18.453783255925224	-1	None	residential
825	96349	51.41489318534228	-1	None	tertiary
825	203296	22.588524259569247	-1	None	tertiary
826	73167	33.87803058663607	-1	None	residential
128158	135749	70.11914751385147	-1	None	residential
128158	6373	20.81826550772558	-1	None	tertiary
128158	237383	63.098523160212245	-1	None	tertiary
828	7671	4.617168030441564	-1	None	residential
828	121136	5.357763026474612	-1	None	residential
829	72963	44.65844742389009	-1	None	tertiary
829	137042	30.174883649753877	-1	None	tertiary
830	248337	35.757560050520645	-1	None	tertiary
830	27035	15.667275264383347	-1	None	tertiary
831	193343	15.146860072393398	-1	None	tertiary
831	57586	0.0	-1	None	tertiary
832	164945	98.23297337701544	-1	None	tertiary
832	23192	82.99902849538532	-1	None	tertiary
832	20841	58.527157898249236	-1	None	tertiary
832	126107	12.478633935768475	-1	None	tertiary
833	251073	34.299570436957445	-1	None	tertiary
833	174558	25.162926756718942	-1	None	tertiary
834	77576	29.8089255729637	-1	None	residential
834	86460	10.428897441477362	-1	None	residential
835	173290	0.0	-1	None	residential
835	222222	0.0	-1	None	residential
836	111758	14.224462569268946	-1	yes	residential
836	64010	12.03487175653112	-1	yes	residential
837	62250	103.11247303486543	-1	None	tertiary
837	151637	27.922346423897338	-1	None	tertiary
837	186194	103.35515955097505	-1	None	tertiary
837	237432	10.610013848467101	-1	None	tertiary
838	128810	18.95780034435693	-1	None	tertiary
838	87499	0.0	-1	None	tertiary
839	216267	11.932553215211454	-1	None	residential
4889	224721	8.18895766966236	-1	None	residential
841	216263	9.519506233877811	-1	None	residential
842	216269	2.1781569508144365	-1	None	residential
843	224714	15.763286828240057	-1	None	residential
844	224715	59.734012615090755	-1	None	residential
845	224711	10.3243523175371	-1	None	residential
846	224712	63.59186571891044	-1	None	residential
847	91524	21.207340958623007	-1	None	residential
847	80919	29.839082607064082	-1	None	residential
847	47713	44.422137560649375	-1	None	residential
849	219242	36.8906320965644	-1	None	residential
849	4896	17.051074074392478	-1	None	residential
850	216273	52.05712123539296	-1	None	residential
851	216265	31.337804800263935	-1	None	residential
852	120764	49.516522230679584	-1	None	secondary
852	87953	46.72917997006301	-1	None	secondary
852	70648	63.79959896838828	-1	None	secondary
853	33662	11.390518617668567	-1	None	secondary
853	230209	32.75058162608351	-1	None	secondary
853	858	50.639563100764576	-1	None	secondary
853	854	40.04220832628097	-1	None	secondary
854	33662	28.65168970867224	-1	None	secondary
854	855	13.63962533943756	-1	None	secondary
855	856	18.73041768300261	-1	None	secondary
856	120765	27.887564538442092	-1	None	secondary
856	200940	26.67803512142899	-1	None	secondary
201039	37054	176.3877424982275	-1	None	residential
857	150487	36.8114422282393	-1	None	secondary
857	858	42.01585229922922	-1	None	secondary
857	50351	42.01585229922922	-1	None	secondary
858	50351	0.0	-1	None	secondary
858	230209	17.888981474769178	-1	None	secondary
859	172248	0.31149836609377524	-1	None	primary
859	65731	39.71068865814021	-1	None	residential
859	42718	0.6693575708847773	-1	None	primary
860	85662	52.405229321160526	-1	None	primary
860	65732	4.494331398060452	-1	None	residential
860	85666	74.9830301384718	-1	None	primary
861	105572	44.26417106555504	-1	None	residential
861	120772	76.02427080455043	-1	None	primary
861	862	75.68974201613966	-1	None	primary
862	105571	2.2770650994616695	-1	None	residential
862	42718	75.02053247651494	-1	None	primary
863	124695	64.37237166264376	-1	None	residential
863	72600	15.654498533643793	-1	None	primary
863	136866	2.2255925561740564	-1	None	primary
169567	97684	12.48323419433671	-1	None	tertiary
169567	177132	86.35302804305931	-1	None	tertiary
169567	206065	59.831591726313455	-1	None	residential
169568	5263	11.368020842386462	-1	None	unclassified
169568	80777	44.72045940678337	-1	None	unclassified
867	92893	4.824699036675722	-1	None	secondary
867	26501	34.86075547489422	-1	None	secondary
868	83954	48.16356545721321	-1	None	tertiary
868	39265	3.062855244344893	-1	None	tertiary
868	206066	35.51286453640714	-1	None	residential
869	72341	43.71302429251661	-1	None	residential
869	153788	35.38647499967311	-1	None	residential
870	120786	21.68421971422916	-1	None	residential
870	876	30.586741812262993	-1	None	residential
871	61857	11.651160131163028	-1	None	residential
871	112023	24.458776971972654	-1	None	residential
128169	47436	102.81292537763537	-1	None	residential
128169	237382	63.09843547321019	-1	None	tertiary
128169	237383	20.81823657765634	-1	None	tertiary
873	61857	0.0	-1	None	residential
212748	186291	177.5418617430096	-1	None	residential
169571	45439	12.756345309336021	-1	None	tertiary
169571	75602	27.233236105945533	-1	None	tertiary
169571	206063	18.475467421633457	-1	None	residential
876	161633	17.35610252118395	-1	None	residential
877	208385	13.995166277599662	-1	None	residential
877	120787	34.55789069412429	-1	None	residential
190999	183300	73.69329454387906	-1	None	residential
190999	28144	17.1420242305757	-1	None	tertiary
190999	40829	31.87736012774159	-1	None	tertiary
879	31723	22.023322727429804	-1	None	residential
879	875	2.015452716466229	-1	None	residential
212750	26246	231.6185281703542	-1	None	residential
881	886	33.76247051505331	-1	None	tertiary
881	39785	38.939252340481566	-1	None	tertiary
882	883	13.412332853419358	-1	None	residential
883	127614	13.840610003319908	-1	None	residential
884	886	45.662999378604106	-1	None	tertiary
884	70721	5.583137624172698	-1	None	tertiary
212751	253743	53.97422913696839	-1	None	residential
887	168810	57.75028184963668	-1	None	residential
887	169572	13.557177142567387	-1	None	tertiary
887	54122	27.519348050845263	-1	None	tertiary
888	237265	47.99193927000281	-1	None	tertiary
888	237270	21.212972514854027	-1	None	tertiary
212752	114563	53.196366969599374	-1	None	residential
257226	82872	15.183499628122297	-1	None	residential
257226	238123	30.630413498123332	-1	None	residential
890	81502	20.390960470875314	-1	None	tertiary
890	111911	58.04090189827178	-1	None	residential
890	154493	78.00111834727514	-1	None	tertiary
891	111910	66.81101588940915	-1	None	residential
891	81503	20.390957675236372	-1	None	tertiary
891	173816	57.61013680156699	-1	None	tertiary
892	173818	57.92990005671944	-1	None	tertiary
892	81505	20.24145738315295	-1	None	tertiary
892	239244	75.51602687753784	-1	None	residential
218370	76670	30.03678726359331	-1	None	residential
218370	159262	56.91376166886243	-1	None	tertiary
218370	163125	39.62484081131627	-1	None	tertiary
893	894	12.403606436164583	-1	None	residential
893	185121	23.668426040952298	-1	None	residential
893	111916	72.27095777009954	-1	None	residential
894	215644	12.403600509628005	-1	None	residential
894	111915	24.776226149157445	-1	None	residential
212754	63112	43.24741565046983	-1	None	residential
896	252103	23.964635108435363	-1	None	residential
212755	23498	47.816343833372514	-1	None	residential
898	202025	31.601683051787635	-1	None	unclassified
898	71780	68.2337729842526	-1	None	unclassified
899	58419	14.477096025181405	-1	None	residential
899	109899	13.05592905566577	-1	None	residential
900	901	29.96925581253967	-1	None	unclassified
900	236710	40.71581505066918	-1	None	unclassified
901	205210	72.81899614255826	-1	None	unclassified
901	233984	4.935422180143551	-1	None	residential
42021	4891	64.3087799740811	-1	None	residential
250615	239783	14.814302107158532	-1	None	residential
250615	23472	45.39121710572416	-1	None	residential
903	71780	71.29816520317769	-1	None	unclassified
903	152391	28.97620364668315	-1	None	residential
169578	183707	3.163829887526338	-1	None	tertiary
169578	34390	40.88129622912679	-1	None	tertiary
169578	216332	61.605351475915384	-1	None	tertiary
169578	154902	18.45412713919911	-1	None	tertiary
212758	220160	54.83962395032974	-1	None	tertiary
212758	60652	9.316179122909887	-1	None	tertiary
212758	46511	0.7525475830405326	-1	None	residential
906	20543	0.0	-1	None	residential
906	902	0.0	-1	None	residential
906	120036	33.68432127107866	-1	None	residential
907	244469	13.111189051868788	-1	None	residential
907	86155	20.659979576975648	-1	None	residential
241728	7618	20.174752545908657	-1	None	primary
241728	242181	4.015478639600156	-1	None	primary
908	138489	12.097404935237051	-1	None	tertiary
908	180437	11.748085255132287	-1	None	tertiary
42024	213450	38.311232622749436	-1	None	residential
909	249819	4.737572401517774	-1	None	tertiary
909	180437	7.364009930593951	-1	None	tertiary
212760	124495	4.564253622368055	-1	None	residential
911	21477	46.12457762666468	-1	None	tertiary
911	21478	98.36476833928911	-1	None	tertiary
911	56071	24.504481630812386	-1	None	residential
912	119239	57.9939518194988	-1	None	residential
912	177691	18.877075385251977	-1	None	residential
212761	62901	67.99329424455023	-1	None	residential
914	225437	16.223662300961006	-1	None	residential
914	916	0.06931595800920463	-1	None	tertiary
914	919	100.07836380872816	-1	None	tertiary
915	98784	52.308692076346894	-1	None	residential
916	21481	0.0	-1	None	tertiary
916	56068	315.8584798606046	-1	None	residential
212762	253271	4.780944433662445	-1	None	residential
212762	913	22.484743938006375	-1	None	residential
918	21478	0.6454948225082193	-1	None	tertiary
918	56069	50.46674889472363	-1	None	residential
918	919	13.314163749052197	-1	None	tertiary
919	56070	46.32994336622765	-1	None	residential
920	42393	0.03342546483599879	-1	None	residential
920	220691	8.789884684702264	-1	None	residential
920	170222	139.74187104876492	-1	None	residential
921	106345	125.4567617801606	-1	None	residential
922	129400	28.223592935171233	-1	None	residential
923	13784	31.95927800812634	-1	None	residential
924	81223	31.8350147585878	-1	None	residential
925	91055	30.202697463141856	-1	None	residential
227276	7058	28.3878100737533	-1	None	residential
212764	86574	17.542382282290315	-1	None	residential
212764	101327	15.259765839578654	-1	None	tertiary
212764	218756	90.43419765693541	-1	None	tertiary
927	21174	223.4008226595414	-1	None	residential
928	21172	2.540594572714585	-1	None	residential
929	66333	179.49562947482647	-1	None	residential
930	66334	161.85279137078257	-1	None	residential
931	13786	336.7396017633749	-1	None	residential
932	13783	95.75363772534988	-1	None	residential
933	22349	62.64462425419505	-1	None	residential
934	13785	396.9125037523742	-1	None	residential
935	226748	25.790935908754243	-1	None	residential
935	32943	76.95834634334186	-1	None	residential
212767	81587	2.94048078296337	-1	None	residential
212767	224673	9.242288745755236	-1	yes	unclassified
212767	18877	11.458136676145081	-1	yes	unclassified
937	196430	48.81502326896588	-1	None	residential
937	41996	12.582715632147364	-1	None	residential
938	198140	2.9538780016026274	-1	None	residential
939	67920	12.112305087083064	-1	None	residential
939	113753	0.0	-1	None	residential
940	248305	3.2078961660026004	-1	None	residential
236932	98831	47.2529565061234	-1	None	residential
236932	250892	19.116870433842816	-1	None	residential
942	39949	27.67714690793458	-1	None	residential
942	120838	33.806798717725776	-1	None	residential
128176	128179	11.922583214773367	-1	None	residential
128176	223692	2.02519498690915	-1	None	residential
944	102187	25.84811592921425	-1	None	residential
944	80507	56.209259019177985	-1	None	residential
945	120737	24.570988598264602	-1	None	residential
945	245880	95.36522799576878	-1	None	residential
945	160781	18.395078804224084	-1	None	residential
946	184032	149.81611198245074	-1	None	residential
946	248602	24.57095034095643	-1	None	residential
946	134782	13.21516778230712	-1	None	residential
947	248592	37.41080004192891	-1	None	residential
947	72567	14.243811365945069	-1	None	residential
947	245882	21.479119445763722	-1	None	residential
948	952	29.091359602930964	-1	None	residential
949	950	14.15920596049816	-1	None	tertiary
949	53224	315.07596117387413	-1	None	residential
949	66391	58.098414759473016	-1	None	tertiary
950	951	14.159218032213419	-1	None	tertiary
950	9081	219.10492023292062	-1	None	residential
204116	204115	24.43608946785896	-1	None	tertiary
204116	74772	17.407971608592067	-1	None	tertiary
951	116975	1.4160249712086188	-1	None	tertiary
951	9082	123.13383271503825	-1	None	residential
952	80222	14.898835094474004	-1	None	residential
953	5495	55.38949317422722	-1	None	tertiary
953	116975	7.659054178496747	-1	None	tertiary
953	232387	29.598903604619736	-1	None	residential
954	119988	55.79411258582676	-1	None	residential
955	170237	41.9345117300743	-1	None	residential
955	96372	27.80949125162605	-1	None	residential
955	47460	35.01346435776004	-1	None	residential
956	27041	34.438447522914004	-1	None	residential
956	20403	63.78234558870823	-1	None	secondary
956	11742	47.02603317096092	-1	None	secondary
214928	47357	38.3766511216288	-1	None	tertiary
214928	226803	3.550328059557946	-1	None	tertiary
957	104776	4.042885477658968	-1	None	residential
958	246531	65.80861678021373	-1	None	residential
958	67754	32.26037370222914	-1	None	residential
84708	104778	46.438392770089955	-1	None	residential
961	38536	24.763689820369716	-1	None	residential
961	962	16.70778887011856	-1	None	residential
962	964	8.783709794439432	-1	None	residential
963	74276	47.97638088377403	50	None	tertiary
963	82158	45.64394352639587	50	None	tertiary
963	84705	50.098618558467365	50	None	tertiary
963	200773	61.57760433086991	50	None	tertiary
964	171802	11.517314959767466	-1	None	residential
965	48754	7.428830564056502	-1	None	primary
965	171014	8.029566137613289	-1	None	primary
966	8621	69.57225724695265	-1	None	residential
967	8625	130.05091551290525	-1	None	residential
968	8626	51.38362888948102	-1	None	residential
969	8622	9.094075778730879	-1	None	residential
970	95879	73.63649632100102	-1	None	residential
971	95878	140.1963106260816	-1	None	residential
972	8624	191.9521233369313	-1	None	residential
973	95880	67.5519684838254	-1	None	residential
974	119836	29.171819305822144	-1	yes	residential
974	26648	10.864256129467565	-1	yes	residential
974	254695	13.574532320148927	-1	yes	residential
975	16161	56.73260068666366	-1	None	residential
976	253631	11.947096644766336	-1	None	tertiary
976	977	24.502202509234362	-1	None	tertiary
977	33981	53.16735703847082	-1	None	residential
977	161412	49.09028475038334	-1	None	tertiary
978	160959	6.444010383652511	50	no	residential
978	84952	99.57562610762774	50	no	residential
978	7443	36.64497664125911	-1	None	residential
979	198492	35.83099001773794	-1	None	unclassified
979	988	46.50309071140616	-1	None	unclassified
979	165272	67.63411984267101	-1	None	residential
980	251574	7.998704994485087	60	None	primary
980	161598	40.414823133009705	-1	None	residential
980	21775	47.36579570126829	60	None	primary
981	161597	1.4238122329076632	-1	None	residential
981	121131	24.60742062600992	-1	None	residential
981	153526	67.98078170865413	-1	None	residential
982	73528	16.110443567917226	-1	None	residential
982	153526	42.208270863199864	-1	None	residential
982	89753	3.45735663662167	-1	None	residential
983	88502	21.16716557804377	-1	None	tertiary
983	73529	25.305813182669038	-1	None	residential
983	139082	47.09274706329014	-1	None	tertiary
984	219674	77.06219019612703	-1	None	tertiary
984	231211	64.24433953900044	-1	None	residential
984	29496	30.979868235399923	-1	None	tertiary
985	29496	44.12907137006168	-1	None	tertiary
985	165261	106.33921870639014	-1	None	residential
985	34848	72.62124866570717	-1	None	tertiary
84718	64956	48.89837659379526	-1	None	residential
987	231204	65.08590564869914	-1	None	residential
987	171942	34.73412740688966	-1	None	unclassified
987	256318	4.4755551486695735	-1	None	unclassified
988	165259	4.400759915875756	-1	None	residential
988	242269	25.66723145132924	-1	None	unclassified
989	120869	18.174040182924816	-1	None	tertiary
989	206580	367.1518925260035	-1	None	residential
989	96350	36.991915976251605	-1	None	tertiary
990	126256	23.854776447279317	-1	None	tertiary
990	47373	36.799748285981735	-1	None	tertiary
991	65979	29.10768791315105	-1	None	primary
991	65981	21.06544847995027	-1	None	primary
991	180888	76.71472295728205	-1	None	residential
992	201185	32.600108978534685	-1	None	residential
992	201187	16.68921640241174	-1	None	residential
993	178694	55.267586345753784	-1	None	tertiary
993	224025	8.41988952936026	-1	None	tertiary
994	995	0.0	-1	None	primary
994	997	0.0	-1	None	primary
994	180893	505.2468372842701	-1	None	residential
995	5684	0.0	-1	None	primary
995	180892	598.6523480508707	-1	None	residential
996	65981	30.17012520427777	-1	None	primary
996	5683	7.021831040821797	-1	None	primary
996	180891	144.11346290212347	-1	None	residential
997	180890	414.75748701102435	-1	None	residential
997	105426	9.63437906234729	-1	None	primary
998	219668	69.07587576071076	-1	None	residential
998	48751	38.88983373423718	-1	None	residential
999	145466	30.464464008040082	-1	None	tertiary
999	141799	18.74145698700447	-1	None	tertiary
1000	230038	19.057378763587867	-1	None	residential
1000	224685	5.676196689150228	-1	None	residential
1001	221091	14.24934177630083	-1	None	tertiary
1001	19649	35.58702599847816	-1	None	tertiary
1001	133423	53.19985574074172	-1	None	tertiary
1002	29529	18.19616381294197	-1	None	tertiary
1002	199531	78.29453427156838	-1	None	tertiary
1003	47355	33.97828147484307	-1	None	residential
1004	36197	36.741060106814395	-1	None	residential
1005	246677	50.12433912207713	-1	None	residential
1006	246678	7.159063131753713	-1	None	residential
1007	246674	40.491577066275	-1	None	residential
1008	246676	28.856769313085064	-1	None	residential
1009	155775	16.036528917073742	-1	None	residential
1010	159490	53.26988834617384	-1	None	residential
1011	170805	38.67046916471055	-1	None	residential
1012	107435	45.776019555965625	-1	None	residential
1013	107265	23.984408030907577	-1	None	residential
1014	120789	19.619313499944035	-1	None	tertiary
1014	53423	0.0	-1	None	tertiary
1014	145678	62.147857789109004	-1	None	residential
1015	144863	15.030337140970378	-1	None	unclassified
1015	134551	16.831318832244996	-1	None	unclassified
1015	108081	64.37376233760541	-1	None	residential
1016	76879	91.26618994714026	-1	None	residential
1016	170184	4.027955348666805	-1	None	residential
1017	145680	38.827189329944616	-1	None	residential
1017	214578	21.03787947226945	-1	None	unclassified
1017	39695	37.83814324403771	-1	None	unclassified
1018	145681	35.41341493194313	-1	None	residential
1018	47393	98.937189287764	-1	None	unclassified
1018	39695	4.504867115933259	-1	None	unclassified
1019	142307	4.36296501035087	-1	None	residential
1019	5941	63.84288508051175	-1	None	unclassified
1019	227939	29.835039193902478	-1	None	unclassified
1020	120788	35.66031284719252	-1	None	tertiary
1020	33065	33.23700159288468	-1	None	tertiary
1020	219650	73.75279718702583	-1	None	residential
212780	67394	41.5742194704899	40	None	unclassified
212780	169445	75.49386448636582	40	None	unclassified
212780	180363	12.547118072417323	40	None	unclassified
212780	21377	55.62076519343664	40	None	unclassified
212780	67395	64.52259328651402	40	None	unclassified
1022	164783	62.738054982597696	-1	None	unclassified
1022	39902	1.5801981039245918	-1	None	unclassified
1022	142305	201.41451881946327	-1	None	residential
42038	155655	82.88082712409663	-1	None	tertiary
42038	172131	37.60218129917927	-1	None	tertiary
42038	46172	25.01022493831392	-1	None	tertiary
1024	228026	24.17297911851058	-1	None	tertiary
1024	231541	239.51039037967973	-1	None	residential
1024	143108	0.0	-1	None	tertiary
1025	38114	69.49162451172755	-1	None	residential
1026	103284	37.93737270795499	-1	None	residential
1027	186743	3.787049312018595	-1	None	residential
[truncated: 270,242 more rows]
