# Supplementary material for: Large-scale test data set for location problems
Source: Data Brief. 2018 Jan 10;17:267–74. doi: 10.1016/j.dib.2018.01.008 (PMC5988488; doi:10.1016/j.dib.2018.01.008)
Supplement: Supplementary file 5 — Supplementary material [file mmc5.zip › za/csv/nodes.csv]

id	latitude	longitude	type	residential_population
1	49.42977193	19.34369507	dp	2
2	49.43064287	19.34369507	dp	3
3	49.42803006	19.34369507	dp	9
4	49.428901	19.34369507	dp	2
5	49.43499755	19.34232755	dp	2
6	49.43586849	19.34232755	dp	13
7	49.43325568	19.34232755	dp	2
8	49.43412662	19.34232755	dp	2
9	49.37148799	19.41001548	dp	11
10	49.43151381	19.34369507	dp	3
11	49.43238474	19.34369507	dp	3
12	49.1871286	19.4157051	co	0
13	49.4426146	18.9218581	road	0
14	49.18714004	19.41574863	co	0
15	49.18708222	19.41524839	co	0
16	49.4424074	18.8876869	road	0
17	49.18708247	19.41521882	co	0
18	49.4428631	18.9203121	road	0
19	49.18719723	19.41596632	co	0
20	49.1250677	19.412891	road	0
21	49.14607809	19.37810149	co	0
22	49.0349155	19.4748468	co	0
23	49.0349155	19.4748468	co	0
24	49.0349155	19.4748468	co	0
25	49.1118962	18.6330083	road	0
26	49.0349155	19.4748468	co	0
27	49.07608607	19.47716544	co	0
28	49.4066141	18.7119329	road	0
29	49.1723703	19.4317537	road	0
30	49.1586954	19.4339152	road	0
31	49.1484793	19.4376306	road	0
32	49.1809355	19.4293402	road	0
33	49.1656999	19.4326753	road	0
34	49.1765361	19.4318969	road	0
35	49.14508307	19.23979746	co	0
36	49.1513039	19.4350521	road	0
37	49.1676545	19.4316856	road	0
38	49.1606305	19.4328196	road	0
39	49.14508708	19.23988203	co	0
40	49.17787416	18.72245653	co	0
41	49.1527008	18.5919782	road	0
42	49.1531864	18.5916714	road	0
43	49.1532909	18.5914701	road	0
44	49.18027089	18.72254703	co	0
45	49.304603	18.7884442	co	0
46	49.433077	18.875379	road	0
47	49.4445639	18.8897476	road	0
48	49.4260998	18.8634752	road	0
49	49.22933472	18.94762443	co	0
50	49.4316297	18.8803127	road	0
51	49.2282477	18.9469953	co	0
52	49.0555519	19.69140919	co	0
53	49.2273255	18.9472502	co	0
54	49.05639276	19.691457	co	0
55	49.24100508	18.94694267	co	0
56	49.05371787	19.69126138	co	0
57	49.24082488	18.94651793	co	0
58	49.05470052	19.69124333	co	0
59	48.9779052	18.8001436	road	0
60	49.3469375	18.9403835	road	0
61	49.4425881	18.8880222	road	0
62	49.33759701	18.82944382	dp	3
63	49.3470071	18.9534744	road	0
64	49.183461	18.7310348	road	0
65	49.0761152	19.5983049	road	0
66	49.0797121	19.6016491	road	0
67	49.0782382	19.6003397	road	0
68	49.1516929	18.6775075	road	0
69	49.0759979	19.5980517	road	0
70	49.2123359	18.7695768	road	0
71	49.4421935	18.8874346	road	0
72	49.1237039	19.6507595	road	0
73	49.39875218	18.85143712	co	0
74	49.39789391	18.8516082	co	0
75	49.4006243	18.8516018	co	0
76	49.39917608	18.85177632	co	0
77	49.3428428	18.9176312	road	0
78	48.94213889	18.9257514	dp	7
79	49.40164407	18.85156986	co	0
80	48.98355547	18.57665075	dp	1
81	49.21916112	18.73052415	dp	23
82	49.22005927	18.73052415	dp	23
83	49.4752426	18.951455	road	0
84	49.21377222	18.73052415	dp	17
85	49.21467037	18.73052415	dp	17
86	49.21197592	18.73052415	dp	17
87	49.21287407	18.73052415	dp	17
88	49.21736482	18.73052415	dp	23
89	49.21826297	18.73052415	dp	23
90	49.21556852	18.73052415	dp	17
91	49.21646667	18.73052415	dp	18
92	49.2200427	19.3789023	road	0
93	49.0498473	19.4764404	road	0
94	49.49441366	18.93813813	dp	23
95	49.442618	18.9226333	road	0
96	49.422515	18.6770932	road	0
97	49.2176155	18.4784824	road	0
98	49.4048794	18.8659414	road	0
99	49.4050849	18.8667211	road	0
100	49.4051684	18.871409	road	0
101	49.41142405	19.17744845	co	0
102	49.4054125	18.8700865	road	0
103	49.4056372	18.8687048	road	0
104	49.15767277	18.70777173	co	0
105	49.40998309	19.17664746	co	0
106	49.41063788	19.17703916	co	0
107	49.40166272	19.17653137	co	0
108	49.15830284	18.71055903	co	0
109	49.40935854	19.17625928	co	0
110	49.06365215	19.43717929	dp	7
111	49.19245013	18.5138636	dp	5
112	49.19155223	18.5138636	dp	3
113	49.19873546	18.51249975	dp	3
114	49.19783755	18.51249975	dp	7
115	49.19693965	18.51249975	dp	7
116	49.19604175	18.51249975	dp	6
117	49.19514384	18.51249975	dp	4
118	49.19424594	18.51249975	dp	3
119	49.19873546	18.5111359	dp	3
120	49.19783755	18.5111359	dp	1
121	49.21673997	18.88952346	dp	1
122	49.21763676	18.88952346	dp	1
123	49.21135922	18.88952346	dp	13
124	49.21225601	18.88952346	dp	13
125	49.21673997	18.88816319	dp	38
126	49.21046243	18.88952346	dp	13
127	49.21494639	18.88952346	dp	16
128	49.21584318	18.88952346	dp	9
129	49.21315281	18.88952346	dp	13
130	49.2140496	18.88952346	dp	13
131	49.39966558	18.85024807	dp	13
132	49.39876857	18.85024807	dp	13
133	49.4014596	18.85024807	dp	10
134	49.40056259	18.85024807	dp	10
135	49.40325362	18.85024807	dp	35
136	49.40235661	18.85024807	dp	10
137	49.36288816	18.85162636	dp	1
138	49.36199115	18.85162636	dp	1
139	49.4208996	18.8429819	road	0
140	49.36737321	18.85162636	dp	1
141	49.35757088	18.43289167	co	0
142	49.4200048	18.851976	road	0
143	49.421491	18.8497283	road	0
144	49.1003233	18.5969067	road	0
145	49.1213343	19.1663761	road	0
146	49.54981813	19.41692727	co	0
147	49.09449129	19.59043971	co	0
148	49.32470028	19.35420752	dp	8
149	49.35055776	18.55885027	co	0
150	49.19850366	18.74555724	dp	28
151	49.19760551	18.74555724	dp	28
152	49.19311475	18.74555724	dp	52
153	49.18592954	18.74555724	dp	0
154	49.26227236	18.74419059	dp	169
155	49.25957791	18.74419059	dp	26
156	49.204818	18.7786371	road	0
157	49.1958092	18.74555724	dp	28
158	49.3355669	18.8315268	road	0
159	49.1940129	18.74555724	dp	28
160	49.4539327	18.6937207	road	0
161	49.4540564	18.6937982	road	0
162	49.4542877	18.6940026	road	0
163	49.4545122	18.6942069	road	0
164	49.4532342	18.6914482	road	0
165	49.4533762	18.6932169	road	0
166	49.2258183	18.8051413	road	0
167	49.2226139	18.7926891	road	0
168	49.2280812	18.7919836	road	0
169	49.2234973	18.7994251	road	0
170	49.2287685	18.7869692	road	0
171	49.2237437	18.8080099	road	0
172	49.2277504	18.783338	road	0
173	49.4525865	18.6915819	road	0
174	49.2235275	18.7981596	road	0
175	49.224355	18.7936957	road	0
176	49.2432878	19.3360127	co	0
177	49.24364151	19.33618887	co	0
178	49.2439371	19.3363361	co	0
179	49.24346665	19.33610178	co	0
180	49.1078467	18.90423302	co	0
181	49.2439371	19.3363361	co	0
182	49.10929755	18.90429277	co	0
183	49.10929851	18.90426344	co	0
184	49.13677363	19.6291432	co	0
185	49.1359815	19.62734564	co	0
186	49.13596271	19.62721754	co	0
187	49.13618538	19.62865442	co	0
188	49.13594098	19.62928422	co	0
189	49.2599413	19.44089242	co	0
190	49.05833104	20.01252724	dp	0
191	49.06996164	20.01252724	dp	1
192	49.07443494	20.01115941	dp	1
193	49.05743638	20.01252724	dp	0
194	49.0708563	20.01115941	dp	1
195	49.1077471	19.4074693	road	0
196	49.05743638	20.01115941	dp	0
197	49.22666916	18.97634091	co	0
198	49.0708563	20.00979159	dp	1
199	49.07354028	20.00979159	dp	1
200	49.0052701	18.6042022	road	0
201	48.9354219	19.3433253	road	0
202	49.04547029	18.63284201	co	0
203	49.49059108	18.81315668	dp	5
204	48.9352888	19.3429752	road	0
205	49.14788894	19.23848497	co	0
206	49.20678688	18.75397178	co	0
207	49.20603126	18.75434014	co	0
208	49.20418444	18.75424195	co	0
209	49.333591	18.6350148	co	0
210	49.14788881	19.2384741	co	0
211	49.173728	18.662657	road	0
212	49.339793	18.6380398	co	0
213	49.14508507	19.23983975	co	0
214	49.2182139	18.7316062	road	0
215	49.1975036	19.2089566	road	0
216	49.36353044	18.83222293	co	0
217	49.10812951	19.81752975	co	0
218	49.36430903	18.83250261	co	0
219	49.2603059	19.6658865	co	0
220	49.3616557	18.83257315	co	0
221	49.26030462	19.66591003	co	0
222	49.36234738	18.83293316	co	0
223	49.27079965	19.66454116	co	0
224	49.4095531	18.6447371	road	0
225	49.4095554	18.6448946	road	0
226	49.10710657	19.81484724	co	0
227	49.36501071	18.8328273	co	0
228	49.10756122	19.8160395	co	0
229	49.25980724	19.66746903	co	0
230	49.10718014	19.67075735	co	0
231	49.2143051	18.9224765	road	0
232	49.10729515	19.67107331	co	0
233	49.1074563	19.67141795	co	0
234	49.43808491	19.50445175	co	0
235	49.2118374	18.5572263	road	0
236	49.43735141	19.50418831	co	0
237	49.2115439	18.5530364	road	0
238	49.43651092	19.50397536	co	0
239	49.46204641	19.50220575	co	0
240	49.2114833	18.5557664	road	0
241	49.46141983	19.50261542	co	0
242	49.5029125	18.8375619	road	0
243	49.50302	18.8382277	road	0
244	49.1553283	18.5908333	road	0
245	49.508489	18.8469031	road	0
246	49.5067968	18.8446037	road	0
247	49.1861865	18.7340396	road	0
248	49.2191928	18.7586338	road	0
249	49.1534461	18.5909474	road	0
250	49.20197104	18.8478324	co	0
251	49.4289796	18.6272335	co	0
252	49.39294636	19.34010187	dp	0
253	49.392049	19.34146106	dp	0
254	49.39294636	19.33874267	dp	0
255	49.392049	19.34010187	dp	0
256	49.39294636	19.33738347	dp	0
257	49.39384372	19.33738347	dp	0
258	49.39563843	19.33602428	dp	0
259	49.39653579	19.33602428	dp	0
260	49.0253275	18.8825308	road	0
261	49.0253552	18.8818907	road	0
262	49.0254819	18.8808218	road	0
263	49.392049	19.34282026	dp	0
264	49.39294636	19.34282026	dp	0
265	49.0617758	19.979732	road	0
266	49.4965178	18.8410186	road	0
267	49.05135181	19.79297263	dp	0
268	49.06641621	19.79160151	dp	0
269	49.06553007	19.79160151	dp	0
270	49.05223795	19.79160151	dp	1
271	49.05135181	19.79160151	dp	1
272	49.06553007	19.79023038	dp	0
273	49.06464393	19.79023038	dp	0
274	49.4963998	18.8410212	road	0
275	49.06464393	19.78885925	dp	0
276	49.0573414	19.69143984	co	0
277	48.8859111	18.8157794	road	0
278	48.8855421	18.8157016	road	0
279	48.8852073	18.8156886	road	0
280	48.8845781	18.8157892	road	0
281	49.07751	19.3173011	road	0
282	48.8877175	18.816133	road	0
283	49.0421157	19.2969449	road	0
284	48.8869647	18.8160778	road	0
285	48.8905625	18.8146701	road	0
286	48.8894621	18.8153902	road	0
287	49.30130191	18.78824499	co	0
288	49.07269834	19.31618143	co	0
289	49.3677648	19.1810851	road	0
290	49.2090575	19.3004159	road	0
291	48.88335035	18.88048917	co	0
292	49.0383451	18.9804747	road	0
293	48.88421621	18.88054529	co	0
294	48.8813082	18.88039229	co	0
295	49.0492636	18.9240048	road	0
296	49.30297623	18.78840067	co	0
297	49.4989873	18.8260143	road	0
298	49.4990188	18.8254811	road	0
299	48.8855152	18.88062756	co	0
300	49.4990701	18.8269828	road	0
301	49.4263259	18.8632494	road	0
302	49.30362413	18.78810643	co	0
303	49.2250118	19.1637816	road	0
304	49.2122361	18.7595367	road	0
305	49.271276	18.6954247	road	0
306	49.2562382	18.6998518	road	0
307	49.2951888	18.6896409	road	0
308	49.2784192	18.695328	road	0
309	49.2854115	18.6962841	road	0
310	49.2729828	18.6949531	road	0
311	49.2977371	18.6895237	road	0
312	49.2803688	18.6959654	road	0
313	49.19143288	18.49046835	dp	2
314	49.2227128	18.5516756	road	0
315	48.9465948	18.866874	road	0
316	48.9469311	18.867221	road	0
317	48.9471225	18.8672134	road	0
318	48.9477768	18.8668362	road	0
319	48.9484474	18.86664	road	0
320	49.23311177	19.0510773	co	0
321	49.37046308	19.21371306	co	0
322	49.37040197	19.21349287	co	0
323	49.37082499	19.21498384	co	0
324	49.38794643	19.21351149	co	0
325	49.38646097	19.21520056	co	0
326	49.14135925	19.2493872	co	0
327	49.50560298	18.84206262	co	0
328	49.2328607	18.9752387	road	0
329	49.50353733	18.8418593	co	0
330	49.36468218	18.82957376	dp	2
331	49.50489506	18.84224046	co	0
332	49.2312433	18.9742476	road	0
333	49.3700884	18.4775331	road	0
334	49.3540215	18.8982918	road	0
335	49.231913	18.9744652	road	0
336	49.20806722	19.16629344	co	0
337	49.18229027	19.16631467	co	0
338	49.18693902	18.48910609	dp	1
339	49.21259613	19.16607413	co	0
340	49.21182203	19.16576876	co	0
341	49.09674196	18.92164865	co	0
342	49.21337	19.16621214	co	0
343	49.09560403	18.92248389	co	0
344	49.0951853	18.9229006	co	0
345	49.25853827	19.05124016	co	0
346	49.3205375	19.5457948	road	0
347	49.36587956	19.69591746	dp	6
348	49.0058258	18.9851945	road	0
349	49.18244516	18.49046835	dp	1
350	48.99645907	18.87828569	dp	3
351	49.0829576	19.3733567	road	0
352	49.0517566	19.61787474	co	0
353	49.0517392	19.6178493	co	0
354	49.1017421	19.6152951	co	0
355	49.0775171	19.8163115	road	0
356	49.101124	19.6152951	co	0
357	48.99823213	18.87828569	dp	5
358	49.10095935	19.61520457	co	0
359	49.2843398	19.58922687	dp	2
360	49.28523073	19.58785755	dp	1
361	49.2843398	19.5905962	dp	1
362	49.28523073	19.58922687	dp	1
363	49.2843398	19.59196552	dp	8
364	49.28344887	19.59196552	dp	1
365	49.281667	19.59333484	dp	1
366	49.28077607	19.59333484	dp	2
367	49.28077607	19.59470416	dp	1
368	49.28344887	19.59333484	dp	2
369	49.5787366	19.4375192	road	0
370	49.5623997	19.4067596	road	0
371	49.5758008	19.4103645	road	0
372	49.1407203	19.2932232	road	0
373	49.0402342	19.7222967	road	0
374	49.1429356	19.293887	road	0
375	49.1415698	19.2951547	road	0
376	49.1410735	19.2899401	road	0
377	49.1438192	19.2908648	road	0
378	49.46265849	18.75902695	dp	45
379	49.46982199	18.75902695	dp	24
380	49.088106	19.3562664	road	0
381	49.087922	19.3539001	road	0
382	49.441168	18.75902695	dp	12
383	49.45997218	18.75902695	dp	24
384	49.1512454	19.4351152	road	0
385	49.44027256	18.75902695	dp	14
386	49.087573	19.3497945	road	0
387	49.0873131	19.3500893	road	0
388	49.087245	19.3527605	road	0
389	49.0869478	19.3422728	road	0
390	49.0877752	19.3541928	road	0
391	49.0876742	19.3500124	road	0
392	49.0876697	19.3545092	road	0
393	49.0875961	19.3459542	road	0
394	49.179962	18.7258939	road	0
395	48.98555108	19.9737249	dp	0
396	49.1862065	18.6697323	road	0
397	49.39155461	18.43289183	dp	0
398	49.39244889	18.43289183	dp	0
399	49.093478	19.2598199	road	0
400	49.37814039	18.43426185	dp	1
401	49.11564588	19.60429992	co	0
402	49.37903467	18.43289183	dp	1
403	49.37992895	18.43289183	dp	2
404	49.1151261	19.6478334	road	0
405	49.092922	19.269212	road	0
406	49.0931502	19.2684203	road	0
407	49.0919961	19.2706143	road	0
408	49.0925127	19.2701111	road	0
409	49.11330983	19.60273821	co	0
410	49.0929865	19.2605362	road	0
411	49.0940692	19.2661711	road	0
412	48.98196087	19.97509046	dp	0
413	49.1217922	19.6512441	road	0
414	49.2991978	18.7988054	road	0
415	49.05301599	18.87399932	dp	3
416	49.3003091	18.798244	road	0
417	49.2107111	18.7364778	road	0
418	49.29357166	18.58478023	dp	7
419	49.2944711	18.58478023	dp	7
420	49.29537054	18.58478023	dp	23
421	49.30796267	18.58478023	dp	1
422	49.28997391	18.58478023	dp	10
423	49.29087335	18.58478023	dp	10
424	49.29177278	18.58478023	dp	8
425	49.29267222	18.58478023	dp	7
426	49.30886211	18.58478023	dp	0
427	49.31605762	18.58478023	dp	0
428	48.82346048	18.87661118	co	0
429	49.0605367	19.3007696	road	0
430	49.2341656	18.63627	co	0
431	49.2314747	18.63672595	co	0
432	49.23539896	18.63621022	co	0
433	49.2341781	18.63631571	co	0
434	49.23594076	18.63628724	co	0
435	49.441915	19.5110901	road	0
436	49.4440725	19.5108969	road	0
437	49.36748171	19.11463813	co	0
438	49.39373939	18.41174001	co	0
439	49.36731797	19.11876776	co	0
440	49.4400384	19.511873	road	0
441	49.3672422	19.11737181	co	0
442	49.4399971	19.5113516	road	0
443	49.36747091	19.12012472	co	0
444	49.4512253	19.5093718	road	0
445	49.42951868	18.81396271	co	0
446	49.42862863	18.8139668	co	0
447	49.42787492	18.81432225	co	0
448	49.4271849	18.8145955	co	0
449	49.43002523	18.81351887	co	0
450	49.30693404	18.748726	dp	17
451	49.4233419	18.5324705	road	0
452	49.2661862	18.7858589	road	0
453	49.3730083	18.5207161	road	0
454	49.2067717	19.2974723	road	0
455	49.2083207	19.296164	road	0
456	49.2097743	19.2905287	road	0
457	49.2093302	19.2902327	road	0
458	49.2119492	19.2905307	road	0
459	49.437192	18.5387849	road	0
460	49.4371392	18.5387449	road	0
461	49.4369558	18.5386252	road	0
462	49.4368084	18.5385363	road	0
463	49.4366828	18.5384552	road	0
464	49.2081496	19.2957719	road	0
465	49.4363336	18.5382427	road	0
466	49.4362758	18.538186	road	0
467	49.4362272	18.5381332	road	0
468	49.3756685	18.442521	co	0
469	49.44065619	18.91695941	dp	1
470	49.44155157	18.91695941	dp	1
471	49.3737869	18.44443489	co	0
472	49.1962077	18.7408551	road	0
473	49.46572684	18.91558641	dp	4
474	49.46662222	18.91558641	dp	1
475	49.44334233	18.91558641	dp	4
476	49.44423771	18.91558641	dp	26
477	49.43886543	18.91695941	dp	3
478	49.43976081	18.91695941	dp	1
479	49.4173763	18.91695941	dp	1
480	49.41827168	18.91695941	dp	1
481	49.3626184	18.5592664	road	0
482	49.3625842	18.5591567	road	0
483	48.97940892	18.88035557	dp	1
484	48.97675178	18.88035557	dp	1
485	49.24301238	18.62508383	dp	0
486	49.24390482	18.62508383	dp	0
487	49.24658215	18.6237175	dp	0
488	49.24211993	18.62508383	dp	3
489	49.24479727	18.6237175	dp	0
490	49.24568971	18.6237175	dp	0
491	49.24301238	18.6237175	dp	0
492	49.24390482	18.6237175	dp	0
493	49.24211993	18.62235117	dp	0
494	49.24211993	18.6237175	dp	0
495	49.1438466	19.2480957	road	0
496	49.3470989	18.799591	road	0
497	49.1787508	19.213467	road	0
498	49.04866613	18.63766569	co	0
499	48.9495453	19.7678216	road	0
500	48.9496017	19.7671778	road	0
501	48.9495228	19.7686971	road	0
502	48.9495228	19.7684052	road	0
503	48.9496073	19.769149	road	0
504	48.9495228	19.7687829	road	0
505	48.9492635	19.7695811	road	0
506	48.9493112	19.7691131	road	0
507	48.9494716	19.7705159	road	0
508	49.04632058	18.63688256	co	0
509	49.4253077	18.6977935	road	0
510	49.4255032	18.6984586	road	0
511	49.4251549	18.6973645	road	0
512	49.4252053	18.6940504	road	0
513	49.4248669	18.6964977	road	0
514	49.4249585	18.6943254	road	0
515	49.4244967	18.695199	road	0
516	49.4246348	18.6957397	road	0
517	49.1124823	18.906506	road	0
518	49.1676558	19.2276417	road	0
519	49.1996266	18.5933219	road	0
520	49.4256854	18.699252	road	0
521	49.0592384	19.5013084	road	0
522	49.2144403	18.7315572	road	0
523	49.3476796	18.4813926	road	0
524	49.212777	18.7314798	road	0
525	49.277734	19.0381614	road	0
526	49.276462	19.0400453	road	0
527	49.2767576	19.0397036	road	0
528	49.2774338	19.0383232	road	0
529	49.2364281	19.4636296	road	0
530	49.2364288	19.4672781	road	0
531	49.11172423	18.95164415	co	0
532	49.24161489	18.72095764	dp	12
533	49.24251304	18.72095764	dp	6
534	49.50158064	18.87464935	dp	4
535	49.24071674	18.72095764	dp	16
536	49.49978889	18.87464935	dp	1
537	49.50068476	18.87464935	dp	4
538	49.49799715	18.87464935	dp	1
539	49.24430935	18.72095764	dp	6
540	49.18503139	18.72232428	dp	3
541	49.18592954	18.72232428	dp	8
542	49.50516412	18.87464935	dp	3
543	49.50605999	18.87464935	dp	3
544	49.3394241	18.7303226	road	0
545	49.02773612	19.88769457	dp	0
546	49.3392781	18.7302019	road	0
547	49.02594101	19.88769457	dp	0
548	49.3391864	18.7297912	road	0
549	49.02414591	19.88769457	dp	0
550	49.0672285	19.88632901	dp	7
551	49.3391681	18.7341433	road	0
552	49.02863368	19.88769457	dp	0
553	49.03042878	19.88769457	dp	0
554	49.2674692	19.4498266	co	0
555	49.24223896	18.72534751	co	0
556	49.2152735	18.7318022	road	0
557	49.23810307	18.72484761	co	0
558	49.23886857	18.72517869	co	0
559	49.23955309	18.72501262	co	0
560	49.24065986	18.72505014	co	0
561	49.439732	19.4872086	road	0
562	48.90877703	18.83862505	dp	0
563	49.4381122	19.4886225	road	0
564	49.1106558	19.0741056	road	0
565	49.44083	19.4858035	road	0
566	49.4337185	19.5022856	road	0
567	49.1106283	19.0737205	road	0
568	49.4404415	19.4833228	road	0
569	49.1105443	19.0744038	road	0
570	49.40761466	18.52407209	dp	1
571	49.2085017	18.4902204	road	0
572	49.40671964	18.52407209	dp	0
573	49.2011991	18.7338376	road	0
574	49.30782813	18.75282886	dp	4
575	49.50410175	19.4613737	dp	20
576	49.50499738	19.4613737	dp	10
577	49.50589301	19.4613737	dp	10
578	49.50678864	19.4613737	dp	10
579	49.50947552	19.45998874	dp	2
580	49.51037115	19.45998874	dp	13
581	49.4047345	18.5552021	road	0
582	49.5023105	19.4613737	dp	48
583	49.268217	18.850325	road	0
584	49.4050411	18.5544539	road	0
585	49.4049215	18.554613	road	0
586	49.50768427	19.4613737	dp	10
587	49.5085799	19.4613737	dp	4
588	49.2068643	18.7641842	road	0
589	49.2395133	19.3366572	co	0
590	49.42641004	18.52407209	dp	1
591	49.3090189	18.8278098	road	0
592	49.3133638	18.8066118	road	0
593	49.3125835	18.8065362	road	0
594	49.3106992	18.8145964	road	0
595	49.3090755	18.8429841	road	0
596	49.25465098	18.53797393	co	0
597	49.09487162	19.31775585	dp	3
598	49.09308836	19.31775585	dp	1
599	49.09219672	19.31775585	dp	1
600	49.09041346	19.31775585	dp	1
601	49.08952182	19.31775585	dp	1
602	49.08149712	19.31775585	dp	4
603	49.09576326	19.31639853	dp	39
604	49.09487162	19.31639853	dp	11
605	49.09397999	19.31639853	dp	11
606	49.09308836	19.31639853	dp	11
607	49.0040506	18.8402604	road	0
608	49.0005144	18.841053	road	0
609	49.15825967	18.71036807	co	0
610	49.0016683	18.8377334	road	0
611	49.0026368	18.8412849	road	0
612	49.4053996	18.8695043	road	0
613	49.0722137	19.6433352	road	0
614	49.1574676	18.70642127	co	0
615	49.05361364	19.40488653	dp	19
616	49.05177376	18.96455451	co	0
617	48.8929442	18.7523558	co	0
618	48.89120986	18.7520687	co	0
619	49.04942332	18.96425885	co	0
620	48.89206751	18.75220871	co	0
621	49.04910917	18.96383544	co	0
622	48.8894961	18.75169013	co	0
623	49.05083652	18.96428586	co	0
624	48.89048433	18.75240797	co	0
625	49.04973751	18.96468227	co	0
626	49.0670233	19.7430056	road	0
627	49.2124948	18.5258146	road	0
628	49.1103762	18.8939556	road	0
629	49.212543	18.5271676	road	0
630	49.1184356	18.6738216	road	0
631	49.212033	18.5263148	road	0
632	49.0468763	18.631622	road	0
633	49.379551	19.5825827	road	0
634	49.14625006	19.90608846	co	0
635	49.3806406	19.584589	road	0
636	48.8717507	18.8594369	road	0
637	49.1512479	18.6806991	road	0
638	49.2186882	18.7313193	road	0
639	49.1787938	18.7236044	road	0
640	49.1798574	18.7243038	road	0
641	49.14685404	19.90757001	co	0
642	49.2088252	18.7796536	road	0
643	49.2086841	18.7804194	road	0
644	48.8184652	18.8880204	road	0
645	49.2095809	18.7757339	road	0
646	49.0635207	18.9273475	road	0
647	49.2093492	18.7765803	road	0
648	49.0676915	19.3889472	road	0
649	49.0676911	19.3803882	road	0
650	49.2094298	18.7776887	road	0
651	49.39580372	18.69873366	co	0
652	48.88870856	19.27625689	dp	1
653	48.94805895	19.27625689	dp	1
654	48.9489582	19.27625689	dp	1
655	48.94985745	19.27625689	dp	1
656	48.94805895	19.27489662	dp	25
657	48.9489582	19.27489662	dp	1
658	48.94985745	19.27489662	dp	2
659	48.9507567	19.27489662	dp	5
660	48.9507567	19.27625689	dp	5
661	48.88870856	19.27761716	dp	1
662	49.05584178	18.900076	co	0
663	49.404383	19.29622495	co	0
664	49.06972505	19.7299523	dp	0
665	49.40513585	19.29590466	co	0
666	49.06792889	19.7299523	dp	0
667	49.38966684	19.29201283	co	0
668	49.07331739	19.7299523	dp	0
669	49.391318	19.2934971	co	0
670	49.07152122	19.7299523	dp	0
671	49.06972505	19.73131187	dp	0
672	49.06882697	19.73131187	dp	0
673	49.41042068	19.29392859	co	0
674	48.9523566	18.8677462	road	0
675	49.0531703	19.9137497	road	0
676	48.9522476	18.862921	road	0
677	48.9522558	18.8661572	road	0
678	48.9522857	18.8665887	road	0
679	48.9523075	18.8676881	road	0
680	48.9521767	18.8677545	road	0
681	49.0587949	19.9833369	road	0
682	48.9522394	18.8663646	road	0
683	48.9522394	18.8676881	road	0
684	49.1750288	18.7695333	road	0
685	49.35253265	19.54991281	co	0
686	49.1762155	18.7696493	road	0
687	49.1761938	18.769415	road	0
688	49.1794797	18.7694847	road	0
689	49.1793219	18.7693292	road	0
690	49.25132521	19.45255951	co	0
691	48.78228301	18.84338217	dp	3
692	49.26963695	19.16109033	co	0
693	49.26964921	19.16119211	co	0
694	48.99446601	18.87370975	dp	2
695	49.26957938	19.16070117	co	0
696	49.26959857	19.16083089	co	0
697	49.2124298	18.7209663	road	0
698	49.07057698	19.29544046	co	0
699	49.1949386	19.2048209	road	0
700	49.1939576	19.2048482	road	0
701	49.1943235	19.2048365	road	0
702	49.26965098	19.16123189	co	0
703	49.1963895	19.2042397	road	0
704	49.06973107	19.29554445	co	0
705	49.1952033	19.2047781	road	0
706	49.40957227	18.60625981	dp	4
707	49.4972635	18.9024312	road	0
708	49.05936545	19.57427638	co	0
709	49.39321339	19.38225102	co	0
710	49.4972325	18.8934323	road	0
711	49.3918778	19.3825672	co	0
712	49.4972393	18.9005756	road	0
713	49.39080308	19.38321017	co	0
714	49.4971914	18.9048485	road	0
715	49.3902947	19.3834341	co	0
716	49.4972275	18.9047305	road	0
717	49.4972176	18.9050614	road	0
718	49.2219772	18.6655702	road	0
719	49.2219479	18.6652929	road	0
720	49.30119831	18.94794779	co	0
721	49.11780252	18.90108875	co	0
722	49.28681733	19.57958309	dp	1
723	49.12929257	18.90129559	co	0
724	49.12978729	18.90086103	co	0
725	49.11022196	18.9024083	co	0
726	49.28859917	19.57958309	dp	1
727	49.11746567	18.9021487	co	0
728	49.07142155	19.59473725	dp	3
729	49.26864091	19.62776276	co	0
730	49.2804433	18.7541945	road	0
731	49.3940487	18.6777729	road	0
732	49.28949009	19.57683662	dp	1
733	49.421098	18.8487842	road	0
734	49.28859917	19.57820986	dp	1
735	49.0688759	19.3845996	road	0
736	49.28949009	19.57820986	dp	1
737	49.28592642	19.57958309	dp	1
738	48.99180888	18.87503891	dp	4
739	49.37154813	19.17448126	co	0
740	49.1919141	18.5117117	road	0
741	48.85801298	18.86504903	co	0
742	49.4070688	18.6195576	road	0
743	49.3354937	19.3804235	road	0
744	49.3344567	19.381519	road	0
745	49.39870423	18.48853147	dp	2
746	49.3356391	19.3800944	road	0
747	49.40228859	18.48715784	dp	4
748	49.4013925	18.48715784	dp	4
749	49.3467921	19.3831462	road	0
750	49.3471666	19.3836618	road	0
751	49.3478292	19.3831772	road	0
752	49.3463809	19.3827207	road	0
753	49.35610852	19.03425899	co	0
754	49.40049641	18.48853147	dp	4
755	49.35637541	19.03465746	co	0
756	49.35669548	19.03508804	co	0
757	49.3562374	18.9807906	road	0
758	48.9191446	19.7368888	road	0
759	49.35656	18.9807642	road	0
760	48.89008869	18.8623443	dp	8
761	49.3571063	18.9806718	road	0
762	49.1055731	19.7266352	road	0
763	49.3576586	18.9805379	road	0
764	48.88563356	18.8623443	dp	7
765	48.88474253	18.8623443	dp	7
766	48.88385151	18.8623443	dp	7
767	48.9230309	19.7373036	road	0
768	48.88919767	18.8623443	dp	13
769	48.88830664	18.8623443	dp	13
770	48.88741561	18.8623443	dp	8
771	48.88652459	18.8623443	dp	7
772	49.1278855	19.4179107	co	0
773	49.0481188	19.4033824	road	0
774	49.1029751	19.2448321	road	0
775	49.0478908	19.3881254	road	0
776	49.05203795	19.30298413	co	0
777	49.05283207	19.30360163	co	0
778	49.04719003	19.30420957	co	0
779	49.04802928	19.30430337	co	0
780	49.38808524	18.60625981	dp	6
781	49.05347425	19.30370239	co	0
782	49.3804905	18.7103744	road	0
783	49.2740679	19.0547967	road	0
784	49.2740851	19.0539671	road	0
785	49.3804072	18.7100332	road	0
786	49.2738677	19.0554752	road	0
787	49.3797769	18.7070426	road	0
788	49.2739271	19.055583	road	0
789	49.2740585	19.0543244	road	0
790	49.274179	19.0555447	road	0
791	49.274215	19.053701	road	0
792	49.3807404	18.7120092	road	0
793	49.2009474	18.7369135	road	0
794	49.39077112	18.60625981	dp	8
795	48.8798484	18.8635601	co	0
796	49.48877034	18.80882616	co	0
797	49.09429176	19.42301434	co	0
798	49.48895169	18.80918636	co	0
799	49.2001529	18.54004	road	0
800	49.47584623	18.80958295	co	0
801	49.499971	18.8825281	road	0
802	49.47590363	18.80980246	co	0
803	48.90928135	18.75483273	dp	5
804	49.48542991	18.80964196	co	0
805	48.90751555	18.75483273	dp	3
806	48.90839845	18.75483273	dp	3
807	48.90574975	18.75483273	dp	6
808	48.90663265	18.75483273	dp	4
809	48.90398395	18.75483273	dp	14
810	48.90486685	18.75483273	dp	10
811	49.2422089	18.6426021	road	0
812	49.0451425	19.2978955	road	0
813	49.4685854	19.2979574	road	0
814	49.29442512	18.95249411	co	0
815	49.4000985	18.7538116	road	0
816	49.3999284	18.753434	road	0
817	49.3997205	18.7529597	road	0
818	49.3995189	18.7524401	road	0
819	49.3994706	18.7523369	road	0
820	49.28588685	18.95209222	co	0
821	49.3036673	18.9461081	co	0
822	49.4700936	19.3229856	road	0
823	49.24024021	18.80656179	co	0
824	49.2858937	18.95217038	co	0
825	49.376299	19.442136	road	0
826	49.48615541	18.83659433	dp	0
827	49.4882481	18.6869615	road	0
828	49.2071214	18.7361922	road	0
829	49.3737899	18.6054948	road	0
830	49.3947228	18.6289669	road	0
831	49.3718849	18.6084648	road	0
832	49.3836176	18.6452849	road	0
833	49.3787171	18.6016296	road	0
834	49.3812335	18.6446916	road	0
835	49.3893055	18.6366085	road	0
836	49.214207	18.7650055	road	0
837	49.3778792	18.6520893	road	0
838	49.3731084	18.606401	road	0
839	49.19233165	18.51226458	dp	6
840	49.1047535	19.4103526	road	0
841	49.1941292	18.51226458	dp	3
842	49.19323042	18.51226458	dp	6
843	49.24356166	18.51090231	dp	8
844	49.24266289	18.51090231	dp	4
845	49.19053411	18.51226458	dp	2
846	49.18963534	18.51226458	dp	3
847	49.4759151	18.9524743	road	0
848	49.42236382	18.78237884	dp	1
849	49.1048039	19.4057035	road	0
850	49.19592674	18.51226458	dp	3
851	49.19502797	18.51226458	dp	3
852	49.3800812	18.5510239	road	0
853	49.3806665	18.5540778	road	0
854	49.3804024	18.5537016	road	0
855	49.3803231	18.5535578	road	0
856	49.3802319	18.5533402	road	0
857	49.381406	18.5546679	road	0
858	49.3810675	18.5544097	road	0
859	49.45640148	19.50589641	co	0
860	49.43919048	19.50548272	co	0
861	49.45765469	19.50507708	co	0
862	49.45702808	19.50548675	co	0
863	49.43972594	19.50674568	co	0
864	49.059705	18.914173	co	0
865	49.0916981	18.937753	road	0
866	49.24139802	19.64203142	co	0
867	49.247212	18.6356383	road	0
868	49.29999728	18.68746336	co	0
869	49.3188384	18.5756681	road	0
870	49.2553268	18.5310945	road	0
871	49.2554153	18.5270087	road	0
872	49.4878072	18.6875668	road	0
873	49.2553137	18.5269693	road	0
874	49.2208756	19.23057428	dp	3
875	49.2127572	18.7323142	road	0
876	49.2555086	18.5307781	road	0
877	49.2554629	18.5294347	road	0
878	49.10084743	18.60010346	dp	3
879	49.2127393	18.7323186	road	0
880	49.35853583	18.76002321	dp	0
881	49.271986	19.150629	road	0
882	49.4126889	18.5690614	road	0
883	49.4125873	18.5691614	road	0
884	49.2725753	19.1512479	road	0
885	49.38731498	18.75730007	dp	1
886	49.2722338	19.1508981	road	0
887	49.25964822	19.64054368	co	0
888	49.2728162	19.1514587	road	0
889	49.35853583	18.75866164	dp	0
890	49.46410568	19.38339546	co	0
891	49.46498735	19.38327659	co	0
892	49.46587014	19.38315829	co	0
893	49.46755	19.38405931	co	0
894	49.46758133	19.38422408	co	0
895	49.19849605	19.231938	dp	0
896	49.0065856	18.97082206	dp	7
897	49.0046951	19.5115751	road	0
898	49.3557197	18.4223782	road	0
899	49.3548743	18.4186488	road	0
900	49.3550945	18.4187222	road	0
901	49.3551401	18.4191301	road	0
902	48.9096611	18.8144562	co	0
903	49.3560978	18.4242156	road	0
904	49.24304275	19.64255616	co	0
905	48.9655525	18.72644332	dp	1
906	48.9096611	18.8144562	co	0
907	49.1055779	19.3858332	road	0
908	49.1073168	19.3812048	road	0
909	49.1072303	19.3814315	road	0
910	49.24028184	18.84247199	co	0
911	49.37844521	19.5799592	co	0
912	48.8214337	18.8893883	road	0
913	49.148601	18.7492352	road	0
914	49.37898041	19.57714271	co	0
915	49.19670735	18.74555724	dp	28
916	49.3789806	19.5771418	co	0
917	48.9646595	18.72916117	dp	1
918	49.37867623	19.57863809	co	0
919	49.37871195	19.57846251	co	0
920	49.41095299	18.65178923	co	0
921	49.22252613	18.65990751	dp	8
922	49.22340215	18.65990751	dp	6
923	49.47653324	19.48898162	dp	8
924	49.4774296	19.48898162	dp	8
925	49.19491105	18.74555724	dp	28
926	48.9646595	18.73052009	dp	1
927	49.48460043	19.48760836	dp	7
928	49.4872895	19.48760836	dp	7
929	49.22515419	18.65853449	dp	2
930	49.22603021	18.65853449	dp	2
931	49.47205147	19.48898162	dp	1
932	49.47563689	19.48898162	dp	12
933	49.48818585	19.48760836	dp	25
934	49.47115512	19.48898162	dp	2
935	49.2360194	19.4645619	road	0
936	49.0067745	19.5160396	road	0
937	49.2783458	19.4811976	road	0
938	49.49799715	18.88845126	dp	7
939	49.0878912	19.2588497	road	0
940	49.49889302	18.88845126	dp	7
941	49.11958006	19.61572497	dp	13
942	49.4771885	18.7776782	road	0
943	49.1157183	18.6822055	road	0
944	49.4772366	18.7827326	road	0
945	49.18980363	18.86799531	co	0
946	49.19029526	18.86755412	co	0
947	49.18862576	18.86851161	co	0
948	49.4534769	18.6932803	road	0
949	49.4464797	19.47436164	co	0
950	49.44643932	19.47454743	co	0
951	49.44639894	19.47473322	co	0
952	49.4537037	18.6934811	road	0
953	49.44635011	19.47483232	co	0
954	49.12154713	19.71659911	dp	3
955	49.4454607	19.47505207	co	0
956	49.0966932	19.585648	road	0
957	49.11976598	19.71659911	dp	1
958	49.0213018	19.7944959	road	0
959	49.09374089	19.42149257	co	0
960	49.06543339	19.91364023	dp	0
961	49.3089106	19.4887106	road	0
962	49.3088533	19.4884975	road	0
963	49.2816693	18.8246016	road	0
964	49.3087961	19.4884139	road	0
965	49.308774	19.4907311	road	0
966	49.05467888	19.45228756	dp	1
967	49.05378056	19.45228756	dp	1
968	49.05647552	19.45228756	dp	1
969	49.0555772	19.45228756	dp	1
970	49.05737385	19.45094354	dp	1
971	49.05647552	19.45094354	dp	1
972	49.05288224	19.45228756	dp	9
973	49.05827217	19.45094354	dp	1
974	49.2097031	18.7661452	road	0
975	49.05827217	19.45228756	dp	1
976	48.8810219	18.8529871	road	0
977	48.8808131	18.8528798	road	0
978	49.11008935	18.90424698	co	0
979	49.18999437	19.20845675	co	0
980	49.38195175	19.43706884	co	0
981	49.38068903	19.43712481	co	0
982	49.3799489	19.4371702	co	0
983	49.37871405	19.43695955	co	0
984	49.18386653	19.20742024	co	0
985	49.1844893	19.20701953	co	0
986	49.00709238	19.91364023	dp	1
987	49.18923311	19.20754877	co	0
988	49.18968272	19.20802984	co	0
989	49.37771683	19.43936515	co	0
990	49.3248259	19.6080444	road	0
991	49.48162365	19.47986932	co	0
992	49.3152293	19.6083008	road	0
993	49.3438327	19.599227	road	0
994	49.4798425	19.4820202	co	0
995	49.4798425	19.4820202	co	0
996	49.48126202	19.48030907	co	0
997	49.4798425	19.4820202	co	0
998	49.22767	19.4684574	road	0
999	49.2556787	19.4414932	road	0
1000	49.2286659	19.4696804	road	0
1001	49.2326407	19.4625758	road	0
1002	49.250083	19.4535398	road	0
1003	49.2295715	19.4654732	road	0
1004	49.30654057	19.20891938	dp	0
1005	49.30564455	19.20891938	dp	0
1006	49.3083326	19.20755213	dp	0
1007	49.30564455	19.20755213	dp	0
1008	49.30474854	19.20755213	dp	0
1009	49.28772426	19.20755213	dp	0
1010	49.3083326	19.20618488	dp	0
1011	49.30743658	19.20618488	dp	0
1012	49.30474854	19.20618488	dp	0
1013	49.30385252	19.20618488	dp	0
1014	49.3060352	18.7547172	co	0
1015	49.29276316	18.75377437	co	0
1016	49.4241005	18.7853362	road	0
1017	49.29212191	18.75511183	co	0
1018	49.29184676	18.75551556	co	0
1019	48.87705644	18.86360515	co	0
1020	49.30550711	18.75567532	co	0
1021	49.11366047	18.99696147	dp	22
1022	48.87813444	18.86244264	co	0
1023	49.25085238	19.33928873	dp	0
1024	48.864698	18.8670264	co	0
1025	49.46785663	18.64007782	dp	12
1026	49.44016352	18.64007782	dp	1
1027	49.4392702	18.64007782	dp	5
1028	49.46964328	18.63870574	dp	14
1029	49.47232326	18.64007782	dp	12
1030	49.47142993	18.64007782	dp	8
1031	49.4705366	18.64007782	dp	9
1032	48.99203328	18.96263779	co	0
1033	49.47410991	18.64007782	dp	17
1034	49.2255775	18.5636108	road	0
1035	49.2253984	18.563779	road	0
1036	49.2253026	18.56367	road	0
1037	49.4240011	18.6708433	road	0
1038	49.4238724	18.6707745	road	0
1039	49.2129923	18.4821292	road	0
1040	49.11031878	19.0775813	dp	1
1041	49.10942264	19.0775813	dp	1
1042	49.0765292	19.3070656	road	0
1043	49.11031878	19.07621191	dp	1
1044	49.10942264	19.07621191	dp	3
1045	49.1085265	19.0775813	dp	6
1046	49.10763036	19.0775813	dp	2
1047	49.11031878	19.07484251	dp	1
1048	49.10942264	19.07484251	dp	1
1049	49.1085265	19.07621191	dp	10
1050	49.11121492	19.07484251	dp	1
1051	49.06280435	19.98790639	dp	9
1052	49.1230267	18.6680913	road	0
1053	49.23752753	19.31803369	co	0
1054	49.18418171	18.56289493	co	0
1055	49.3561349	18.8101789	road	0
1056	49.24458672	19.34064766	dp	1
1057	49.2530861	19.3838748	road	0
1058	49.18500865	18.56307388	co	0
1059	49.14059895	19.55535135	co	0
1060	49.14033022	19.55575688	co	0
1061	49.1368466	19.5555583	co	0
1062	49.13680881	19.555378	co	0
1063	49.05314203	19.68832787	dp	5
1064	49.12710035	19.55554078	co	0
1065	49.065775	19.3053199	road	0
1066	48.97037559	18.90651794	co	0
1067	48.96952827	18.90671827	co	0
1068	49.05403872	19.68832787	dp	4
1069	48.97200555	18.90600296	co	0
1070	48.97119808	18.90626828	co	0
1071	49.4977842	18.9332428	road	0
1072	49.2160915	18.628886	road	0
1073	48.97281301	18.90573763	co	0
1074	49.03320275	19.72432559	co	0
1075	49.345755	18.5549365	co	0
1076	49.15723699	19.55250369	co	0
1077	49.208372	18.7647987	road	0
1078	49.19957885	18.51938325	co	0
1079	49.18498449	18.5204221	co	0
1080	49.3763035	18.8213833	road	0
1081	49.3452779	18.5549701	co	0
1082	49.3452779	18.5549701	co	0
1083	49.3764567	18.8209776	road	0
1084	49.34545223	18.55495782	co	0
1085	49.0882696	19.3917332	road	0
1086	49.0885033	19.392688	road	0
1087	49.0874827	19.388772	road	0
1088	49.0880114	19.3907059	road	0
1089	49.089241	19.3961347	road	0
1090	49.0897978	19.3993721	road	0
1091	49.0887141	19.3936295	road	0
1092	49.0889178	19.3945387	road	0
1093	49.52111869	19.44198421	dp	14
1094	49.0867203	19.3862641	road	0
1095	49.0872631	19.3880129	road	0
1096	49.18432939	18.51957353	co	0
1097	49.38534562	19.159972	dp	0
1098	49.37997608	19.159972	dp	0
1099	49.37908115	19.159972	dp	0
1100	49.36834208	19.159972	dp	4
1101	49.40603652	19.4797209	co	0
1102	49.36565731	19.159972	dp	7
1103	49.36476238	19.159972	dp	7
1104	49.36386746	19.159972	dp	4
1105	49.40344959	19.47954193	co	0
1106	49.05134867	19.68832787	dp	14
1107	49.4041209	19.4785766	co	0
1108	49.5184318	19.44198421	dp	9
1109	49.40304544	19.47878616	co	0
1110	49.40323712	19.4791493	co	0
1111	49.33344008	19.16134585	dp	0
1112	49.44021413	18.78922776	co	0
1113	49.0549354	19.68561542	dp	6
1114	49.3366125	18.845441	road	0
1115	49.4381708	18.7895963	co	0
1116	49.10682972	18.90427073	dp	5
1117	49.43979139	18.7892489	co	0
1118	49.2848908	19.1800683	road	0
1119	49.4368081	18.7888848	co	0
1120	49.2853894	19.1827827	road	0
1121	49.43761325	18.78919954	co	0
1122	49.3514256	19.2937302	road	0
1123	49.4765671	19.3824969	road	0
1124	49.0848517	19.3293751	road	0
1125	49.08758625	19.26932261	co	0
1126	49.50667858	19.41596728	co	0
1127	49.50663746	19.41615412	co	0
1128	49.0851556	19.3323859	road	0
1129	49.5094273	19.4125062	co	0
1130	49.0849832	19.3318402	road	0
1131	49.50858727	19.41414754	co	0
1132	49.50841128	19.41450204	co	0
1133	49.0849175	19.331316	road	0
1134	49.0910527	18.6345582	road	0
1135	49.07354028	20.01115941	dp	1
1136	49.44602847	18.89773738	dp	8
1137	49.44513309	18.89773738	dp	8
1138	49.44423771	18.89773738	dp	18
1139	49.42812086	18.89773738	dp	2
1140	49.46124994	18.89636438	dp	25
1141	49.46035456	18.89636438	dp	5
1142	49.45945918	18.89636438	dp	8
1143	49.44871461	18.89636438	dp	43
1144	49.44781923	18.89636438	dp	10
1145	49.44692385	18.89636438	dp	8
1146	49.0921644	18.7192409	road	0
1147	49.08170753	18.90427073	dp	61
1148	48.9415227	18.8101564	road	0
1149	49.03802765	19.71612089	co	0
1150	49.0268069	19.5451636	co	0
1151	49.0283011	19.5456601	co	0
1152	49.02514833	19.54539357	co	0
1153	49.02603472	19.54526866	co	0
1154	49.02831791	19.54558584	co	0
1155	49.2043107	18.7339975	road	0
1156	48.94242281	18.80804994	dp	1
1157	49.4019362	18.5722755	co	0
1158	48.9712157	18.7459942	road	0
1159	49.3290458	18.5637267	co	0
1160	48.9709068	18.7442419	road	0
1161	48.9707401	18.7433861	road	0
1162	49.3297522	18.5638303	co	0
1163	48.78352339	18.8432046	co	0
1164	49.3104857	18.4142302	co	0
1165	49.2253544	18.7958706	road	0
1166	48.79299629	18.84209671	co	0
1167	48.79260288	18.84165053	co	0
1168	48.78344455	18.84345257	co	0
1169	48.78338404	18.84367788	co	0
1170	49.45339562	18.5716498	dp	1
1171	49.3941928	18.7508345	road	0
1172	49.394133	18.7512586	road	0
1173	49.3941288	18.7515168	road	0
1174	49.479218	19.3788828	road	0
1175	49.44497043	18.77851499	co	0
1176	49.229954	18.4689942	road	0
1177	49.4406039	18.7798785	co	0
1178	49.2253941	18.793269	road	0
1179	49.4392021	18.7782582	co	0
1180	49.11756027	18.6491978	co	0
1181	49.4392021	18.77825963	co	0
1182	49.2254741	18.7833171	road	0
1183	49.07661432	19.57976542	co	0
1184	49.05002133	19.48351632	co	0
1185	49.08226179	19.57971427	co	0
1186	49.0494472	19.48341188	co	0
1187	49.06442281	19.57954672	co	0
1188	49.05162393	19.48402133	co	0
1189	49.06448623	19.5795035	co	0
1190	49.05100556	19.48366433	co	0
1191	49.0526882	19.4842814	co	0
1192	49.09798601	19.57980561	co	0
1193	49.28802402	19.06624015	dp	10
1194	49.14279554	19.44637031	co	0
1195	49.23172497	19.06760658	dp	2
1196	49.23440587	19.06760658	dp	34
1197	49.23440587	19.06624015	dp	1
1198	49.23529951	19.06624015	dp	26
1199	49.2576404	19.06624015	dp	10
1200	49.25853404	19.06624015	dp	12
1201	49.2576404	19.06760658	dp	1
1202	49.28802402	19.06760658	dp	26
1203	49.14211026	19.4478473	co	0
1204	49.4024092	18.7089901	road	0
1205	49.1700159	18.6715163	road	0
1206	49.3301901	19.5418873	road	0
1207	49.3297889	19.5435674	road	0
1208	49.3295199	19.5443889	road	0
1209	49.3301763	19.5421174	road	0
1210	49.3313154	19.5446509	road	0
1211	49.3312683	19.5501155	road	0
1212	49.3315506	19.5470171	road	0
1213	48.9324032	18.7826066	road	0
1214	49.3579151	19.6062258	road	0
1215	49.0576876	19.301819	road	0
1216	49.3579793	19.6064228	road	0
1217	49.3581076	19.6071294	road	0
1218	49.3992093	18.6156911	road	0
1219	49.0989482	19.8003882	road	0
1220	49.3991455	18.6155701	road	0
1221	49.0987257	19.800162	road	0
1222	49.3445462	18.9926802	road	0
1223	49.3445354	18.9917144	road	0
1224	49.3992318	18.6159562	road	0
1225	49.098687	19.7996824	road	0
1226	49.3445032	18.9924243	road	0
1227	49.3444924	18.9920776	road	0
1228	49.0993408	19.8008459	road	0
1229	49.1580632	19.4333782	road	0
1230	49.1654622	19.4326753	road	0
1231	49.1506045	19.4358061	road	0
1232	49.1772409	19.432635	road	0
1233	49.1808651	19.4294751	road	0
1234	49.147607	19.4390274	road	0
1235	49.1735376	19.4315399	road	0
1236	49.176018	19.431644	road	0
1237	48.95601719	18.85209276	co	0
1238	48.95590893	18.85358187	co	0
1239	49.1596963	19.4334587	road	0
1240	49.1672803	19.4316856	road	0
1241	49.2150386	19.3088112	road	0
1242	49.05220197	18.92068305	co	0
1243	49.08850323	19.78679518	co	0
1244	49.3075888	18.9274484	road	0
1245	48.95543842	18.51515988	co	0
1246	49.2280484	18.7909054	road	0
1247	48.95480612	18.51527783	co	0
1248	48.95379203	18.51515312	co	0
1249	49.2280543	18.7803562	road	0
1250	49.0817304	19.588049	road	0
1251	48.95196039	18.51520958	co	0
1252	49.3831702	18.7152298	road	0
1253	49.3833071	18.715147	road	0
1254	49.1692136	18.6696852	road	0
1255	49.3830558	18.7152504	road	0
1256	49.3831354	18.7150143	road	0
1257	49.20208229	18.84740043	co	0
1258	49.3833806	18.7150738	road	0
1259	49.4956379	18.8269216	road	0
1260	49.1154916	18.7018582	co	0
1261	49.0872886	18.6640538	road	0
1262	49.0984585	18.6849235	road	0
1263	49.2744228	18.8924872	road	0
1264	49.0705223	19.63297961	dp	2
1265	49.06962305	19.63297961	dp	2
1266	49.0723208	19.63297961	dp	2
1267	49.07142155	19.63297961	dp	2
1268	49.08401107	19.63161381	dp	2
1269	49.08311182	19.63161381	dp	8
1270	49.0687238	19.63297961	dp	2
1271	49.06782455	19.63297961	dp	2
1272	49.2111638	18.7746638	road	0
1273	49.07411931	19.63297961	dp	2
1274	49.07322005	19.63297961	dp	2
1275	49.46444936	18.76452151	dp	15
1276	49.46355393	18.76452151	dp	12
1277	49.46624024	18.76452151	dp	12
1278	49.4653448	18.76452151	dp	15
1279	49.2773929	19.6046914	road	0
1280	49.44027256	18.76452151	dp	20
1281	49.46265849	18.76452151	dp	12
1282	49.46176305	18.76452151	dp	12
1283	49.2768369	19.6048313	road	0
1284	49.08059264	18.89191456	co	0
1285	49.46803111	18.76452151	dp	14
1286	49.46713567	18.76452151	dp	9
1287	49.275982	19.6053684	road	0
1288	49.07969602	18.89232177	co	0
1289	49.1831935	19.4307416	road	0
1290	49.42688804	19.2791789	dp	6
1291	49.42599742	19.2791789	dp	6
1292	49.4251068	19.2791789	dp	4
1293	49.44915353	19.27781068	dp	2
1294	49.44826291	19.27781068	dp	1
1295	49.44737229	19.27781068	dp	1
1296	49.44648167	19.27781068	dp	1
1297	49.44559105	19.27781068	dp	1
1298	49.44470043	19.27781068	dp	2
1299	49.44024733	19.27781068	dp	7
1300	49.0778639	19.6068154	road	0
1301	49.46675863	19.29683804	dp	2
1302	49.206415	18.6932635	road	0
1303	49.4504358	18.79498	road	0
1304	49.42200217	18.68351702	co	0
1305	49.42104837	18.68376233	co	0
1306	49.42021522	18.68346914	co	0
1307	49.0669801	18.5739707	road	0
1308	49.4193829	18.68375675	co	0
1309	49.4939483	18.7694834	road	0
1310	49.4096341	18.6451017	road	0
1311	49.4936729	18.7690561	road	0
1312	49.44403936	18.683393	co	0
1313	49.4091124	19.1700734	road	0
1314	49.2056575	19.24557519	dp	5
1315	49.20297196	19.24557519	dp	12
1316	49.4095771	19.1764046	road	0
1317	49.4096505	19.1712011	road	0
1318	49.20028641	19.24557519	dp	7
1319	49.4097728	19.1727852	road	0
1320	49.4097833	19.1728658	road	0
1321	49.3747464	18.73412062	co	0
1322	49.4097868	19.1723771	road	0
1323	49.37536081	18.73453903	co	0
1324	49.37595058	18.73485477	co	0
1325	49.10335783	18.70153496	co	0
1326	49.20655269	19.24557519	dp	5
1327	49.20744787	19.24557519	dp	5
1328	49.4095396	18.6448001	road	0
1329	49.4094498	18.6588307	road	0
1330	49.3334021	19.5548275	road	0
1331	49.3334063	19.5547331	road	0
1332	49.4081543	18.5538725	road	0
1333	49.10801588	19.81723176	co	0
1334	49.27079412	19.31664224	dp	0
1335	49.20344435	19.31801392	dp	13
1336	49.20434235	19.31801392	dp	21
1337	49.23128226	19.31801392	dp	10
1338	49.23577224	19.31664224	dp	10
1339	49.23667024	19.31664224	dp	10
1340	49.23756824	19.31664224	dp	10
1341	49.23846623	19.31664224	dp	38
1342	49.2135323	19.2792707	road	0
1343	49.41567169	19.29345684	co	0
1344	49.41641344	19.29312622	co	0
1345	49.23218025	19.31801392	dp	11
1346	49.41715518	19.29279561	co	0
1347	49.41789692	19.29246499	co	0
1348	49.45162225	18.66207136	co	0
1349	49.133302	19.472146	road	0
1350	49.1347132	19.4711595	road	0
1351	49.18073384	18.86327775	dp	7
1352	49.17984627	18.86327775	dp	7
1353	49.17540844	18.86327775	dp	8
1354	49.17452088	18.86327775	dp	1
1355	49.17363331	18.86327775	dp	1
1356	49.10765412	19.67185024	co	0
1357	49.1789587	18.86327775	dp	7
1358	49.17807114	18.86327775	dp	7
1359	49.17718357	18.86327775	dp	7
1360	49.17629601	18.86327775	dp	7
1361	49.335347	18.8699373	road	0
1362	49.3353485	18.8698566	road	0
1363	49.33532	18.8700272	road	0
1364	49.335341	18.8697506	road	0
1365	49.10780382	19.67218497	co	0
1366	49.40492961	18.59126445	dp	0
1367	49.4348076	19.4992374	road	0
1368	49.2116508	18.5561551	road	0
1369	49.22875656	18.78958456	co	0
1370	49.22767236	18.78962797	co	0
1371	49.22767249	18.78961736	co	0
1372	49.22497455	18.78956001	co	0
1373	49.22655309	18.78949373	co	0
1374	49.2710676	18.6685723	road	0
1375	49.2710608	18.6365185	road	0
1376	49.2711081	18.6368199	road	0
1377	49.271078	18.6371301	road	0
1378	49.1864342	18.7340122	road	0
1379	49.056335	19.82480224	co	0
1380	49.0780289	19.6064513	road	0
1381	49.0469174	19.82495399	co	0
1382	49.04612518	19.82465894	co	0
1383	49.04801857	19.82564027	co	0
1384	49.04747849	19.82520166	co	0
1385	49.4370217	18.7246961	road	0
1386	49.4372147	18.7250879	road	0
1387	48.9782165	19.7732588	road	0
1388	49.0629144	19.5819167	road	0
1389	49.4376986	18.7250695	road	0
1390	49.4388884	18.7257379	road	0
1391	49.4391646	18.7260136	road	0
1392	49.14232623	18.7202015	co	0
1393	49.14888188	18.73909121	dp	3
1394	49.14203213	18.71977986	co	0
1395	49.14798334	18.7377287	dp	3
1396	49.399596	18.8398112	road	0
1397	49.1423388	19.1692131	road	0
1398	49.14701664	19.08674347	co	0
1399	48.8380009	18.89477708	co	0
1400	49.1023135	19.5919666	road	0
1401	49.1510276	19.08554531	co	0
1402	49.1023068	19.5920079	road	0
1403	49.498577	18.883766	road	0
1404	49.15123315	19.08498974	co	0
1405	49.0963127	19.796915	road	0
1406	49.0958168	19.7968681	road	0
1407	49.0953203	19.7969026	road	0
1408	49.0947689	19.7966406	road	0
1409	49.0944103	19.7964251	road	0
1410	49.4277533	19.3385711	road	0
1411	49.0939881	19.7959034	road	0
1412	49.1447155	19.1671729	road	0
1413	48.98023446	18.79215225	co	0
1414	48.97743589	18.76766433	co	0
1415	49.2017569	19.2220182	road	0
1416	49.3951638	18.7411667	road	0
1417	49.1312149	18.7198798	road	0
1418	49.222049	19.2934333	road	0
1419	49.0881798	19.5960986	road	0
1420	49.2081075	19.2943488	road	0
1421	49.2081899	19.2939257	road	0
1422	49.2079285	19.2943598	road	0
1423	49.1313097	18.7206415	road	0
1424	49.1309096	18.719574	road	0
1425	49.2230755	18.7598877	road	0
1426	49.2082325	19.2933113	road	0
1427	49.2084393	19.2925388	road	0
1428	49.22627704	18.81259317	dp	6
1429	49.22539206	18.81259317	dp	2
1430	48.98792088	19.28184261	dp	3
1431	49.22096717	18.81259317	dp	1
1432	49.22008219	18.81259317	dp	1
1433	49.22273713	18.81259317	dp	1
1434	49.22185215	18.81259317	dp	1
1435	49.21742726	18.81259317	dp	1
1436	49.21654228	18.81259317	dp	1
1437	49.21919721	18.81259317	dp	1
1438	49.21831223	18.81259317	dp	1
1439	48.93834979	18.92543945	co	0
1440	49.2390155	19.6286367	road	0
1441	48.93508351	18.92615079	co	0
1442	48.93594612	18.9259943	co	0
1443	48.93675402	18.92566187	co	0
1444	48.9376936	18.92570296	co	0
1445	49.26980397	19.14876038	dp	6
1446	49.26890795	19.14876038	dp	18
1447	49.26532389	19.14876038	dp	1
1448	49.24829962	19.14876038	dp	0
1449	49.28593223	19.14739313	dp	0
1450	49.28503622	19.14739313	dp	1
1451	49.27518005	19.14739313	dp	13
1452	49.4329301	19.4946752	road	0
1453	49.4393321	19.4891013	road	0
1454	49.4433622	19.4777854	road	0
1455	49.434281	19.5016854	road	0
1456	49.4473827	19.4718226	road	0
1457	49.27069998	19.14876038	dp	5
1458	49.3719247	18.4871411	road	0
1459	49.0256543	18.8787895	road	0
1460	49.5027778	18.8818013	road	0
1461	49.2629032	18.9694409	road	0
1462	49.2500075	18.9709333	road	0
1463	49.0256543	18.8765486	road	0
1464	49.2489567	19.00205789	dp	44
1465	49.2323575	18.9250345	road	0
1466	49.1757411	18.7246132	road	0
1467	49.2449096	18.9630062	road	0
1468	49.3720702	18.487964	road	0
1469	49.3720115	18.4870852	road	0
1470	49.10235117	19.7091075	dp	3
1471	49.3202233	19.1909909	co	0
1472	49.09879006	19.7091075	dp	7
1473	49.37167	19.190372	co	0
1474	49.09611922	19.71042524	dp	4
1475	49.09522894	19.71042524	dp	8
1476	49.37345475	19.07180559	dp	1
1477	49.32067516	19.19021142	co	0
1478	49.37075674	19.07180559	dp	2
1479	49.3698574	19.07180559	dp	9
1480	49.09789978	19.71042524	dp	4
1481	49.39054218	19.07042995	dp	2
1482	49.38964284	19.07042995	dp	13
1483	49.37435409	19.07042995	dp	2
1484	49.37255541	19.07042995	dp	2
1485	49.3709117	19.19157148	co	0
1486	49.06192375	19.65358138	co	0
1487	49.48932527	18.85183057	co	0
1488	49.06168386	19.653869	co	0
1489	48.8796272	18.884594	road	0
1490	49.06154117	19.65419723	co	0
1491	48.881794	18.875955	road	0
1492	49.06139848	19.65452547	co	0
1493	48.8818157	18.8788425	road	0
1494	49.506456	18.8506199	co	0
1495	49.50744082	18.849769	co	0
1496	48.8801956	18.8833427	road	0
1497	49.50834266	18.8503827	co	0
1498	49.0665767	19.6536433	co	0
1499	49.5089561	18.84975	co	0
1500	49.46829257	18.64071158	co	0
1501	49.0807764	19.290882	road	0
1502	49.07955258	19.65385427	co	0
1503	49.3813584	18.4700439	road	0
1504	49.3029869	19.1842769	road	0
1505	49.3027208	19.1841465	road	0
1506	49.4571046	18.7783612	road	0
1507	49.3032092	19.18442	road	0
1508	49.4165406	18.9191314	road	0
1509	49.4163718	18.9194544	road	0
1510	49.1410164	19.4564503	road	0
1511	49.4166715	18.918909	road	0
1512	48.98022171	18.79225826	co	0
1513	49.2100773	19.3071965	road	0
1514	49.188624	18.80705624	dp	9
1515	49.5183333	19.5280088	road	0
1516	49.1088017	18.926736	road	0
1517	49.109545	18.926597	road	0
1518	49.1090855	18.9265959	road	0
1519	49.109142	18.930896	road	0
1520	49.109376	18.93097	road	0
1521	49.035721	18.8907512	road	0
1522	49.0359965	18.890612	road	0
1523	49.0360672	18.8906064	road	0
1524	49.036164	18.8906291	road	0
1525	49.0363613	18.8907284	road	0
1526	49.0365289	18.8909329	road	0
1527	49.00978504	19.85628668	dp	1
1528	49.01158015	19.85628668	dp	1
1529	49.0106826	19.85492112	dp	1
1530	49.01427281	19.85492112	dp	1
1531	49.01158015	19.85355555	dp	1
1532	49.00978504	19.85492112	dp	1
1533	49.00978504	19.85355555	dp	1
1534	49.0106826	19.85355555	dp	1
1535	49.00798993	19.85355555	dp	4
1536	49.00888749	19.85355555	dp	1
1537	49.17444137	18.86590478	dp	1
1538	49.17533768	18.86590478	dp	6
1539	49.17623399	18.86590478	dp	7
1540	49.17713031	18.86590478	dp	7
1541	49.17533768	18.86454419	dp	3
1542	49.17623399	18.86454419	dp	4
1543	49.17264874	18.86590478	dp	1
1544	49.17354505	18.86590478	dp	1
1545	49.17802662	18.86590478	dp	7
1546	49.17892294	18.86590478	dp	7
1547	49.17510457	18.65072597	dp	1
1548	49.17598774	18.65072597	dp	1
1549	49.17687091	18.65072597	dp	3
1550	49.18216993	18.65072597	dp	4
1551	49.16980555	18.65072597	dp	4
1552	49.17068872	18.65072597	dp	1
1553	49.17333823	18.65072597	dp	1
1554	49.1742214	18.65072597	dp	1
1555	49.2622403	18.7142815	road	0
1556	49.17068872	18.65210036	dp	10
1557	49.201721	18.7342736	road	0
1558	49.14052611	19.92733418	co	0
1559	48.83800069	18.89480667	co	0
1560	48.83792957	18.88932539	co	0
1561	48.83804745	18.89734895	co	0
1562	48.8377953	18.8961905	co	0
1563	48.83812125	18.89759453	co	0
1564	49.05135181	19.79023038	dp	1
1565	49.06570127	19.53025913	dp	1
1566	49.06659869	19.53025913	dp	2
1567	49.06659869	19.52891522	dp	6
1568	49.06749612	19.52891522	dp	22
1569	49.0701884	19.52891522	dp	22
1570	49.07108583	19.52891522	dp	11
1571	49.07198325	19.52891522	dp	11
1572	49.07288068	19.52891522	dp	11
1573	49.07377811	19.52891522	dp	22
1574	49.2860572	18.943821	road	0
1575	49.29137073	18.78219858	dp	2
1576	49.49489647	19.45481591	co	0
1577	49.29048858	18.78219858	dp	1
1578	49.4948466	19.4549471	co	0
1579	49.49222564	19.45756397	co	0
1580	49.49128949	19.45769825	co	0
1581	49.29225288	18.78357401	dp	30
1582	49.49522928	19.45329485	co	0
1583	49.20356181	18.54894955	co	0
1584	49.19727076	18.54898018	co	0
1585	49.29225288	18.78219858	dp	16
1586	49.20448117	18.54985266	co	0
1587	49.20403687	18.54941034	co	0
1588	48.8883467	18.8159448	road	0
1589	49.19592061	18.55069349	co	0
1590	49.29313503	18.78357401	dp	30
1591	49.0942144	19.5892635	road	0
1592	49.3003303	18.7622788	road	0
1593	49.11621283	18.92697978	co	0
1594	49.06256	18.9217282	road	0
1595	49.11481075	18.92690827	co	0
1596	49.2593442	18.5001586	road	0
1597	49.11348513	18.9266459	co	0
1598	49.062409	18.9230951	road	0
1599	49.4565652	18.7832651	road	0
1600	49.29489933	18.78357401	dp	15
1601	49.0939698	19.5890773	road	0
1602	49.4564355	18.7851271	road	0
1603	49.4564978	18.7852409	road	0
1604	49.4565631	18.7840738	road	0
1605	49.16370206	19.53080168	dp	4
1606	49.15392723	19.53080168	dp	1
1607	49.1654793	19.53080168	dp	1
1608	49.05389368	18.91247359	dp	30
1609	49.15481585	19.53216296	dp	1
1610	49.04851035	18.91247359	dp	2
1611	49.16370206	19.53216296	dp	1
1612	49.16281344	19.53216296	dp	4
1613	49.362331	19.3054677	road	0
1614	49.16459068	19.53216296	dp	1
1615	49.3700102	19.3264966	road	0
1616	49.0547909	18.91247359	dp	30
1617	49.385186	19.2974054	road	0
1618	49.09541	19.4280122	road	0
1619	49.0954425	19.4278057	road	0
1620	49.095424	19.4279116	road	0
1621	49.0955373	19.4273645	road	0
1622	49.0955452	19.4273041	road	0
1623	49.2133318	19.2215179	road	0
1624	49.4622567	18.7162056	road	0
1625	49.4276722	18.5383137	road	0
1626	49.4276865	18.5385589	road	0
1627	49.4127824	18.7856922	road	0
1628	49.4271405	18.5370403	road	0
1629	49.4271896	18.5371221	road	0
1630	49.4274391	18.5372416	road	0
1631	49.4275229	18.5373547	road	0
1632	49.4275556	18.5376409	road	0
1633	49.427572	18.537883	road	0
1634	49.4276579	18.5382037	road	0
1635	49.36502367	19.4107855	co	0
1636	49.36485197	19.41113759	co	0
1637	49.36536707	19.41008132	co	0
1638	49.4144442	18.6572289	road	0
1639	49.36519537	19.41043341	co	0
1640	49.36599819	19.4100704	co	0
1641	49.4142921	18.6574749	road	0
1642	49.3622002	18.8210862	road	0
1643	49.3622602	18.8217659	road	0
1644	49.4978856	19.46645606	co	0
1645	49.2413564	18.6010163	road	0
1646	49.49095464	19.47097587	co	0
1647	49.49150112	19.47053861	co	0
1648	49.49204761	19.47010134	co	0
1649	49.4440776	18.7363281	road	0
1650	49.49259409	19.46966408	co	0
1651	49.2076921	19.23731239	co	0
1652	49.2178786	18.7218527	road	0
1653	49.20397304	19.23744168	co	0
1654	49.2191679	19.2349186	co	0
1655	49.03849825	19.47683886	dp	2
1656	49.03760404	19.47683886	dp	1
1657	49.0313446	19.47683886	dp	1
1658	49.03045039	19.47683886	dp	1
1659	49.02955619	19.47683886	dp	1
1660	49.02866198	19.47683886	dp	1
1661	49.03670983	19.47683886	dp	1
1662	49.03581563	19.47683886	dp	1
1663	49.03313301	19.47683886	dp	1
1664	49.0322388	19.47683886	dp	1
1665	48.97202734	19.59078985	dp	0
1666	49.21286959	18.84482229	co	0
1667	48.9881627	19.59078985	dp	0
1668	49.21406141	18.84455138	co	0
1669	48.98905911	19.58943353	dp	0
1670	49.21112225	18.84477237	co	0
1671	48.99085193	19.58943353	dp	0
1672	49.21160007	18.84521981	co	0
1673	48.97202734	19.59214616	dp	1
1674	49.4184728	19.2922083	road	0
1675	49.11937554	18.88883891	co	0
1676	49.3426274	19.0165342	road	0
1677	49.173878	18.7184626	dp	10
1678	49.17122094	18.7184626	dp	9
1679	49.17210663	18.7184626	dp	9
1680	49.16856387	18.7184626	dp	18
1681	49.17033525	18.7184626	dp	9
1682	49.3427097	19.0162522	road	0
1683	49.16767819	18.7184626	dp	24
1684	49.0954126	18.9244704	co	0
1685	49.25133527	19.33981238	co	0
1686	49.17476369	18.7184626	dp	13
1687	49.17564938	18.7184626	dp	16
1688	49.09679674	18.94932863	co	0
1689	49.10682575	18.94950011	co	0
1690	49.08710859	18.94903677	co	0
1691	49.09869373	18.92588641	co	0
1692	49.25858758	19.36387636	co	0
1693	48.8759215	18.8587578	road	0
1694	49.2584666	19.36357033	co	0
1695	49.26612117	19.36236862	co	0
1696	49.26588785	19.36177933	co	0
1697	48.8650938	18.8651051	road	0
1698	49.26182102	19.36333228	co	0
1699	49.2594583	18.95572838	co	0
1700	49.2306419	18.6350191	road	0
1701	49.0696808	19.9890685	road	0
1702	49.0902304	19.2543901	road	0
1703	49.0683954	19.9873478	road	0
1704	49.0636829	19.9822858	road	0
1705	48.8648815	18.8600603	road	0
1706	49.0474996	19.479598	co	0
1707	49.26201206	18.95391112	co	0
1708	49.4095113	19.487425	road	0
1709	49.4073899	19.4853877	road	0
1710	49.4087837	19.486881	road	0
1711	48.864675	18.8599278	road	0
1712	49.3682417	18.4720904	road	0
1713	49.4096761	19.4869393	road	0
1714	48.8638702	18.8594712	road	0
1715	49.4989287	18.8255777	road	0
1716	49.265685	19.4418209	road	0
1717	49.20389256	18.72232428	dp	52
1718	49.20299441	18.72232428	dp	52
1719	49.20209626	18.72232428	dp	52
1720	49.20119811	18.72232428	dp	52
1721	49.20029996	18.72232428	dp	49
1722	49.19940181	18.72232428	dp	33
1723	49.19850366	18.72232428	dp	33
1724	49.19760551	18.72232428	dp	33
1725	49.16542257	18.71555234	co	0
1726	48.9467599	19.2804108	road	0
1727	49.20568886	18.72232428	dp	52
1728	49.20479071	18.72232428	dp	52
1729	49.09898631	19.48598109	dp	0
1730	49.10347344	19.48598109	dp	0
1731	49.2658062	19.127151	road	0
1732	49.10437086	19.48598109	dp	0
1733	49.11221305	18.94938645	dp	2
1734	49.08619364	18.9507536	dp	18
1735	49.08709086	18.9507536	dp	5
1736	49.11155026	19.48598109	dp	1
1737	49.10862417	18.94938645	dp	3
1738	49.10952139	18.94938645	dp	4
1739	49.0357034	19.3341195	road	0
1740	49.036204	19.3342071	road	0
1741	49.2666076	18.783693	road	0
1742	49.373886	18.4966027	road	0
1743	48.889467	19.2720127	road	0
1744	48.8896749	19.2835861	road	0
1745	48.8890776	19.2728985	road	0
1746	49.09426863	18.9507536	dp	1
1747	48.8886802	19.2752005	road	0
1748	49.3734424	18.4919178	road	0
1749	49.27640675	19.05394227	dp	2
1750	49.2349778	19.1517991	road	0
1751	49.27730039	19.05394227	dp	5
1752	49.4926356	18.725761	road	0
1753	49.09488691	19.47390253	dp	3
1754	49.0809561	19.2891509	road	0
1755	49.0793283	19.6014523	road	0
1756	48.93229549	19.33928541	dp	2
1757	48.93499394	19.33793247	dp	12
1758	49.05622787	19.29815868	dp	3
1759	49.2632463	18.8755024	road	0
1760	48.93589343	19.33657953	dp	12
1761	49.263344	18.875259	road	0
1762	49.2632802	18.8753566	road	0
1763	49.2637642	18.8750184	road	0
1764	49.2634108	18.8751752	road	0
1765	49.2641401	18.875003	road	0
1766	49.2639264	18.875009	road	0
1767	49.50499738	19.46414363	dp	10
1768	49.50410175	19.46414363	dp	10
1769	49.10383706	18.71910969	dp	2
1770	49.10295275	18.71910969	dp	1
1771	49.10649	18.71774276	dp	2
1772	49.10560568	18.71774276	dp	2
1773	49.1215233	18.71774276	dp	8
1774	49.10737431	18.71774276	dp	4
1775	49.5085799	19.46275866	dp	4
1776	49.4296202	19.3418535	road	0
1777	49.575752	19.46275866	dp	0
1778	49.4312358	19.3385988	road	0
1779	49.50141487	19.46414363	dp	5
1780	49.50051924	19.46414363	dp	5
1781	49.50320613	19.46414363	dp	10
1782	49.4296399	19.334323	road	0
1783	49.386016	19.1815129	road	0
1784	49.1970223	18.5325064	road	0
1785	49.2157386	18.764841	road	0
1786	48.98226421	18.85880662	dp	1
1787	49.2154247	18.7648152	road	0
1788	49.3860863	19.183469	road	0
1789	49.4236514	18.6291583	road	0
1790	49.35643152	18.77085453	co	0
1791	49.06431685	19.29815868	dp	9
1792	49.35669753	18.77033054	co	0
1793	49.34127317	18.77212487	co	0
1794	49.4236514	18.6299356	road	0
1795	49.3557111	18.7728521	co	0
1796	49.43214639	18.66867724	co	0
1797	49.35578935	18.77243823	co	0
1798	49.44849183	18.66724895	co	0
1799	49.44839324	18.66696862	co	0
1800	49.44829464	18.66668828	co	0
1801	49.4439704	18.66597875	co	0
1802	49.3921554	18.8672571	road	0
1803	48.97966138	18.86016409	dp	7
1804	49.25494965	18.4753044	dp	2
1805	49.4192499	18.53778481	dp	9
1806	49.26676312	18.75239046	dp	1
1807	49.305816	19.29195207	dp	1
1808	49.23487424	19.29195207	dp	1
1809	49.21152632	19.29332375	dp	48
1810	49.42372499	18.53778481	dp	3
1811	49.20973033	19.29332375	dp	48
1812	49.20883233	19.29332375	dp	48
1813	49.25329085	18.75239046	dp	24
1814	49.254189	18.75239046	dp	24
1815	49.21332232	19.29332375	dp	48
1816	49.21242432	19.29332375	dp	48
1817	49.25688346	18.75239046	dp	24
1818	49.25778161	18.75239046	dp	24
1819	49.25867976	18.75239046	dp	3
1820	49.25957791	18.75239046	dp	4
1821	49.0039904	19.7658285	road	0
1822	49.5082456	18.8474564	road	0
1823	49.2305064	18.7136695	road	0
1824	49.5080615	18.847965	road	0
1825	49.5080714	18.8474805	road	0
1826	49.05775231	19.68673238	co	0
1827	49.22265299	18.4753044	dp	5
1828	49.0573343	19.68701656	co	0
1829	49.47963126	18.56469021	co	0
1830	49.05666268	19.68694381	co	0
1831	49.3879976	19.1782964	road	0
1832	49.06408701	19.68555032	co	0
1833	49.22377807	18.71606312	co	0
1834	49.22337668	18.71631373	co	0
1835	49.22264898	18.71671497	co	0
1836	49.082613	18.897539	co	0
1837	49.22235163	18.71713552	co	0
1838	49.05557145	19.68862952	co	0
1839	49.22072805	18.71728036	co	0
1840	49.38936105	18.63873766	co	0
1841	49.48127221	18.79037448	co	0
1842	49.2199616	18.4753044	dp	3
1843	49.3881876	18.6382795	co	0
1844	48.9192036	18.7365057	road	0
1845	49.3881876	18.6382795	co	0
1846	49.1795079	19.4297732	road	0
1847	49.3881876	18.6382795	co	0
1848	49.47964266	18.79035991	co	0
1849	49.38865476	18.63864071	co	0
1850	49.48109306	18.79072855	co	0
1851	49.4529777	19.23977078	co	0
1852	49.4141334	18.7166539	road	0
1853	49.46562667	19.23831836	co	0
1854	49.43498514	19.24979113	co	0
1855	49.43581626	19.24956876	co	0
1856	49.4363042	19.2494382	co	0
1857	49.4977618	18.9346023	road	0
1858	49.4979501	18.9345915	road	0
1859	49.25955213	19.38766269	co	0
1860	48.8783597	18.7239899	road	0
1861	48.8779168	18.7233275	road	0
1862	48.8783043	18.7238514	road	0
1863	49.2597938	18.68342867	dp	1
1864	49.26067032	18.68207024	dp	1
1865	49.2597938	18.6847871	dp	0
1866	49.26067032	18.68342867	dp	1
1867	49.2597938	18.68614553	dp	0
1868	49.25891729	18.68614553	dp	0
1869	49.27783751	18.63359326	co	0
1870	49.259076	19.025362	co	0
1871	49.27819362	18.63316114	co	0
1872	49.25911773	19.02553595	co	0
1873	49.28466526	19.02534077	co	0
1874	49.2853727	19.0251961	co	0
1875	49.10137422	18.68433822	co	0
1876	49.09834945	18.68415109	co	0
1877	49.0877513	18.68422655	co	0
1878	49.100896	18.68476308	co	0
1879	49.09835167	18.68419549	co	0
1880	48.7587585	18.9285526	road	0
1881	49.065787	19.4290145	road	0
1882	49.2523606	19.0111576	co	0
1883	49.2655025	19.1517821	road	0
1884	49.25308005	19.01138983	co	0
1885	49.4789719	18.5447931	road	0
1886	49.357203	18.892025	road	0
1887	49.3571831	18.8925044	road	0
1888	49.2570179	19.044724	road	0
1889	49.2169287	18.8551397	road	0
1890	49.3342528	19.5557389	road	0
1891	48.87078387	18.78407884	dp	1
1892	48.82990649	18.78543533	dp	0
1893	49.26248861	19.36239065	dp	5
1894	48.82901785	18.78000937	dp	0
1895	48.82901785	18.78136586	dp	0
1896	48.86989523	18.78136586	dp	0
1897	48.87078387	18.78136586	dp	0
1898	48.82901785	18.78272235	dp	0
1899	48.87078387	18.78272235	dp	1
1900	48.82901785	18.78407884	dp	0
1901	48.82990649	18.78407884	dp	0
1902	49.42016235	18.67676757	co	0
1903	49.0097398	18.5979174	co	0
1904	49.42043341	18.6771782	co	0
1905	49.00998933	18.59809451	co	0
1906	49.42492128	18.67570152	co	0
1907	49.0093676	18.5978017	co	0
1908	49.42537009	18.6752332	co	0
1909	49.0095341	18.5978199	co	0
1910	49.42152089	18.67719336	co	0
1911	49.01049663	18.59853499	co	0
1912	48.923587	19.7555666	co	0
1913	49.3078557	18.9259718	road	0
1914	49.2276278	18.7777259	road	0
1915	48.923587	19.7555666	co	0
1916	49.3077707	18.926696	road	0
1917	49.2275555	18.7777668	road	0
1918	48.923587	19.7555666	co	0
1919	49.3077329	18.9291749	road	0
1920	49.24129405	19.46542593	co	0
1921	48.93320784	18.83445915	dp	2
1922	49.2354533	19.4650088	co	0
1923	49.2303504	19.4652536	co	0
1924	49.2373993	19.4642111	co	0
1925	49.23623267	19.46552887	co	0
1926	48.95251903	19.26537462	co	0
1927	48.93653722	18.78070504	dp	4
1928	48.92941473	18.78206211	dp	0
1929	49.50656362	18.84211091	co	0
1930	48.93119535	18.78206211	dp	0
1931	48.9276341	18.78070504	dp	0
1932	48.92852441	18.78070504	dp	0
1933	49.1804122	18.5161415	road	0
1934	49.46010473	19.32176127	co	0
1935	49.141363	19.7044146	road	0
1936	49.437942	19.3206206	co	0
1937	49.12008122	18.64908768	co	0
1938	49.437942	19.3206206	co	0
1939	49.45964506	19.32151341	co	0
1940	49.45857574	19.3215626	co	0
1941	49.233241	18.5277874	co	0
1942	49.38481449	18.81816448	co	0
1943	49.3676533	18.5001318	road	0
1944	49.21213909	18.52726825	co	0
1945	49.21263263	18.52739538	co	0
1946	49.38458884	18.81861924	co	0
1947	49.21275313	18.52770162	co	0
1948	49.3834621	18.81853392	co	0
1949	49.23282784	18.52818216	co	0
1950	49.20213472	19.22627686	co	0
1951	49.20213472	19.22627771	co	0
1952	49.4651705	19.3832519	road	0
1953	49.2013711	19.2283723	co	0
1954	49.20202791	19.22699646	co	0
1955	49.2319859	18.9767299	road	0
1956	49.05932708	19.78063248	dp	1
1957	49.25081702	18.83913053	co	0
1958	49.2022503	19.22626898	co	0
1959	49.4794442	19.3816132	road	0
1960	49.1009181	19.7131735	co	0
1961	49.436305	18.5893897	road	0
1962	49.16280733	18.5905667	co	0
1963	49.367692	18.499905	road	0
1964	49.16006118	18.59146971	co	0
1965	49.16132556	18.59134096	co	0
1966	49.4345319	18.5898213	road	0
1967	49.2497905	19.0125508	road	0
1968	49.4345769	18.5903577	road	0
1969	49.4331998	18.7911698	road	0
1970	49.4359749	18.5887783	road	0
1971	49.433185	18.7911124	road	0
1972	49.4362262	18.5891186	road	0
1973	49.4331824	18.7912798	road	0
1974	49.28672414	18.98354999	co	0
1975	49.0467117	19.7287791	road	0
1976	49.0468383	19.7289428	road	0
1977	49.3611129	19.3024388	road	0
1978	49.3698587	18.4934896	road	0
1979	49.3701745	18.4935962	road	0
1980	49.3703985	18.493696	road	0
1981	49.3706046	18.4938267	road	0
1982	49.09744295	18.92126397	co	0
1983	49.21120587	18.52724948	dp	7
1984	49.3677867	18.5028616	road	0
1985	49.1516101	18.6745446	road	0
1986	48.9669283	18.81929456	co	0
1987	48.96551295	18.82093023	co	0
1988	48.96601917	18.82046826	co	0
1989	48.96534224	18.82223612	co	0
1990	49.1531703	18.6833808	road	0
1991	49.09608862	18.92207647	co	0
1992	49.39371272	19.43248694	co	0
1993	49.0262415	19.67205319	dp	1
1994	49.28430801	18.98774643	co	0
1995	49.28578573	18.9861445	co	0
1996	49.28548329	18.98649764	co	0
1997	49.28482781	18.9869301	co	0
1998	49.0775596	19.6815196	road	0
1999	49.28625965	18.98505676	co	0
[truncated: 256,742 more rows]
