# Supplementary material for: Large-scale test data set for location problems
Source: Data Brief. 2018 Jan 10;17:267–74. doi: 10.1016/j.dib.2018.01.008 (PMC5988488; doi:10.1016/j.dib.2018.01.008)
Supplement: Supplementary file 6 — Supplementary material [file mmc6.zip › generate_Dmatrix.py]

#### inputs
# Atribut 1: path to node.csv file (nodes of the graph)
# Atribut 2: path to edges.csv file (edges of the graph)
# Atribut 3: scaling coefficient - all distances are divided by this value and consequently rounded to integers
# Atribut 4: output directory
# Atribut 5: file name where the list of nodes (record per row) among which distance matrix should be generated is stored

#### Example
#
#C:\python33\python.exe "python_file_location\generate_Dmatrix.py" file_location\nodes.csv file_location\edges.csv 100 output_directory file_with_node_selection_location\pa.csv


### additional python library requirements
# networkx - for graph - have to be installed to the python

import sys
import os
import networkx

#######################################################################################################
####   loading inputs
#######################################################################################################

nodes_file=sys.argv[1]
edges_file=sys.argv[2]
distance_precision=int(sys.argv[3])
output_dir=sys.argv[4]+"/"
node_list_file=sys.argv[5]

if not os.path.isdir(output_dir):
    os.makedirs(output_dir)

#######################################################################################################
####   loadind grap data
#######################################################################################################

print ("loading nodes list to be considered ....")

to_consider_ids={}
#num_dp_in_considered_file=0
file=open(node_list_file)
prvy=True
while(1):
    line=file.readline()
    if not line:break
    pass
    line=line.strip('\n\r')
    if prvy:
        prvy=False
    else:
        parts=line.strip('\n\r').split(',')
        #if parts[3]=='dp':
        #    num_dp_in_considered_file+=1
        to_consider_ids[parts[0]]=True
file.close()

print ("number of nodes to be considered:",len(to_consider_ids))

print ("loading graph nodes....")
nodes={}
dps_list=[]
file=open(nodes_file)
prvy=True
while(1):
    line=file.readline()
    if not line:break
    pass
    line=line.strip('\n\r')
    if prvy:
        prvy=False
    else:
        parts=line.strip('\n\r').split(',')
        nodes[parts[0]]=parts
        if parts[3]=='dp' and parts[0] in to_consider_ids:
            dps_list.append(parts[0])
file.close()

print ("loading edges ....")
graphX=networkx.Graph()
file=open(edges_file)
prvy=True
while(1):
    line=file.readline()
    if not line:break
    pass
    line=line.strip('\n\r')
    if prvy:
        prvy=False
    else:
        parts=line.strip('\n\r').split(',')
        graphX.add_edge(parts[0],parts[1],length=float(parts[2]))
file.close()

print ("graph loaded!")

print("number of DPS:",len(dps_list))
print("number of nodes:",graphX.number_of_nodes())
print("number of edges:",graphX.number_of_edges())

dps_list=[]
Gcc=[comp for comp in networkx.connected_component_subgraphs(graphX)]
max=Gcc[0]
print ("number of components : ",len(Gcc))
for j,gra in enumerate(Gcc):
    if Gcc[j].number_of_nodes()>max.number_of_nodes():
        max=Gcc[j];
print ("max_componenth : ",max.number_of_nodes(),max.number_of_edges())
for node in max:
    if nodes[node][3]=='dp' and node in to_consider_ids:
        dps_list.append(node)
graphX.clear()
graphX=max

print("number of DPS:",len(dps_list))
print("number of nodes:",graphX.number_of_nodes())
print("number of edges:",graphX.number_of_edges())

#######################################################################################################
####   COMPUTING MATRIX
#######################################################################################################

print("########### COMPUTING MATRIX ####################")

def GetValuefromTriangelMatrix(matrix,num,i,j):
    if i<=j:
        return matrix[int((i*num-((i-1)*i)/2)+j-i)]
    else:
        return matrix[int((j*num-((j-1)*j)/2)+i-j)]

def SettValueToTriangelMatrix(matrix,num,i,j,value):
    if i<=j:
        matrix[int((i*num-((i-1)*i)/2)+j-i)]=value
    else:
        matrix[int((j*num-((j-1)*j)/2)+i-j)]=value

triangle_matrix=[]
triangle_nodes=[]
triangle_index={}
# generating order of nodes
for i in range(1,len(dps_list)):
    triangle_index[dps_list[i]]=len(triangle_nodes)
    triangle_nodes.append(dps_list[i])


fileOut=open(output_dir+"nodes.csv","w")
fileOut.write('id,latitude,longitude,type,residential_population,id_in_sr'+'\n')
for i in range(0,len(triangle_nodes)):
    fileOut.write(str(i+1)+','+','+str(nodes[triangle_nodes[i]][1])+','+str(nodes[triangle_nodes[i]][2])+",dp,"+str(nodes[triangle_nodes[i]][4])+','+str(triangle_nodes[i])+'\n')
fileOut.close()

for i in range(0,len(dps_list)):
    for j in range(i,len(dps_list)):
        triangle_matrix.append(None)

print ('computing D matrix ...')
for i in range(0,len(triangle_nodes)):
    distances=networkx.single_source_dijkstra_path_length(graphX, triangle_nodes[i],None,'length')
    print ("#",i,len(triangle_nodes),distances[triangle_nodes[0]])
    SettValueToTriangelMatrix(triangle_matrix,len(triangle_nodes),i,i,0)
    for j in range(i+1,len(triangle_nodes)):
        if triangle_nodes[j] in distances:
            path2=distances[triangle_nodes[j]]
            if path2!=None:
                SettValueToTriangelMatrix(triangle_matrix,len(triangle_nodes),i,j,path2)

#######################################################################################################
####    print ("saving D matrix ...")
#######################################################################################################

fileOut=open(output_dir+"Dmatrix.txt","w")
fileOut.write(str(len(triangle_nodes))+'\n')
fileOut.write(str(len(triangle_nodes))+'\n')
hodX=0
numH=0
hod0=0
notSame=0
for i in range(0,len(triangle_nodes)):
    for j in range(0,len(triangle_nodes)):
        hod=GetValuefromTriangelMatrix(triangle_matrix, len(triangle_nodes), i, j)
        hod2=GetValuefromTriangelMatrix(triangle_matrix,len(triangle_nodes), j, i)
        print (hod)
        if hod!=hod2:
            print ("!!! i/j not the same as j/i")
            notSame+1
        if i==j and (hod==None or hod=='None'):
            hod=0
        else:
            hod=float(hod)/distance_precision
            if float(hod)>0.0 and float(hod)<1.0:
                hod=1
            else:
                hod=int(round(float(hod)))
            if hod==0 or hod=='0':
                hod0+=1
            if hod=='x' or hod=='None':
                hodX+=1

        fileOut.write(str(hod)+'\n')
        numH+=1
fileOut.close()
print ("number of all records in matrix",numH,"value 'x':",hodX," number of zeros : ",hod0," not same i-j and j-i :",notSame)
